# Supplementary material for: Gain-of-Function Mutation of Tristetraprolin Impairs Negative Feedback Control of Macrophages In Vitro yet Has Overwhelmingly Anti-Inflammatory Consequences In Vivo
Source: Mol Cell Biol. 2017 May 16;37(11):e00536-16. doi: 10.1128/MCB.00536-16 (PMC5440651; doi:10.1128/MCB.00536-16)
Supplement: Supplemental material [file MCB.00536-16_zmb999101487sd1.xlsx]

## Sheet: Differential expression at 1h
Probeset ID	GeneName	p-value(wt * LPS vs. wt * unstim)	Fold-Change(wt * LPS vs. wt * unstim)	p-value(wt * LPS vs. aa * LPS)	Ratio(wt * LPS vs. aa * LPS)	Fold-Change(wt * LPS vs. aa * LPS)	>200 lps
A_30_P01026849	chr15:84737071-84753513_F	0.0497741	3.51583	0.144798	2.47988	2.47988	YES
A_30_P01025832	chr4:88542373-88589148_F	0.0286294	3.27305	0.0842936	2.47803	2.47803	YES
A_30_P01026547	chr6:66216675-66234475_R	0.0484196	3.03584	0.106726	2.43112	2.43112	YES
A_30_P01030438	chr6:47692090-47713542_F	0.0463096	2.73192	0.0875203	2.33236	2.33236	YES
A_30_P01022314	chr6:83368261-83407280_F	0.0124112	3.53842	0.0846378	2.28152	2.28152	YES
A_30_P01020383	chr6:47687025-47728525_F	0.0264398	2.85498	0.0788476	2.23773	2.23773	YES
A_55_P2037538	A_55_P2037538	0.0361189	2.77938	0.091402	2.23127	2.23127	YES
A_52_P80944	Zfp36	2.08e-10	8.46907	8.13e-05	2.22082	2.22082	YES
A_55_P2047837	ENSMUST00000066636	0.0492677	2.13853	0.0433897	2.18948	2.18948	YES
A_55_P2067221	ENSMUST00000051049	0.0241664	3.26354	0.119154	2.1863	2.1863	YES
A_55_P2051864	ENSMUST00000023534	0.0294593	2.93876	0.104566	2.17258	2.17258	YES
A_65_P08971	F3	2.55e-10	22.0527	0.00339094	2.15593	2.15593	YES
A_30_P01018039	chr16:8738782-8830148_R	0.00909069	2.84805	0.0450703	2.15319	2.15319	YES
A_55_P2016024	Kif3c	0.040573	2.83863	0.121926	2.1486	2.1486	YES
A_51_P422223	ENSMUST00000041178	0.0394869	3.22533	0.174566	2.10039	2.10039	YES
A_55_P1983262	TC1684502	0.0289595	3.60561	0.185654	2.09439	2.09439	YES
A_30_P01033575	chr16:8738782-8830148_R	0.0442396	2.51032	0.101531	2.07997	2.07997	YES
A_55_P2147616	TC1663184	0.0392874	2.18741	0.062852	2.00811	2.00811	YES
A_55_P2123982	Rhoh	0.042539	2.28698	0.0845435	1.99439	1.99439	YES
A_30_P01021875	chr7:112934153-112943178_F	0.0276075	2.35077	0.073366	1.96584	1.96584	YES
A_30_P01022304	chr4:131905739-131910814_F	0.0419813	2.55847	0.138373	1.94034	1.94034	YES
A_51_P102421	Clcf1	4.66e-09	13.5946	0.0110568	1.9369	1.9369	YES
A_55_P1960735	Gdf15	5.97e-11	4.24468	3.66e-06	1.92104	1.92104	YES
A_30_P01022717	chr13:48620882-48643532_F	0.0201506	2.54874	0.0922995	1.91435	1.91435	YES
A_51_P217463	Cxcl2	2.97e-20	531.067	1.64e-05	1.88729	1.88729	YES
A_52_P15388	Ltf	2.64e-05	5.52769	0.0464827	1.88614	1.88614	YES
A_55_P1971889	F3	1.14e-10	24.9671	0.012396	1.86036	1.86036	YES
A_30_P01024756	chr7:82902248-82955248_F	0.0334286	2.08402	0.0671061	1.85872	1.85872	YES
A_30_P01028020	chr6:90915489-90940052_R	0.03964	2.06551	0.0741706	1.85641	1.85641	YES
A_30_P01023896	chr5:34696192-34722842_F	0.0364409	2.18904	0.0941734	1.84161	1.84161	YES
A_51_P430766	Il10	1.77e-12	16.654	0.00101436	1.798	1.798	YES
A_51_P290904	ENSMUST00000106955	0.021022	2.44053	0.115962	1.78518	1.78518	YES
A_55_P2169804	Nanos3	0.0222724	2.70502	0.168172	1.7642	1.7642	YES
A_30_P01024220	chr4:44181997-44249172_F	0.0468193	2.27403	0.160355	1.75328	1.75328	YES
A_30_P01030208	chr14:20893694-20903726_F	0.0327663	2.35124	0.150719	1.73696	1.73696	YES
A_51_P167292	Chi3l3	5.43e-06	2.52296	0.00110671	1.73457	1.73457	YES
A_55_P2033922	Tsga8	0.0299493	2.08911	0.0945638	1.73248	1.73248	YES
A_55_P2068104	A_55_P2068104	0.0275072	2.68183	0.197862	1.72721	1.72721	YES
A_55_P2169669	Csf1	0.00794409	2.20183	0.0561949	1.70922	1.70922	YES
A_55_P2046198	Slc25a25	6.03e-07	2.40282	0.000190836	1.70052	1.70052	YES
A_55_P2117784	ENSMUST00000097832	0.0331666	2.44071	0.187597	1.69381	1.69381	YES
A_55_P2382262	A_55_P2382262	0.0334719	2.18422	0.136975	1.69189	1.69189	YES
A_51_P193173	Slc25a25	8.82e-07	2.52343	0.000505483	1.6832	1.6832	YES
A_51_P286488	Ier3	1.14e-12	14.0489	0.00138741	1.67476	1.67476	YES
A_51_P256827	S100a8	2.87e-05	2.5465	0.00635431	1.66249	1.66249	YES
A_55_P2120946	Mefv	9.2e-09	7.15411	0.015656	1.6358	1.6358	YES
A_51_P363187	Cxcl1	3.52e-17	1434.32	0.0217373	1.61869	1.61869	YES
A_30_P01025172	chr12:73838608-73862621_F	0.0175602	2.07478	0.10711	1.60104	1.60104	YES
A_51_P385099	Tnf	3.9e-21	167.661	1.32e-05	1.59222	1.59222	YES
A_30_P01021753	chr5:124697599-124700029_F	0.0204528	2.35054	0.187577	1.57991	1.57991	YES
A_55_P2017914	Csf1	0.0144014	2.14543	0.141078	1.53832	1.53832	YES
A_51_P120830	Mmp10	2.14e-07	5.14582	0.0410524	1.52678	1.52678	YES
A_52_P423810	ENSMUST00000062980	0.000514297	2.36794	0.0494727	1.52632	1.52632	YES
A_55_P2258467	4833445I07Rik	1.84e-06	2.76856	0.00830866	1.52332	1.52332	YES
A_30_P01029746	chr14:115443612-115445950_F	0.000593522	2.80519	0.101383	1.52267	1.52267	YES
A_51_P225179	Smndc1	0.00538503	2.03006	0.0833375	1.50162	1.50162	YES
A_51_P501248	Sphk1	0.0171836	2.33267	0.231709	1.48609	1.48609	YES
A_51_P473170	Tnfsf4	4.24e-14	143.526	0.0697974	1.48401	1.48401	YES
A_55_P1998471	S100a9	2.85e-07	4.80019	0.0522007	1.47823	1.47823	YES
A_55_P1952235	Spry1	5.34e-10	20.25	0.108573	1.47469	1.47469	YES
A_30_P01031307	chr14:115443612-115445950_F	0.000466556	2.64331	0.10495	1.46442	1.46442	YES
A_55_P2347976	Mir17hg	0.000562254	2.75	0.126414	1.4626	1.4626	YES
A_52_P108502	Slc4a7	0.000316313	3.92022	0.223585	1.46041	1.46041	YES
A_51_P488991	Oaf	1.33e-08	7.431	0.0713597	1.44462	1.44462	YES
A_52_P670026	Rsad2	0.000143334	3.02919	0.124396	1.43726	1.43726	YES
A_66_P122372	Ppp4r2	7.35e-07	2.50094	0.00937025	1.413	1.413	YES
A_66_P121086	Map3k8	1.83e-07	3.63426	0.0408631	1.39064	1.39064	YES
A_55_P2070936	Tra2b	0.00131843	2.30677	0.147753	1.38732	1.38732	YES
A_51_P367060	Ifrd1	1.14e-10	9.06302	0.0487761	1.37983	1.37983	YES
A_51_P336833	Fabp4	5.49e-07	3.53522	0.0581342	1.37972	1.37972	YES
A_55_P2170034	Rgl1	4.36e-07	2.14212	0.00337955	1.379	1.379	YES
A_51_P462192	Olr1	3.11e-13	157.993	0.196196	1.37363	1.37363	YES
A_51_P181565	Hbegf	0.0208334	2.38923	0.364776	1.37294	1.37294	YES
A_51_P195506	Csf1	1.11e-06	6.42502	0.220939	1.36715	1.36715	YES
A_66_P136097	Trim13	3.86e-14	11.2071	0.00609718	1.36371	1.36371	YES
A_55_P2167999	Ldlr	1.21e-05	2.18308	0.0262929	1.35922	1.35922	YES
A_51_P318381	Pgf	2.71e-07	7.65609	0.221771	1.35838	1.35838	YES
A_55_P2015258	Trim13	1.02e-11	10.573	0.0410571	1.35761	1.35761	YES
A_51_P226269	1190002H23Rik	7.72e-06	2.99645	0.0918313	1.35547	1.35547	YES
A_55_P1983968	Slc24a6	0.000989455	2.08341	0.123123	1.34607	1.34607	YES
A_51_P249286	Rgs16	7.08e-08	6.36405	0.156683	1.34256	1.34256	YES
A_55_P2041961	Bmp2	1.6e-05	5.53241	0.312657	1.34104	1.34104	YES
A_51_P411271	Nfe2l2	7.71e-06	2.00591	0.0171322	1.33118	1.33118	YES
A_51_P114353	Ctu1	4.6e-06	2.62528	0.0661343	1.32536	1.32536	YES
A_55_P2054897	Rnd1	2.81e-09	19.6744	0.288388	1.32128	1.32128	YES
A_55_P2011106	Junb	1.04e-11	10.1283	0.0575701	1.31878	1.31878	YES
A_55_P1962918	Mnda	6.65e-07	5.1606	0.212549	1.31011	1.31011	YES
A_51_P179461	Eid3	4.4e-08	9.83237	0.274666	1.30669	1.30669	YES
A_55_P1998549	Ncdn	1.78e-06	2.60702	0.059933	1.30443	1.30443	YES
A_51_P189746	Pim3	6.7e-08	2.49233	0.0155549	1.30173	1.30173	YES
A_30_P01023949	chr10:24269165-24276690_F	1.63e-06	10.7814	0.435536	1.29526	1.29526	YES
A_66_P113490	Sh2b2	5.78e-05	2.28981	0.112926	1.29285	1.29285	YES
A_55_P2111790	Gem	1.08e-14	266.072	0.238525	1.29198	1.29198	YES
A_51_P477364	Rhob	1.66e-09	3.54365	0.0254703	1.29163	1.29163	YES
A_52_P502754	Ampd3	5.12e-08	2.60742	0.0213334	1.29151	1.29151	YES
A_51_P382253	Rnf2	7.54e-08	2.33288	0.0129462	1.29029	1.29029	YES
A_51_P464918	Mefv	2.75e-11	5.63431	0.0309246	1.29021	1.29021	YES
A_52_P240542	Id2	6.21e-08	2.78492	0.0341675	1.2861	1.2861	YES
A_55_P1993503	Adora2b	4.97e-12	13.0517	0.099029	1.28459	1.28459	YES
A_55_P2049867	Ccrl2	6.6e-11	29.2017	0.279771	1.28302	1.28302	YES
A_51_P455326	Sele	9.34e-17	39.1763	0.0266475	1.2817	1.2817	YES
A_55_P1953688	Top1	3.76e-06	2.62649	0.0982171	1.27989	1.27989	YES
A_52_P615247	ENSMUST00000111365	0.000901879	2.17617	0.216754	1.27894	1.27894	YES
A_30_P01030699	chr11:96111499-96126224_F	0.0172413	2.0466	0.377869	1.27702	1.27702	YES
A_55_P2100586	Cass4	6.19e-07	2.76733	0.0761855	1.27543	1.27543	YES
A_55_P2424988	C78228	0.00093861	3.48622	0.453365	1.26777	1.26777	YES
A_55_P2118784	Rcor2	2.13e-07	2.6149	0.0517315	1.26468	1.26468	YES
A_55_P2045258	Ehd1	7.85e-11	5.14367	0.0477892	1.26422	1.26422	YES
A_55_P2179027	Gem	3.07e-13	119.87	0.314074	1.26	1.26	YES
A_66_P118906	Adora2b	1.4e-10	13.0306	0.216739	1.25764	1.25764	YES
A_55_P2148478	Klhl25	1.99e-09	3.52455	0.0441314	1.25714	1.25714	YES
A_51_P507622	Itpkc	3.89e-09	4.53531	0.107513	1.25175	1.25175	YES
A_55_P2097612	Zfp131	5.77e-09	3.12573	0.0428922	1.25158	1.25158	YES
A_55_P1956083	Gpr68	2.04e-05	2.35414	0.139237	1.25106	1.25106	YES
A_55_P2044582	Iglon5	1.38e-08	6.46407	0.233608	1.24605	1.24605	YES
A_51_P320888	Cln5	2.24e-07	2.27844	0.0382186	1.24233	1.24233	YES
A_51_P294020	Ticam1	0.000105117	2.26562	0.200814	1.2381	1.2381	YES
A_55_P2019217	Gm2695	8.52e-06	2.09234	0.0820573	1.23795	1.23795	YES
A_55_P2048164	5730528L13Rik	6.32e-06	3.20446	0.248251	1.23619	1.23619	YES
A_55_P2036240	LOC100503637	3e-16	38.3898	0.0718113	1.2335	1.2335	YES
A_66_P113760	Acvr2a	1.17e-09	6.07414	0.171681	1.22985	1.22985	YES
A_55_P2157751	Stk35	1.19e-08	5.25296	0.206001	1.2287	1.2287	YES
A_65_P01319	Pde4b	1.21e-14	44.4171	0.171488	1.22753	1.22753	YES
A_66_P122837	Ado	6.64e-05	2.05257	0.152023	1.22455	1.22455	YES
A_55_P2058928	Ralgds	5.21e-10	2.82659	0.0209011	1.22376	1.22376	YES
A_52_P364140	Itga5	7.5e-06	4.11767	0.369275	1.22331	1.22331	YES
A_52_P680710	Kpna3	1.08e-07	2.40448	0.0541503	1.2232	1.2232	YES
A_52_P932421	Gm10941	3.41e-09	3.31325	0.072725	1.21971	1.21971	YES
A_66_P135194	Yrdc	6.75e-07	2.0471	0.0442093	1.21964	1.21964	YES
A_51_P389885	Spic	9.46e-08	3.70617	0.186295	1.21887	1.21887	YES
A_55_P1962400	Il1rn	0.000545661	2.74675	0.411727	1.21879	1.21879	YES
A_30_P01024929	chr4:146507925-146532650_R	6.98e-10	3.36287	0.0514178	1.21845	1.21845	YES
A_66_P136354	Lcp2	1.65e-05	2.73511	0.251465	1.21841	1.21841	YES
A_52_P298002	Gch1	3.14e-07	2.98869	0.153601	1.21689	1.21689	YES
A_51_P130095	Fcgr2b	0.00184928	2.71698	0.475476	1.21675	1.21675	YES
A_52_P610965	St18	4.84e-06	2.20201	0.114532	1.2163	1.2163	YES
A_51_P430900	Dusp1	1.4e-14	11.4303	0.0517761	1.21543	1.21543	YES
A_51_P277444	Rnf19a	5.53e-07	2.46031	0.10232	1.2153	1.2153	YES
A_51_P514961	Tiparp	1.69e-12	2.91974	0.00299359	1.21445	1.21445	YES
A_30_P01032951	chr17:29374758-29387733_F	7.94e-10	5.71221	0.174534	1.21323	1.21323	YES
A_52_P587738	P2ry2	4.39e-09	3.41433	0.0958525	1.2103	1.2103	YES
A_52_P299771	Bcl2a1c	7.06e-11	11.4558	0.256352	1.20969	1.20969	YES
A_52_P679152	Clk1	5.08e-08	2.12432	0.0282839	1.20917	1.20917	YES
A_55_P2000833	E2f8	0.000743523	2.12901	0.312001	1.20902	1.20902	YES
A_52_P15008	Mapkapk2	2.57e-08	2.42773	0.0484499	1.20752	1.20752	YES
A_52_P64514	Herc6	1.29e-07	2.02632	0.0302714	1.20677	1.20677	YES
A_55_P2094925	Srgn	8.3e-09	5.40486	0.253394	1.20155	1.20155	YES
A_51_P439612	Dnajb2	2.95e-07	2.48911	0.111663	1.20068	1.20068	YES
A_55_P2075237	Ulk3	0.000906116	2.03537	0.312092	1.20036	1.20036	YES
A_51_P458384	Slc38a2	5.45e-07	2.37249	0.113603	1.19784	1.19784	YES
A_55_P2068882	Ccng2	0.000368742	3.01073	0.475078	1.19653	1.19653	YES
A_30_P01023606	chr4:146507925-146532650_R	1.32e-08	3.56173	0.156209	1.19652	1.19652	YES
A_52_P648573	Gorab	8.46e-11	4.26476	0.0857545	1.19515	1.19515	YES
A_55_P2098697	Tnfaip2	5.05e-14	17.6546	0.153361	1.19482	1.19482	YES
A_55_P2077068	Malt1	4.5e-12	3.86759	0.0309147	1.19364	1.19364	YES
A_51_P513568	Stx11	1.14e-14	8.26203	0.041589	1.19238	1.19238	YES
A_55_P2173210	ENSMUST00000111210	2.89e-07	2.43165	0.116384	1.19175	1.19175	YES
A_51_P229676	Plscr1	6.78e-12	4.91018	0.0715955	1.19056	1.19056	YES
A_55_P1981674	ENSMUST00000027384	1.82e-07	2.33931	0.0942397	1.18968	1.18968	YES
A_66_P111089	Ube2f	9.01e-10	2.04334	0.00710542	1.18954	1.18954	YES
A_55_P1953508	Mobkl2c	7.18e-08	2.98376	0.160304	1.18838	1.18838	YES
A_55_P2054200	Tnip3	3.7e-10	5.28725	0.18148	1.18819	1.18819	YES
A_51_P436652	Ccl7	4.27e-08	5.1306	0.323439	1.18767	1.18767	YES
A_52_P618807	Crk	3.57e-06	2.22367	0.160552	1.1858	1.1858	YES
A_55_P1967931	Srfbp1	0.000306646	2.15986	0.326357	1.18548	1.18548	YES
A_52_P217875	H3f3b	2.26e-07	2.96827	0.199253	1.18537	1.18537	YES
A_66_P120882	Nfkbib	7.65e-12	4.59646	0.0696016	1.18511	1.18511	YES
A_52_P366525	Coq10b	1.72e-07	2.66638	0.149543	1.1851	1.1851	YES
A_52_P608322	Maff	5.19e-15	39.7293	0.217259	1.18432	1.18432	YES
A_30_P01018941	chr1:175654606-175672031_R	8.89e-06	2.04857	0.153574	1.18297	1.18297	YES
A_52_P131672	Rbm7	1.13e-10	2.49151	0.0163328	1.18245	1.18245	YES
A_52_P658122	Ets2	2.44e-07	2.5948	0.154563	1.18214	1.18214	YES
A_55_P2083449	6330409N04Rik	2.1e-09	3.39595	0.123184	1.18064	1.18064	YES
A_51_P235123	Nfkbie	2.3e-14	8.31033	0.0639533	1.18026	1.18026	YES
A_55_P2051596	A_55_P2051596	4.58e-14	17.5886	0.179281	1.18003	1.18003	YES
A_55_P1989733	Nfkbib	1.66e-12	4.47943	0.0504885	1.17861	1.17861	YES
A_55_P2163128	0610042G04Rik	5.39e-07	2.32149	0.137791	1.17835	1.17835	YES
A_66_P124724	Rnf19b	1.56e-11	7.49878	0.19371	1.17825	1.17825	YES
A_55_P2088995	Plscr1	1.31e-11	4.7232	0.093934	1.1782	1.1782	YES
A_55_P2109613	Ahr	6.22e-12	3.4569	0.0346238	1.1756	1.1756	YES
A_55_P2090505	A_55_P2090505	7.97e-12	12.0432	0.275994	1.17485	1.17485	YES
A_52_P37702	ENSMUST00000045307	6.6e-08	2.49718	0.118281	1.17467	1.17467	YES
A_55_P1955309	Zfp800	1.14e-07	2.38285	0.116805	1.17311	1.17311	YES
A_55_P1999902	ENSMUST00000107229	8.9e-06	2.18673	0.212361	1.1723	1.1723	YES
A_51_P391445	Ifngr1	1.67e-06	2.15519	0.154134	1.16949	1.16949	YES
A_66_P107584	Fam133b	1.32e-08	4.21915	0.269459	1.16922	1.16922	YES
A_52_P25812	Prdm2	6.16e-09	3.16675	0.151387	1.16906	1.16906	YES
A_55_P2015605	Foxp4	6.5e-09	2.10909	0.0343821	1.1686	1.1686	YES
A_55_P2072631	Prr5l	0.00137607	2.05612	0.418907	1.16743	1.16743	YES
A_51_P235984	Il10ra	3.38e-06	2.32623	0.224943	1.1662	1.1662	YES
A_30_P01020436	chr4:146507925-146532650_R	5.76e-11	3.45169	0.0775908	1.16515	1.16515	YES
A_51_P502054	Gtf2b	4.08e-08	2.43202	0.114687	1.16481	1.16481	YES
A_51_P100852	Fam26f	6.2e-06	3.28772	0.412068	1.16424	1.16424	YES
A_55_P2129975	Rabgef1	4.51e-08	3.56356	0.265673	1.16405	1.16405	YES
A_55_P2109382	Adora2a	1.69e-09	13.3244	0.491056	1.16187	1.16187	YES
A_55_P2071952	Wdr92	1.94e-15	17.6999	0.140406	1.16157	1.16157	YES
A_30_P01017895	chr1:175654606-175672031_R	2.01e-06	2.24696	0.201541	1.16087	1.16087	YES
A_52_P104761	Rlim	2.1e-05	2.48458	0.349318	1.15939	1.15939	YES
A_55_P2052939	Dyrk2	3.73e-09	4.81379	0.298988	1.15776	1.15776	YES
A_52_P385615	Rnpc3	8.65e-07	2.06853	0.140903	1.15682	1.15682	YES
A_55_P1995055	Prr7	3.85e-06	5.53196	0.567515	1.15673	1.15673	YES
A_55_P1984556	Ccl12	9.97e-08	5.65391	0.459552	1.15512	1.15512	YES
A_55_P2168736	Relb	5.1e-10	4.14318	0.201635	1.15416	1.15416	YES
A_30_P01032489	chr8:41934312-41945487_R	7.19e-07	3.68271	0.404984	1.15282	1.15282	YES
A_55_P2024515	Crtc2	5.63e-07	2.04803	0.135212	1.15159	1.15159	YES
A_55_P2109827	Tank	9.8e-10	3.52681	0.178814	1.15067	1.15067	YES
A_55_P2041784	Gna13	1.92e-08	4.74494	0.374858	1.14862	1.14862	YES
A_30_P01030574	chr4:146507925-146532650_R	1.98e-10	4.20188	0.197399	1.14707	1.14707	YES
A_55_P2110925	Flrt3	2.09e-13	45.5354	0.444161	1.14539	1.14539	YES
A_30_P01018824	chr1:175705225-175717250_R	3.72e-07	2.64854	0.271273	1.14403	1.14403	YES
A_55_P2170225	Sh3bgrl2	6.77e-06	2.26582	0.301152	1.14289	1.14289	YES
A_55_P1967928	Srfbp1	9.01e-08	2.02124	0.10091	1.14288	1.14288	YES
A_51_P142923	Chka	2.91e-05	2.15813	0.334957	1.14188	1.14188	YES
A_55_P2091676	Fas	2.76e-06	3.57861	0.474207	1.14179	1.14179	YES
A_51_P156434	Slc25a33	4.09e-06	2.22363	0.275271	1.14146	1.14146	YES
A_55_P1998811	A_55_P1998811	1.54e-14	19.9517	0.267952	1.14079	1.14079	YES
A_55_P2082203	Baz1a	8.59e-10	3.04109	0.151951	1.14034	1.14034	YES
A_66_P128537	Isg15	2.73e-08	4.61393	0.406214	1.13928	1.13928	YES
A_55_P2186252	TC1716662	4.44e-08	4.29652	0.401668	1.13885	1.13885	YES
A_51_P258372	Igsf6	3.27e-08	2.41744	0.169048	1.13739	1.13739	YES
A_55_P2106175	Gch1	1.29e-11	3.37009	0.0926764	1.13738	1.13738	YES
A_55_P2089488	Coq10b	1.43e-07	2.36215	0.203491	1.13718	1.13718	YES
A_52_P155554	Cdc42ep2	8.82e-12	5.00161	0.186241	1.13711	1.13711	YES
A_55_P1983468	Cflar	3.84e-16	15.9599	0.147209	1.13646	1.13646	YES
A_55_P2149983	Foxp4	1.45e-08	2.08664	0.0887487	1.13579	1.13579	YES
A_52_P597634	Fzd1	4.93e-08	3.19083	0.314657	1.13389	1.13389	YES
A_55_P1983368	1700029G01Rik	4.53e-08	4.07438	0.404951	1.13267	1.13267	YES
A_30_P01029783	chr4:146507925-146532650_R	5.92e-09	3.47141	0.288275	1.13044	1.13044	YES
A_52_P641758	Ggct	1.81e-07	2.41594	0.246079	1.1297	1.1297	YES
A_55_P2153431	Ralgds	5.13e-07	2.69213	0.342871	1.12782	1.12782	YES
A_51_P496432	Acsl1	3.93e-11	2.6074	0.0703623	1.12583	1.12583	YES
A_51_P363947	Cdkn1a	3.47e-09	3.15454	0.252152	1.12518	1.12518	YES
A_51_P208121	Klhl25	7.86e-15	7.48979	0.131679	1.12466	1.12466	YES
A_52_P579640	Rrs1	2.33e-07	2.29899	0.248734	1.12367	1.12367	YES
A_55_P1974189	Ptges	3.36e-07	4.3989	0.524342	1.12299	1.12299	YES
A_30_P01028856	chr8:41934312-41945487_R	0.00128927	2.07676	0.54741	1.12227	1.12227	YES
A_55_P2404808	2210406H18Rik	2.03e-07	3.08989	0.394375	1.12114	1.12114	YES
A_51_P234113	Nod1	2.34e-05	2.17754	0.402031	1.12072	1.12072	YES
A_51_P364485	Tnfaip2	6.92e-14	18.0026	0.365722	1.12028	1.12028	YES
A_51_P320614	Txnrd1	2.29e-10	2.27645	0.0762139	1.1184	1.1184	YES
A_55_P2116385	Gpr183	4.16e-08	2.16657	0.180259	1.11808	1.11808	YES
A_55_P2063216	Dusp14	2.16e-08	3.46038	0.374319	1.11795	1.11795	YES
A_51_P484880	Bcl2l11	1.29e-12	7.02697	0.283813	1.11656	1.11656	YES
A_55_P1955568	Extl2	9.79e-10	2.08154	0.0764424	1.11623	1.11623	YES
A_51_P203955	Gbp2	1.22e-07	2.42643	0.285928	1.1153	1.1153	YES
A_55_P1982818	Odc1	4.05e-07	2.86081	0.410319	1.11453	1.11453	YES
A_51_P470715	Cish	1.37e-12	76.1335	0.632605	1.11413	1.11413	YES
A_51_P199135	Cd83	6.74e-14	25.143	0.438533	1.114	1.114	YES
A_55_P2122709	Arhgef3	8.61e-08	2.93653	0.370605	1.11386	1.11386	YES
A_51_P230624	2010109K11Rik	9.99e-13	3.40627	0.103124	1.11208	1.11208	YES
A_30_P01031326	chr14:14688472-14747272_F	9.79e-12	2.88519	0.105578	1.11157	1.11157	YES
A_51_P210956	Vcam1	5.68e-06	4.64374	0.657749	1.11004	1.11004	YES
A_51_P519251	Nupr1	3.01e-10	8.02772	0.502878	1.10999	1.10999	YES
A_51_P342871	S100a10	9.7e-11	2.16515	0.0641155	1.10967	1.10967	YES
A_52_P93933	Mcl1	3.5e-12	4.45209	0.220168	1.10923	1.10923	YES
A_55_P2066429	A_55_P2066429	4.98e-10	2.34027	0.126495	1.10922	1.10922	YES
A_51_P447668	Ptpn12	4.8e-09	2.12574	0.146993	1.10693	1.10693	YES
A_55_P2106039	Map3k6	2.8e-07	2.15025	0.291191	1.10424	1.10424	YES
A_51_P185660	Ccl9	2.97e-07	2.32003	0.343752	1.10281	1.10281	YES
A_55_P1978465	H2-Q8	5.91e-06	3.99566	0.654619	1.10012	1.10012	YES
A_55_P2109445	Irf4	1.92e-09	10.5515	0.632478	1.09995	1.09995	YES
A_51_P389751	Relb	3.12e-10	4.09348	0.371701	1.09955	1.09955	YES
A_55_P2165544	Aebp2	5.88e-10	2.12303	0.119807	1.09925	1.09925	YES
A_30_P01021597	chr1:175654606-175672031_R	2.36e-06	2.02691	0.363386	1.09704	1.09704	YES
A_51_P463452	Acsl1	1.19e-09	2.85816	0.291677	1.09626	1.09626	YES
A_55_P2157872	Srsf5	2.66e-08	2.07687	0.228028	1.09572	1.09572	YES
A_55_P1955548	Ezr	0.000583503	2.0438	0.592828	1.09559	1.09559	YES
A_55_P1988368	Upp1	1.27e-05	2.31467	0.513013	1.09477	1.09477	YES
A_52_P373973	Mex3c	1.21e-10	2.11024	0.0983004	1.09433	1.09433	YES
A_52_P254149	Irgq	3.33e-06	2.08892	0.412359	1.09345	1.09345	YES
A_55_P2080333	A_55_P2080333	1.63e-05	2.42851	0.550057	1.09339	1.09339	YES
A_55_P2157914	A_55_P2157914	1.5e-08	2.06085	0.216673	1.09316	1.09316	YES
A_55_P2031836	Gpr85	8.77e-13	6.92516	0.380346	1.09068	1.09068	YES
A_51_P425833	Lztfl1	1.07e-11	2.26922	0.0941448	1.08912	1.08912	YES
A_52_P203691	Arl5c	9.69e-11	5.68382	0.481626	1.0885	1.0885	YES
A_52_P98625	Ankrd57	2.62e-11	7.22588	0.505528	1.08724	1.08724	YES
A_55_P1963144	Mtmr14	2.92e-10	2.71803	0.275452	1.08585	1.08585	YES
A_51_P156857	2010002N04Rik	1.38e-11	2.33812	0.124034	1.08552	1.08552	YES
A_52_P417825	Osgin2	9.37e-12	4.21823	0.346836	1.08433	1.08433	YES
A_55_P2090880	Stk40	2.61e-10	3.14384	0.3464	1.08378	1.08378	YES
A_55_P2118675	Tnip1	2.16e-12	5.57264	0.390999	1.08312	1.08312	YES
A_52_P463235	Ankrd33b	6.55e-12	5.71843	0.432793	1.08278	1.08278	YES
A_52_P116372	Ppp1r15b	5.19e-07	2.03191	0.392582	1.08056	1.08056	YES
A_51_P454217	Nfkb2	2.77e-08	2.95623	0.486497	1.08032	1.08032	YES
A_55_P2000062	Irf1	5.69e-21	13.9389	0.075149	1.07839	1.07839	YES
A_30_P01021447	chr1:175653557-175671940_R	3.36e-07	2.15178	0.429319	1.07762	1.07762	YES
A_51_P284946	Rnd3	0.00181204	2.8293	0.793921	1.07681	1.07681	YES
A_51_P415519	Tmem39a	1.59e-11	3.70817	0.361873	1.0767	1.0767	YES
A_51_P184484	Mmp13	7.6e-09	6.28815	0.667396	1.07623	1.07623	YES
A_52_P265965	Trim36	2.08e-09	3.19189	0.461567	1.07575	1.07575	YES
A_55_P1983668	Gm6377	8.45e-12	10.9565	0.611995	1.07399	1.07399	YES
A_55_P2177073	A_55_P2177073	0.0110181	4.39671	0.893287	1.07275	1.07275	YES
A_51_P111164	Rnd1	4.06e-13	16.3768	0.610111	1.0712	1.0712	YES
A_66_P137102	6330409N04Rik	5.2e-12	3.1589	0.304785	1.07045	1.07045	YES
A_52_P281033	Socs5	6.79e-08	2.4117	0.482694	1.06989	1.06989	YES
A_30_P01024163	chr1:175705225-175717250_R	1.47e-06	2.11707	0.515262	1.06965	1.06965	YES
A_55_P2176802	Hipk1	3.95e-06	2.05988	0.536822	1.06893	1.06893	YES
A_66_P119376	Kctd12	1.54e-08	2.48055	0.458044	1.06854	1.06854	YES
A_55_P2003673	Mtmr12	4.33e-07	2.02879	0.456595	1.06844	1.06844	YES
A_51_P434101	Herpud1	3.59e-07	2.12197	0.479287	1.06811	1.06811	YES
A_55_P1966194	Plek	1.06e-15	4.82043	0.214513	1.06795	1.06795	YES
A_52_P409833	Plat	4.64e-10	9.01271	0.699872	1.06711	1.06711	YES
A_55_P2000515	Peli1	1.2e-12	3.46901	0.324869	1.0662	1.0662	YES
A_55_P2022604	1200009I06Rik	1.22e-12	5.6002	0.481417	1.06512	1.06512	YES
A_52_P436238	Odc1	2.12e-07	2.02441	0.454341	1.06486	1.06486	YES
A_66_P137605	E330016A19Rik	1.01e-06	2.0713	0.52354	1.06417	1.06417	YES
A_55_P2028159	3110043O21Rik	3.84e-15	3.51732	0.184068	1.06318	1.06318	YES
A_55_P2145389	Flrt3	1.04e-17	57.7095	0.541838	1.06289	1.06289	YES
A_55_P2273439	Nlrp3	2.23e-13	13.8854	0.619093	1.06257	1.06257	YES
A_55_P1965655	Mtmr14	8.52e-08	2.68053	0.579978	1.06234	1.06234	YES
A_55_P2038303	TC1637523	6.27e-07	2.35747	0.596644	1.06017	1.06017	YES
A_66_P101473	Fbxl3	2.35e-08	2.10643	0.442925	1.05967	1.05967	YES
A_55_P1975475	Mdm2	9.63e-14	3.74291	0.331188	1.05868	1.05868	YES
A_55_P2145521	Stk38l	7.51e-09	2.8142	0.554765	1.05858	1.05858	YES
A_51_P439085	2310016C08Rik	2.5e-10	4.36929	0.600827	1.05846	1.05846	YES
A_55_P2173183	Cdk5r1	2e-15	12.4759	0.517095	1.05788	1.05788	YES
A_55_P2163028	Ier2	3.48e-06	2.98488	0.735758	1.05581	1.05581	YES
A_30_P01031526	chr1:175654606-175672031_R	5.77e-07	2.14844	0.581099	1.05549	1.05549	YES
A_55_P1960576	Kdm5b	9.43e-05	3.10429	0.809064	1.05538	1.05538	YES
A_52_P617327	Rcan1	4.2e-12	4.61479	0.533375	1.05506	1.05506	YES
A_55_P2068607	Rnf19b	2.42e-15	6.47474	0.417882	1.05435	1.05435	YES
A_55_P2078300	Fndc7	3.63e-06	2.69152	0.724439	1.05291	1.05291	YES
A_51_P183630	Bcor	1.45e-09	2.66968	0.535166	1.05193	1.05193	YES
A_55_P2126925	5730528L13Rik	1.33e-08	2.65016	0.597068	1.05119	1.05119	YES
A_55_P1998843	Ifi203	2.54e-07	5.29127	0.803618	1.05086	1.05086	YES
A_55_P2121456	Fam43a	3.51e-10	9.49383	0.769782	1.05073	1.05073	YES
A_30_P01024974	chr15:84752337-84752984_R	5.98e-09	3.2773	0.650302	1.05045	1.05045	YES
A_55_P1960936	A_55_P1960936	1.49e-15	22.8113	0.652199	1.04859	1.04859	YES
A_55_P2068459	Hspa1a	2.67e-11	17.4961	0.797156	1.04761	1.04761	YES
A_30_P01025461	chr15:84752337-84752984_R	1.85e-08	2.84538	0.656199	1.04718	1.04718	YES
A_55_P2074381	A_55_P2074381	6.76e-14	18.8494	0.722517	1.04574	1.04574	YES
A_55_P1954092	LOC100503637	2.47e-15	24.9454	0.689073	1.04573	1.04573	YES
A_55_P2053838	Tnfaip3	4.65e-20	55.1429	0.535061	1.04462	1.04462	YES
A_66_P126313	Rhof	2.2e-10	5.85486	0.735946	1.04435	1.04435	YES
A_51_P230507	Ell2	2.57e-06	2.69108	0.766154	1.04316	1.04316	YES
A_52_P650540	Nlrp3	1.4e-12	14.1148	0.761764	1.04273	1.04273	YES
A_55_P1982030	H3f3b	4.25e-08	3.15651	0.732964	1.04205	1.04205	YES
A_55_P1981155	Phldb1	2.87e-09	2.94857	0.667415	1.04119	1.04119	YES
A_55_P1980287	Birc3	5.08e-09	3.99494	0.747429	1.04109	1.04109	YES
A_51_P195958	Phlda1	3.45e-11	9.12392	0.78181	1.04017	1.04017	YES
A_51_P200544	Tnip3	4.1e-11	7.36987	0.762472	1.04006	1.04006	YES
A_51_P170807	Map3k6	1.92e-09	2.09222	0.533904	1.03969	1.03969	YES
A_51_P423578	Slfn2	1.07e-12	4.05421	0.594381	1.03904	1.03904	YES
A_65_P03728	St3gal1	2.47e-08	2.14165	0.620587	1.03889	1.03889	YES
A_51_P263246	Dusp8	7.42e-08	5.20194	0.834038	1.03847	1.03847	YES
A_55_P2058783	2310016C08Rik	2.81e-10	4.2275	0.736445	1.03657	1.03657	YES
A_55_P1998797	A_55_P1998797	1.35e-06	2.05525	0.73984	1.03316	1.03316	YES
A_52_P621617	Dnajb4	1.53e-08	3.03309	0.76357	1.0331	1.0331	YES
A_55_P2109608	ENSMUST00000148907	6.91e-06	2.0688	0.779594	1.03218	1.03218	YES
A_30_P01025612	chr8:70623390-70645212_R	1.07e-06	3.12989	0.837383	1.0318	1.0318	YES
A_51_P279606	Socs1	9.83e-12	6.279	0.779421	1.03093	1.03093	YES
A_55_P1966731	Ifi203	1.56e-10	4.13024	0.766583	1.0304	1.0304	YES
A_66_P116252	Dusp16	4.88e-11	3.99085	0.742387	1.0304	1.0304	YES
A_51_P172573	Sod2	4.03e-16	5.35228	0.588517	1.02856	1.02856	YES
A_55_P2033445	Tnfrsf1b	9.68e-09	2.55204	0.755507	1.02794	1.02794	YES
A_55_P1978424	Bcl2a1d	4.88e-14	9.16034	0.77878	1.02646	1.02646	YES
A_55_P2007496	BB237529	3.73e-09	5.39907	0.862227	1.02616	1.02616	YES
A_51_P469008	Ehd1	1.37e-14	4.97488	0.686491	1.02541	1.02541	YES
A_55_P2000658	Gm15645	4.41e-07	2.07834	0.788931	1.02476	1.02476	YES
A_51_P144180	Ifnb1	1.23e-17	345.672	0.871854	1.02365	1.02365	YES
A_51_P308796	Fosl1	1.73e-08	5.1968	0.886658	1.02336	1.02336	YES
A_55_P2066543	Orai2	1.61e-08	2.56533	0.810913	1.0223	1.0223	YES
A_52_P316437	1810013L24Rik	7.41e-10	2.31662	0.742261	1.02208	1.02208	YES
A_52_P638459	Ccl5	4.12e-10	11.5019	0.911374	1.02083	1.02083	YES
A_30_P01023008	chr15:12119755-12127230_F	6.03e-06	2.12506	0.868032	1.01945	1.01945	YES
A_52_P49406	Pde12	1.61e-06	2.25269	0.865887	1.01912	1.01912	YES
A_55_P2024224	Mapk6	0.00010052	2.3025	0.912234	1.01837	1.01837	YES
A_55_P1984168	Casp4	1.48e-11	2.53831	0.750147	1.01821	1.01821	YES
A_55_P2075385	Orai2	1.51e-14	5.08576	0.779107	1.01792	1.01792	YES
A_55_P2016105	Errfi1	6.67e-13	60.193	0.934476	1.01686	1.01686	YES
A_51_P181286	Cd69	4.72e-12	47.6876	0.940151	1.01649	1.01649	YES
A_51_P246317	Mt2	3.36e-06	2.69367	0.915984	1.01543	1.01543	YES
A_55_P1968723	Ccrn4l	8.69e-15	9.52157	0.859676	1.01508	1.01508	YES
A_55_P2105843	A_55_P2105843	6.31e-14	26.5809	0.918308	1.01444	1.01444	YES
A_55_P2035315	Rasgef1b	1.73e-14	13.4461	0.88844	1.01441	1.01441	YES
A_52_P799815	Tmem171	2.51e-08	2.49584	0.910305	1.01046	1.01046	YES
A_55_P1982817	A_55_P1982817	9.95e-10	2.25144	0.884137	1.00957	1.00957	YES
A_55_P1960237	Slc2a6	0.000234364	3.21269	0.970309	1.00941	1.00941	YES
A_55_P2169888	D8Ertd82e	1.84e-10	5.04781	0.937551	1.00915	1.00915	YES
A_52_P577662	Ednrb	1.15e-08	6.00842	0.958269	1.00899	1.00899	YES
A_55_P2042046	5430427O19Rik	2.88e-12	3.73629	0.901459	1.00895	1.00895	YES
A_52_P161488	Clec4e	3.62e-13	18.3711	0.951137	1.00854	1.00854	YES
A_51_P396708	Med21	4.66e-09	2.57047	0.922473	1.00827	1.00827	YES
A_55_P2055612	Zfp800	0.00017637	2.02309	0.957022	1.00798	1.00798	YES
A_66_P125962	Hipk1	4.91e-05	2.23795	0.964703	1.00661	1.00661	YES
A_51_P286737	Ccl2	8.66e-11	8.66523	0.964582	1.00657	1.00657	YES
A_55_P2091461	Casp4	3.02e-10	2.6527	0.954762	1.00412	1.00412	YES
A_51_P432199	Sap30	3.87e-09	2.35173	0.962574	1.00356	1.00356	YES
A_51_P209527	Bcl10	1.17e-09	2.24868	0.972016	1.00232	1.00232	YES
A_51_P417854	Rab20	4.81e-15	7.63178	0.980289	1.00182	1.00182	YES
A_66_P126332	Zfp703	6.12e-10	2.68997	0.983848	1.00156	1.00156	YES
A_55_P2050268	Nfkbid	1.75e-11	5.87913	0.988738	1.00154	1.00154	YES
A_51_P468240	Dennd4a	6.51e-06	2.07593	0.991895	0.998853	-1.00115	YES
A_55_P2136880	Ppp1r15a	2.7e-16	8.64541	0.980162	0.998386	-1.00162	YES
A_55_P2064004	Rapgef2	1.18e-11	3.34112	0.982083	0.99838	-1.00162	YES
A_30_P01021884	chr1:175653557-175671940_R	1.14e-05	2.13086	0.986947	0.997994	-1.00201	YES
A_55_P2180071	Zfand5	4.97e-09	2.35366	0.975406	0.997628	-1.00238	YES
A_55_P1978866	A_55_P1978866	7.92e-14	28.9206	0.986638	0.997566	-1.00244	YES
A_30_P01018244	chr8:70623390-70645212_R	9.68e-07	5.43229	0.989268	0.996986	-1.00302	YES
A_55_P2118674	Tnip1	2.42e-12	5.62746	0.932542	0.992141	-1.00792	YES
A_30_P01023338	chr1:175705225-175717250_R	0.000944375	2.5569	0.968881	0.990839	-1.00925	YES
A_51_P286995	3110001I22Rik	1.98e-07	2.28253	0.914241	0.989617	-1.01049	YES
A_52_P100926	Il1a	1.37e-11	322.207	0.973601	0.988515	-1.01162	YES
A_55_P1959953	BC006779	2.62e-07	2.68428	0.919657	0.988127	-1.01202	YES
A_55_P2157360	Tagap1	3.66e-07	3.93425	0.938048	0.986991	-1.01318	YES
A_55_P2027022	Prdm1	6.03e-18	11.3241	0.787035	0.984573	-1.01567	YES
A_52_P179785	Ripk2	4.27e-11	5.12487	0.859547	0.981329	-1.01903	YES
A_51_P263302	Rnf24	1.76e-08	3.01514	0.859133	0.980906	-1.01947	YES
A_55_P2086329	Krt85	3.11e-05	2.40727	0.900619	0.980731	-1.01965	YES
A_51_P254646	Jdp2	4.88e-12	11.7335	0.880829	0.97936	-1.02107	YES
A_52_P89567	Rhob	1.41e-10	4.10667	0.828934	0.978685	-1.02178	YES
A_55_P1977071	Fam110a	7.24e-07	2.06111	0.816458	0.978458	-1.02202	YES
A_51_P168981	Ptar1	4.79e-06	2.17143	0.840909	0.976786	-1.02377	YES
A_55_P2036693	Cd40	1.12e-16	32.6816	0.808834	0.976235	-1.02434	YES
A_55_P2051229	Gpr132	7.99e-12	6.86351	0.821969	0.975016	-1.02562	YES
A_55_P2472435	Gbp3	7.1e-05	2.21491	0.867298	0.974872	-1.02578	YES
A_51_P343833	Traf1	1.88e-14	18.2072	0.81654	0.973774	-1.02693	YES
A_66_P110606	ENSMUST00000015981	9.82e-10	4.62196	0.823937	0.972951	-1.0278	YES
A_55_P1960049	2810408A11Rik	0.00225508	2.40178	0.906922	0.971729	-1.02909	YES
A_51_P452629	Tlr2	5.49e-10	6.71014	0.840871	0.97086	-1.03002	YES
A_55_P2007495	A_55_P2007495	1.01e-07	19.1988	0.917356	0.966335	-1.03484	YES
A_55_P2107542	ENSMUST00000106901	6.02e-11	26.2636	0.864536	0.963506	-1.03788	YES
A_52_P613241	Icam1	1.41e-15	13.1343	0.659991	0.962718	-1.03873	YES
A_51_P313581	Fabp2	1.74e-06	2.54595	0.76815	0.96241	-1.03906	YES
A_52_P598835	2010109K11Rik	4.4e-10	2.09752	0.490758	0.961575	-1.03996	YES
A_51_P352968	Marcks	3.49e-11	2.95494	0.552273	0.959225	-1.04251	YES
A_65_P10450	Tmpo	2.08e-05	2.11917	0.733272	0.957099	-1.04482	YES
A_51_P474459	Socs3	1.25e-19	75.9622	0.54777	0.952573	-1.04979	YES
A_51_P518051	Dusp4	9.09e-08	4.08998	0.748902	0.951188	-1.05132	YES
A_52_P530291	Pim1	1.83e-09	7.65486	0.767097	0.950581	-1.05199	YES
A_52_P127925	Tcfec	4.87e-15	11.3047	0.56439	0.950427	-1.05216	YES
A_55_P2047310	Pdgfb	6.79e-07	2.09	0.591914	0.950089	-1.05253	YES
A_51_P257550	Marcksl1	5.46e-16	21.9222	0.586918	0.948317	-1.0545	YES
A_55_P1960238	Slc2a6	1.64e-06	3.98922	0.777131	0.947248	-1.05569	YES
A_55_P2234979	3110027N22Rik	2.25e-07	2.59847	0.619415	0.945124	-1.05806	YES
A_55_P2010271	Samsn1	1.47e-09	2.43605	0.387376	0.937613	-1.06654	YES
A_55_P2359797	Nod2	4.84e-15	9.57724	0.422336	0.935895	-1.0685	YES
A_51_P301804	St3gal1	8.66e-13	3.13995	0.250923	0.934528	-1.07006	YES
A_55_P1997509	Zbtb32	1.86e-05	3.18025	0.726867	0.933715	-1.07099	YES
A_55_P2039771	Itgav	1.81e-07	2.6216	0.539995	0.933055	-1.07175	YES
A_55_P1963364	Fam55c	1.16e-11	3.88343	0.391373	0.932067	-1.07288	YES
A_51_P297925	Zc3h12a	2.23e-13	14.3803	0.565411	0.931268	-1.0738	YES
A_55_P2033362	Egr2	2.69e-11	6.90542	0.539047	0.927336	-1.07836	YES
A_52_P99888	Cxcl16	3.06e-07	2.20934	0.431771	0.926481	-1.07935	YES
A_52_P535907	BC031781	1.15e-11	3.33027	0.286592	0.924957	-1.08113	YES
A_55_P2087622	Il4i1	3.73e-09	8.05364	0.659433	0.921874	-1.08475	YES
A_55_P1983459	Cflar	6.99e-12	8.90603	0.506369	0.918868	-1.0883	YES
A_52_P1197913	Gadd45b	5.01e-14	7.65887	0.326379	0.918315	-1.08895	YES
A_51_P212782	Il1b	6.8e-20	1508.57	0.516631	0.918181	-1.08911	YES
A_55_P2009861	BB713741	1.01e-09	26.609	0.747234	0.918159	-1.08914	YES
A_51_P265571	Adm	2.04e-11	9.31062	0.5302	0.91629	-1.09136	YES
A_55_P2044932	Gpr84	7.68e-18	24.0596	0.259952	0.915815	-1.09192	YES
A_30_P01027543	chr1:175705225-175717250_R	0.000155364	3.19358	0.712945	0.915328	-1.0925	YES
A_51_P515452	Fkbpl	2.07e-07	2.27239	0.364366	0.914956	-1.09295	YES
A_52_P578266	Tank	1.62e-06	2.68396	0.516436	0.914797	-1.09314	YES
A_51_P239654	Nr4a1	1.55e-11	13.9131	0.571453	0.912788	-1.09554	YES
A_51_P118132	Skil	2.43e-14	4.32028	0.132087	0.912416	-1.09599	YES
A_30_P01022549	chr1:175705225-175717250_R	1.36e-06	3.28552	0.567828	0.911156	-1.09751	YES
A_65_P16208	Baz1a	8.95e-05	2.68048	0.626058	0.909916	-1.099	YES
A_51_P253803	Mki67	0.00579825	2.01568	0.672073	0.90937	-1.09966	YES
A_52_P305279	Spata13	2.9e-09	2.98308	0.322071	0.909092	-1.1	YES
A_55_P1988202	Ifi203	1.54e-05	2.01366	0.413712	0.908187	-1.10109	YES
A_52_P31543	Btg2	2.49e-13	4.54435	0.173648	0.905925	-1.10384	YES
A_55_P1996983	4930430D24Rik	0.00252778	2.04491	0.622926	0.904549	-1.10552	YES
A_55_P1978176	Fam108c	3.17e-10	2.73775	0.177985	0.901147	-1.1097	YES
A_55_P2010038	Tnfsf9	3.04e-17	183.357	0.450263	0.901089	-1.10977	YES
A_55_P1955778	Adamts4	3.8e-05	11.1653	0.806619	0.898732	-1.11268	YES
A_52_P399584	Ckap2l	0.00539732	2.11177	0.651146	0.898418	-1.11307	YES
A_51_P490795	Mxd1	5.35e-08	3.21459	0.39272	0.897956	-1.11364	YES
A_51_P208240	Tnfsf14	5.86e-09	3.16869	0.311296	0.897558	-1.11413	YES
A_55_P2069714	Sqstm1	2.4e-07	2.45242	0.318566	0.897365	-1.11437	YES
A_55_P1995195	Fosl2	3.2e-09	2.41535	0.168458	0.896475	-1.11548	YES
A_52_P604629	Csrnp1	6.89e-20	40.781	0.112903	0.89631	-1.11569	YES
A_51_P140710	Ccl3	1.65e-09	15.1311	0.626356	0.895225	-1.11704	YES
A_55_P2039416	Sgk1	1.14e-07	2.43424	0.26849	0.893033	-1.11978	YES
A_55_P2098598	Btg1	4.94e-08	2.54837	0.259227	0.892104	-1.12095	YES
A_55_P1997756	Il6	3.29e-14	118.552	0.558833	0.891594	-1.12159	YES
A_52_P368650	Zswim4	5.39e-11	4.25812	0.235292	0.890136	-1.12342	YES
A_55_P2073099	Trex1	2.14e-10	2.86131	0.135488	0.888662	-1.12529	YES
A_55_P2118302	Fam110a	1.28e-09	2.49461	0.126016	0.887815	-1.12636	YES
A_52_P681310	Plaur	2.96e-12	3.81287	0.113895	0.886534	-1.12799	YES
A_30_P01020392	chr11:76400207-76434732_R	3.11e-05	2.45791	0.441419	0.883438	-1.13194	YES
A_55_P2116111	D8Ertd82e	1.63e-10	4.79776	0.275791	0.883277	-1.13215	YES
A_55_P1971458	Jak2	3.43e-09	2.40651	0.115649	0.881488	-1.13445	YES
A_52_P558577	Zfp263	2.7e-12	3.25441	0.0607168	0.880413	-1.13583	YES
A_55_P2088014	Cdc42ep4	5.03e-18	7.42022	0.0135769	0.879748	-1.13669	YES
A_55_P2102936	Pnrc1	3.83e-11	3.28393	0.0948838	0.874236	-1.14386	YES
A_51_P277795	2810474O19Rik	1.05e-07	2.02934	0.0946037	0.870502	-1.14876	YES
A_55_P2130448	A_55_P2130448	3.29e-07	2.04267	0.122979	0.869622	-1.14993	YES
A_55_P1965050	Cks2	1.36e-06	2.43295	0.250169	0.867404	-1.15287	YES
A_51_P172853	Cd14	2.34e-10	3.92699	0.166694	0.867246	-1.15308	YES
A_55_P2322064	F830005D05Rik	0.00018227	3.48788	0.586642	0.866466	-1.15411	YES
A_55_P1961769	Zfand5	3.66e-07	2.26582	0.148683	0.860476	-1.16215	YES
A_51_P123625	Irg1	4.93e-21	153.153	0.0621895	0.860305	-1.16238	YES
A_30_P01018593	chr9:14460976-14488051_F	7.12e-05	2.09215	0.290583	0.858895	-1.16429	YES
A_52_P209484	Tmem88	3.83e-10	15.7199	0.467669	0.85877	-1.16446	YES
A_55_P2114318	A_55_P2114318	1.27e-06	17.089	0.692238	0.858521	-1.16479	YES
A_55_P2077555	C330021F23Rik	0.000144905	2.22961	0.357825	0.857803	-1.16577	YES
A_55_P2126662	Cav1	8.01e-08	4.99961	0.388917	0.857224	-1.16656	YES
A_55_P2066116	Bcl3	1.3e-09	4.29586	0.207905	0.856876	-1.16703	YES
A_55_P2059090	Tagap	2.95e-11	4.05243	0.0927507	0.855086	-1.16947	YES
A_55_P1989653	Slco4a1	2.14e-13	8.71105	0.128349	0.854232	-1.17064	YES
A_30_P01020075	chr9:14460976-14488051_F	0.000179515	2.02516	0.286133	0.851502	-1.1744	YES
A_55_P2073377	Mki67	0.00277655	2.235	0.489794	0.851279	-1.1747	YES
A_52_P597461	Skil	1.34e-12	5.38217	0.0778449	0.850413	-1.1759	YES
A_55_P2086433	Oasl1	0.000147953	3.16184	0.495918	0.8501	-1.17633	YES
A_52_P628590	Pvr	1.38e-11	7.00727	0.180157	0.850096	-1.17634	YES
A_30_P01025009	chr9:14460976-14488051_F	0.000868523	2.00974	0.35515	0.849744	-1.17683	YES
A_52_P420216	N4bp1	0.000211227	2.21396	0.333802	0.84683	-1.18087	YES
A_51_P451346	Klf6	6.78e-08	2.50669	0.107353	0.845873	-1.18221	YES
A_55_P2069515	Dennd4a	6.21e-06	2.00651	0.129236	0.844493	-1.18414	YES
A_55_P2008987	Ch25h	4.95e-05	5.1205	0.57362	0.842879	-1.18641	YES
A_30_P01028673	chr9:14460976-14488051_F	0.000169777	2.25566	0.306422	0.838264	-1.19294	YES
A_55_P2037613	C130039O16Rik	1.07e-05	2.09852	0.153426	0.838137	-1.19312	YES
A_55_P2089710	Ednrb	0.000391456	5.23513	0.636624	0.836461	-1.19551	YES
A_55_P2103698	Isg15	1.4e-06	3.83145	0.334295	0.835532	-1.19684	YES
A_55_P2025248	Mxd1	3.97e-11	4.97068	0.0932435	0.833035	-1.20043	YES
A_55_P2401403	C030046G05	4.04e-13	7.18101	0.0619601	0.829359	-1.20575	YES
A_55_P1995173	Odc1	7.74e-07	2.04377	0.0551883	0.827268	-1.2088	YES
A_55_P2051666	Nfkbib	2.34e-14	13.0361	0.0753279	0.825065	-1.21203	YES
A_55_P2035102	Odc1	0.00174969	2.00313	0.308181	0.822818	-1.21534	YES
A_51_P290576	Plk2	0.000749018	2.37582	0.349293	0.817979	-1.22253	YES
A_51_P272553	Bhlhe40	4.27e-06	3.0529	0.235098	0.816665	-1.22449	YES
A_51_P254855	Ptgs2	4.3e-12	154.895	0.473906	0.815518	-1.22621	YES
A_55_P1981366	Lamc2	6.1e-08	6.11994	0.29973	0.814074	-1.22839	YES
A_55_P2024689	Rsbn1	4.38e-06	2.41599	0.128577	0.81193	-1.23163	YES
A_55_P2141241	E330016A19Rik	3.54e-05	2.27644	0.161719	0.807999	-1.23762	YES
A_52_P108346	Myc	3.41e-10	6.1732	0.127048	0.80579	-1.24102	YES
A_51_P375509	Spty2d1	2.47e-07	2.15342	0.0263107	0.802028	-1.24684	YES
A_52_P634090	Jag1	5.69e-07	3.47094	0.175009	0.801551	-1.24758	YES
A_55_P2087944	A_55_P2087944	3.5e-05	2.19642	0.130149	0.801276	-1.24801	YES
A_66_P120995	Htr2a	3.13e-05	2.67156	0.210609	0.799434	-1.25089	YES
A_51_P268843	Rasip1	2.71e-05	2.93845	0.241789	0.797817	-1.25342	YES
A_55_P1997906	Nox1	2.44e-06	3.94843	0.256746	0.796963	-1.25476	YES
A_55_P2125208	Arid5a	8.96e-12	5.50779	0.0335934	0.79498	-1.25789	YES
A_55_P1975695	Snx18	1.22e-06	2.43523	0.0695264	0.794357	-1.25888	YES
A_55_P2164841	NAP111509-1	9.26e-06	2.78357	0.16621	0.792098	-1.26247	YES
A_51_P327751	Ifit1	0.000104342	2.73965	0.252556	0.791374	-1.26363	YES
A_55_P2093595	Mmd	2.55e-09	2.10076	0.00158596	0.787948	-1.26912	YES
A_52_P399934	Dusp2	2.11e-19	36.3458	0.0026507	0.785824	-1.27255	YES
A_51_P520966	Icosl	1.54e-13	9.08889	0.0252655	0.785076	-1.27376	YES
A_55_P2141786	Pard6g	0.00401772	2.07722	0.269375	0.779385	-1.28306	YES
A_55_P2181191	Btg1	1.14e-05	2.27931	0.0750598	0.778333	-1.2848	YES
A_51_P171075	Csf2	8.11e-22	515.803	0.00775185	0.77634	-1.28809	YES
A_66_P101942	Gm9706	0.00444856	3.63299	0.525448	0.776315	-1.28814	YES
A_51_P278994	Swap70	1.66e-06	2.18099	0.0279639	0.773551	-1.29274	YES
A_52_P573552	Trib1	6.62e-10	4.26597	0.0342355	0.771905	-1.2955	YES
A_55_P2030080	Kdm6b	2.38e-16	20.375	0.00943095	0.769986	-1.29872	YES
A_55_P2167984	Mmd	1.18e-07	2.06603	0.00487068	0.768417	-1.30138	YES
A_55_P2113051	Fosb	2.21e-06	2.68546	0.0659684	0.762049	-1.31225	YES
A_55_P2026238	A_55_P2026238	2.88e-06	8.91646	0.387834	0.758355	-1.31864	YES
A_55_P2165869	Cebpb	2.84e-06	2.80801	0.0729857	0.7544	-1.32556	YES
A_51_P488739	Niacr1	1.27e-07	7.77174	0.223423	0.747948	-1.33699	YES
A_66_P105032	Gm13889	2.12e-13	58.4458	0.131732	0.745907	-1.34065	YES
A_55_P2063237	Dusp5	7.28e-12	14.2476	0.0676563	0.74292	-1.34604	YES
A_65_P07827	Gm2701	0.000369281	3.36097	0.27411	0.736687	-1.35743	YES
A_55_P2016462	Cxcl10	1.6e-15	59.0896	0.0322925	0.72804	-1.37355	YES
A_30_P01020928	chr16:84702353-84710928_R	6.04e-12	149.948	0.276692	0.727509	-1.37455	YES
A_30_P01027929	chr2:145501249-145508811_F	0.00091921	3.84688	0.34979	0.726145	-1.37714	YES
A_55_P2119257	Serpine1	4.58e-07	13.7718	0.319876	0.717762	-1.39322	YES
A_55_P2167818	Rabgef1	0.00207103	2.33139	0.154807	0.708601	-1.41123	YES
A_55_P2116621	Cited2	1.41e-07	4.53694	0.0576483	0.705725	-1.41698	YES
A_52_P232813	Cxcl3	3.56e-12	175.967	0.230155	0.703789	-1.42088	YES
A_55_P1981455	A_55_P1981455	0.0187101	2.11895	0.237207	0.702961	-1.42255	YES
A_55_P2111860	Zc3h12c	2.09e-07	5.32452	0.0873393	0.702274	-1.42395	YES
A_55_P2151026	ENSMUST00000039443	0.00383456	2.04983	0.111178	0.698887	-1.43085	YES
A_55_P1994939	Hmgb2	0.00297324	2.15133	0.108379	0.68909	-1.45119	YES
A_51_P367866	Egr1	4.97e-11	14.3468	0.0441787	0.685998	-1.45773	YES
A_55_P1973347	A130040M12Rik	0.000124645	3.4797	0.147259	0.685223	-1.45938	YES
A_52_P348214	ENSMUST00000129206	0.0064381	3.37392	0.342954	0.684195	-1.46157	YES
A_55_P2071846	A_55_P2071846	0.0102242	2.10387	0.150505	0.679793	-1.47104	YES
A_52_P518808	ENSMUST00000134929	6.85e-10	3.73247	0.00153087	0.678343	-1.47418	YES
A_52_P423247	Pde4b	2.53e-08	26.0704	0.243324	0.675242	-1.48095	YES
A_66_P125948	Cass4	0.009876	2.48544	0.202377	0.661313	-1.51214	YES
A_30_P01019478	chr16:4867322-4874772_F	1.76e-05	7.28198	0.225081	0.659844	-1.51551	YES
A_55_P2182452	Tnfsf15	0.000326063	4.90418	0.242501	0.654504	-1.52788	YES
A_55_P2413598	Rab11fip1	1.05e-08	6.86913	0.0312673	0.653858	-1.52938	YES
A_55_P2144556	Flrt3	5.44e-10	28.4523	0.112917	0.652286	-1.53307	YES
A_51_P509573	Ccl4	2.63e-09	15.2217	0.0803561	0.649986	-1.53849	YES
A_30_P01018526	chr16:84702353-84710928_R	4.14e-09	68.8873	0.247424	0.641177	-1.55963	YES
A_55_P2082806	Trib1	8.83e-06	3.0528	0.021486	0.64114	-1.55972	YES
A_55_P2209273	ENSMUST00000129924	8.87e-08	18.758	0.180072	0.639223	-1.5644	YES
A_52_P93467	Sdc4	1.16e-07	5.73787	0.0310581	0.631991	-1.5823	YES
A_55_P2258832	LOC100502767	0.0013424	2.02261	0.0212732	0.62872	-1.59053	YES
A_55_P1954724	A130040M12Rik	2.08e-05	5.13566	0.104994	0.622851	-1.60552	YES
A_55_P1957213	3930401B19Rik	2.68e-05	5.16483	0.111756	0.621314	-1.60949	YES
A_55_P2109564	AI504432	5.4e-05	3.33423	0.0428618	0.614731	-1.62673	YES
A_30_P01024571	chr16:84702353-84710928_F	6.88e-06	24.5294	0.332479	0.613003	-1.63131	YES
A_55_P2140626	Arl5b	0.0113251	2.12378	0.0812273	0.612652	-1.63225	YES
A_30_P01018532	chr10:69669025-69686275_R	7.95e-05	13.4145	0.335452	0.611868	-1.63434	YES
A_55_P2124461	BC057675	2.28e-06	5.4911	0.0502588	0.60418	-1.65514	YES
A_55_P2039086	Nfkbiz	1.28e-09	39.7357	0.0969613	0.592349	-1.68819	YES
A_55_P2244677	6720422M22Rik	4.6e-05	3.95914	0.0476214	0.586144	-1.70606	YES
A_30_P01023737	chr13:21856097-21859200_R	2.56e-05	5.90337	0.0963872	0.583961	-1.71244	YES
A_55_P2135064	H2-M2	0.000602651	4.38892	0.132677	0.576654	-1.73414	YES
A_55_P2166488	Cd44	0.000612501	5.12776	0.170156	0.575446	-1.73778	YES
A_52_P226929	Cflar	2.85e-05	5.66862	0.0791049	0.569229	-1.75676	YES
A_55_P2040996	Klf7	0.0143167	2.33439	0.0843724	0.566744	-1.76446	YES
A_52_P327664	Gbp5	8.8e-07	12.4758	0.0975947	0.562528	-1.77769	YES
A_30_P01017643	chr16:84702353-84710928_R	7.3e-08	154.519	0.265082	0.535315	-1.86806	YES
A_55_P2120577	Cited2	0.000406003	3.0665	0.0234319	0.531911	-1.88001	YES
A_51_P385812	Il12b	1.44e-08	56.3849	0.103879	0.514709	-1.94284	YES
A_55_P2088720	AK035396	0.000119602	5.45163	0.0632967	0.511266	-1.95593	YES
A_55_P2029746	AK132033	0.00018405	5.66548	0.0778859	0.508526	-1.96647	YES
A_55_P2140212	TC1616199	0.000216313	5.51003	0.0699087	0.497839	-2.00868	YES
A_55_P2201454	2310079F09Rik	0.0127193	2.91511	0.0804231	0.490666	-2.03805	YES
A_52_P5549	Fam133b	0.0179607	2.59509	0.0519725	0.467908	-2.13717	YES
A_30_P01033039	chr2:128211990-128215223_R	0.00535997	2.51587	0.0174736	0.467896	-2.13723	YES
A_55_P1956762	ENSMUST00000124012	0.0493377	2.24533	0.0620894	0.466349	-2.14432	YES
A_55_P2325568	Slc44a1	0.00149302	9.03541	0.177569	0.444101	-2.25174	YES
A_30_P01033281	chr16:84707202-84707748_F	9.07e-06	21.8459	0.104207	0.435026	-2.29871	YES
A_51_P295192	Nfkbia	7.82e-06	16.5756	0.0683973	0.427896	-2.33702	YES
A_55_P2072005	ENSMUST00000131108	1.02e-05	6.54425	0.0109856	0.425238	-2.35162	YES
A_55_P2159555	Adamts4	0.00911562	4.87244	0.120507	0.416508	-2.40091	YES
A_55_P2156583	Cdk5r1	0.00409678	4.79353	0.072864	0.4069	-2.4576	YES
A_55_P2016459	Cxcl10	5.79e-08	32.7985	0.0138326	0.361251	-2.76816	YES
A_30_P01033227	chr16:84702353-84710928_F	0.000200003	16.9042	0.0888495	0.343271	-2.91315	YES
A_30_P01028475	chr16:84707202-84707748_F	0.00131935	15.6519	0.121219	0.313719	-3.18756	YES
A_30_P01028762	chr16:84702353-84710928_F	0.00245792	9.25518	0.0713279	0.301888	-3.31248	YES
A_30_P01025697	chr16:84707202-84707748_F	0.00100201	18.4051	0.115305	0.298684	-3.34803	YES
A_55_P2249556	A630081D01Rik	0.00776077	5.38442	0.0419954	0.294322	-3.39764	YES
A_30_P01032196	chr16:84708695-84708806_F	1.87e-05	103.01	0.104508	0.264248	-3.78432	YES
A_30_P01029335	chr17:64063362-64066067_R	0.00121278	20.1508	0.0643128	0.218475	-4.57718	YES

## Sheet: Differential expression at  4h
Probeset ID	GeneName	p-value(wt * LPS vs. wt * unstim)	Fold-Change(wt * LPS vs. wt * unstim)	p-value(wt * LPS vs. aa * LPS)	Ratio(wt * LPS vs. aa * LPS)	Fold-Change(wt * LPS vs. aa * LPS)	>200 lps
A_55_P2048607	Hp	3.74e-09	7.75661	2.17e-05	2.86512	2.86512	YES
A_55_P2017789	Il4ra	1.97e-08	5.98042	2.2e-05	2.80679	2.80679	YES
A_51_P111164	Rnd1	1.14e-15	31.6819	1.62e-07	2.68033	2.68033	YES
A_55_P2054897	Rnd1	7.26e-11	40.104	0.0012265	2.61421	2.61421	YES
A_55_P1953169	Saa3	4.2e-14	102.402	0.000116353	2.60427	2.60427	YES
A_55_P2035320	Nfil3	1.11e-11	4.29711	4.25e-08	2.29052	2.29052	YES
A_51_P501248	Sphk1	1.11e-05	5.59638	0.00983265	2.23498	2.23498	YES
A_51_P430766	Il10	2.22e-11	16.1368	0.000307978	2.18638	2.18638	YES
A_52_P318673	Saa1	8.57e-13	42.4893	0.000736927	2.16919	2.16919	YES
A_51_P286488	Ier3	2.06e-14	16.2292	3.8e-06	2.11108	2.11108	YES
A_51_P455647	Car2	1.16e-08	29.8857	0.0425098	2.02205	2.02205	YES
A_65_P08971	F3	1.86e-09	16.1078	0.0113136	1.9309	1.9309	YES
A_55_P2016105	Errfi1	0.000338305	2.86469	0.0138931	1.89832	1.89832	YES
A_55_P2116165	Pfkfb3	1.48e-12	7.48577	1.3e-05	1.89784	1.89784	YES
A_55_P2088145	NAP095950-001	5.75e-06	2.292	0.000144116	1.85748	1.85748	YES
A_55_P2004867	Serpinb2	0.00213305	15.3636	0.421821	1.85173	1.85173	YES
A_52_P616392	Sbno2	8.32e-08	2.59961	3.29e-05	1.8041	1.8041	YES
A_51_P430900	Dusp1	1.04e-07	3.11744	0.000252911	1.79657	1.79657	YES
A_51_P464703	Ccl8	7.86e-07	17.2637	0.137225	1.77255	1.77255	YES
A_51_P121031	chr8:66470235-66470294	3.51e-06	2.19959	0.000165216	1.74589	1.74589	YES
A_55_P1999902	ENSMUST00000107229	1.42e-09	5.53008	0.00103472	1.74285	1.74285	YES
A_55_P2111302	Cp	9.61e-14	9.62688	5.63e-05	1.69802	1.69802	YES
A_51_P181565	Hbegf	0.0138454	2.47554	0.127291	1.69485	1.69485	YES
A_51_P246317	Mt2	4.88e-12	9.70425	0.000717011	1.6944	1.6944	YES
A_51_P254855	Ptgs2	7.21e-15	999.432	0.0572957	1.67656	1.67656	YES
A_55_P1971889	F3	2.68e-10	17.9954	0.0310749	1.64125	1.64125	YES
A_55_P2070869	Lcn2	7.68e-14	9.18488	7.81e-05	1.64124	1.64124	YES
A_51_P200544	Tnip3	6.42e-13	6.90101	9.02e-05	1.62913	1.62913	YES
A_30_P01030356	chr19:46419916-46421753_F	5.16e-06	8.06258	0.142816	1.61704	1.61704	YES
A_51_P115005	Edn1	3.02e-14	396.099	0.0659057	1.6041	1.6041	YES
A_55_P1994654	1810029B16Rik	4.77e-11	16.261	0.0192199	1.59844	1.59844	YES
A_52_P518076	Nudt17	4.44e-11	68.3199	0.108274	1.58738	1.58738	YES
A_51_P474459	Socs3	7.42e-21	89.8129	5.52e-06	1.58109	1.58109	YES
A_51_P296328	Ahcyl1	0.00254819	2.63892	0.115529	1.57171	1.57171	YES
A_52_P80944	Zfp36	2.43e-11	6.76298	0.00203234	1.54402	1.54402	YES
A_55_P2054200	Tnip3	2.91e-10	4.68206	0.00142358	1.542	1.542	YES
A_55_P2064962	Pdpn	2.19e-05	6.38675	0.187268	1.54047	1.54047	YES
A_66_P118906	Adora2b	5.59e-10	10.1919	0.0270168	1.53836	1.53836	YES
A_55_P2083649	Alas1	6.62e-05	3.86555	0.114656	1.52555	1.52555	YES
A_51_P217463	Cxcl2	1.19e-17	248.393	0.00700065	1.51422	1.51422	YES
A_55_P2089710	Ednrb	8.94e-06	8.19236	0.232629	1.50423	1.50423	YES
A_51_P291361	Osm	6.61e-10	4.28902	0.00227185	1.50229	1.50229	YES
A_52_P507214	Mmp9	0.0260303	3.32713	0.427404	1.49051	1.49051	YES
A_55_P1993503	Adora2b	4.42e-12	10.5728	0.00747366	1.48989	1.48989	YES
A_51_P444447	Cebpd	2.05e-16	26.7609	0.000740438	1.48909	1.48909	YES
A_55_P2110925	Flrt3	1.26e-11	14.6436	0.0237048	1.4871	1.4871	YES
A_55_P1982628	1810029B16Rik	1.44e-17	13.3196	1.55e-05	1.47504	1.47504	YES
A_51_P108226	1100001G20Rik	6.5e-11	20.9856	0.0714232	1.47347	1.47347	YES
A_55_P1961395	Pdpn	2.46e-05	4.69812	0.162586	1.47265	1.47265	YES
A_66_P116252	Dusp16	4.04e-15	7.03195	4.11e-05	1.4673	1.4673	YES
A_55_P2144556	Flrt3	2.65e-14	15.1116	0.00275897	1.4636	1.4636	YES
A_55_P1983668	Gm6377	4.2e-12	15.8415	0.0235799	1.46309	1.46309	YES
A_52_P587738	P2ry2	1.9e-09	2.45728	0.000107309	1.46215	1.46215	YES
A_55_P2066116	Bcl3	3.02e-15	12.9113	0.000569852	1.4603	1.4603	YES
A_51_P256827	S100a8	3.22e-05	2.53063	0.0333831	1.46	1.46	YES
A_55_P2015363	C1ra	1.64e-08	3.3832	0.00551037	1.45726	1.45726	YES
A_52_P456640	Fgr	0.000412879	2.24381	0.0593398	1.44716	1.44716	YES
A_55_P1968723	Ccrn4l	6.6e-12	3.79885	0.000166506	1.44689	1.44689	YES
A_55_P2037608	Acp5	9.02e-07	4.12818	0.0624006	1.44584	1.44584	YES
A_55_P2179266	A_55_P2179266	1.89e-06	10.0771	0.271626	1.43631	1.43631	YES
A_51_P107362	Socs2	0.000213275	4.63401	0.277791	1.43617	1.43617	YES
A_55_P2125208	Arid5a	4.59e-16	24.5031	0.00207006	1.43317	1.43317	YES
A_55_P2399688	Glipr2	4.76e-10	7.99754	0.0370485	1.42841	1.42841	YES
A_51_P167292	Chi3l3	3.22e-05	2.44045	0.0370436	1.42678	1.42678	YES
A_30_P01027104	chr6:3333825-3349525_F	7.3e-07	4.6876	0.0918688	1.42438	1.42438	YES
A_51_P227392	Rhou	3.91e-09	2.50139	0.000435581	1.42261	1.42261	YES
A_52_P8324	Tmem178	8.02e-05	2.58353	0.0772328	1.40742	1.40742	YES
A_51_P444290	Slamf8	1.71e-09	4.92333	0.0194124	1.40598	1.40598	YES
A_51_P419759	Tha1	6.83e-10	7.62985	0.0464007	1.40346	1.40346	YES
A_51_P195958	Phlda1	3.34e-08	2.92217	0.00679224	1.4019	1.4019	YES
A_51_P239750	Inhba	0.0239081	3.10792	0.472929	1.39664	1.39664	YES
A_55_P2145389	Flrt3	1.6e-14	18.1054	0.00863076	1.39509	1.39509	YES
A_55_P1997766	Acp5	7.67e-07	4.17823	0.0893725	1.39297	1.39297	YES
A_55_P1991219	Stat3	4.96e-08	2.84128	0.00783052	1.39253	1.39253	YES
A_55_P2128144	Il19	1.25e-13	77.3958	0.109524	1.38145	1.38145	YES
A_52_P541270	Crebl2	1.27e-07	2.43822	0.0051561	1.38084	1.38084	YES
A_55_P1998471	S100a9	2.51e-06	4.51449	0.149305	1.37919	1.37919	YES
A_55_P2294184	Tmem2	2.58e-15	9.79002	0.000948396	1.37068	1.37068	YES
A_55_P1960576	Kdm5b	2.15e-10	16.7121	0.143674	1.36262	1.36262	YES
A_30_P01020131	chr17:56687541-56694631_R	2.69e-11	37.4095	0.18935	1.36181	1.36181	YES
A_55_P2011943	Gramd1a	2.06e-14	4.35184	6.38e-05	1.36044	1.36044	YES
A_51_P443754	Hivep2	1.47e-10	8.53845	0.056352	1.35975	1.35975	YES
A_55_P2001489	Il19	3.86e-10	48.5459	0.303517	1.35904	1.35904	YES
A_55_P2078433	Mcoln2	4.98e-13	3.35977	7.46e-05	1.35898	1.35898	YES
A_51_P212782	Il1b	1.95e-21	2706.84	0.0140344	1.35888	1.35888	YES
A_55_P2073642	1600014C10Rik	4.16e-08	4.18	0.0544443	1.35778	1.35778	YES
A_55_P2034033	Il12rb1	0.00137409	2.51384	0.220335	1.35566	1.35566	YES
A_55_P2098971	Gm14085	1.92e-12	11.5854	0.0319706	1.35132	1.35132	YES
A_55_P2091193	A_55_P2091193	5.91e-13	11.2626	0.0209793	1.35043	1.35043	YES
A_66_P121086	Map3k8	1.12e-12	11.6733	0.0280344	1.34956	1.34956	YES
A_55_P2033680	A_55_P2033680	7.64e-14	11.2552	0.0105874	1.34652	1.34652	YES
A_55_P1962400	Il1rn	1.68e-09	17.7729	0.22841	1.34477	1.34477	YES
A_55_P1959985	Alas1	2.83e-08	3.54569	0.0333127	1.34358	1.34358	YES
A_55_P1982122	Homer1	1.38e-08	3.89818	0.0370556	1.34253	1.34253	YES
A_51_P384318	C1ra	1.45e-08	3.5036	0.0256885	1.34251	1.34251	YES
A_55_P2026632	Pilrb1	2.64e-07	4.60242	0.123933	1.34023	1.34023	YES
A_51_P130095	Fcgr2b	3.57e-10	22.1865	0.221019	1.3389	1.3389	YES
A_55_P1978576	Dtx2	7.61e-16	4.01478	5.76e-06	1.33889	1.33889	YES
A_51_P253527	Rffl	1.69e-12	7.85416	0.0152	1.33729	1.33729	YES
A_52_P122822	Wdfy2	6.84e-05	2.05065	0.0474155	1.33596	1.33596	YES
A_55_P2119257	Serpine1	3.04e-07	17.7947	0.415651	1.33275	1.33275	YES
A_55_P2090880	Stk40	8.22e-14	4.78877	0.000591666	1.32994	1.32994	YES
A_51_P120830	Mmp10	2.45e-08	6.02205	0.130564	1.32813	1.32813	YES
A_52_P552194	Il13ra1	7.3e-08	12.4465	0.315628	1.32366	1.32366	YES
A_55_P2098335	Map2k4	2.13e-10	2.67503	0.00105271	1.32358	1.32358	YES
A_55_P2041070	Tle3	7.05e-09	2.90396	0.0105254	1.32354	1.32354	YES
A_55_P2062133	Etv3	5.47e-11	3.08174	0.00162659	1.32005	1.32005	YES
A_55_P2053057	Ppp2r1b	0.000744956	2.15677	0.154959	1.318	1.318	YES
A_55_P2235911	ENSMUST00000133463	4.09e-10	3.48673	0.00922157	1.31762	1.31762	YES
A_30_P01027922	chr7:111530578-111539097_R	8.26e-13	487.71	0.381611	1.31761	1.31761	YES
A_55_P2174582	1190003J15Rik	1.03e-09	6.79026	0.0891957	1.31721	1.31721	YES
A_51_P363187	Cxcl1	2.01e-15	292.102	0.169274	1.3168	1.3168	YES
A_30_P01027675	chr3:126989696-127112471_F	4.39e-13	6.99554	0.00954243	1.31284	1.31284	YES
A_51_P324535	B4galt5	3.35e-07	5.02197	0.182307	1.31075	1.31075	YES
A_55_P2438722	Ifnar1	2.4e-06	2.16804	0.0250411	1.30783	1.30783	YES
A_51_P514961	Tiparp	8.7e-17	7.06767	0.000141888	1.30689	1.30689	YES
A_66_P104134	Homer1	9.98e-07	3.02351	0.0832559	1.30663	1.30663	YES
A_55_P2167818	Rabgef1	1.1e-08	2.54957	0.00767775	1.30642	1.30642	YES
A_51_P174961	F10	8.19e-12	8.52483	0.0455797	1.30631	1.30631	YES
A_55_P1963920	A430084P05Rik	4.56e-10	26.3699	0.293711	1.3061	1.3061	YES
A_52_P127130	Msr1	4.94e-09	2.93907	0.0136614	1.30271	1.30271	YES
A_51_P374726	Ptx3	7.92e-09	28.3124	0.401524	1.30179	1.30179	YES
A_51_P309988	Gprc5c	0.0025245	2.41272	0.305815	1.29766	1.29766	YES
A_51_P413866	Cfb	3.01e-11	41.8566	0.284834	1.29555	1.29555	YES
A_55_P2165869	Cebpb	8.47e-13	4.62097	0.00381173	1.29265	1.29265	YES
A_55_P2010038	Tnfsf9	4.66e-15	9.46834	0.00550096	1.29182	1.29182	YES
A_55_P1977149	4933426M11Rik	2.18e-12	3.04487	0.000493916	1.2913	1.2913	YES
A_55_P1958220	Crebl2	2.92e-08	4.90306	0.12975	1.29054	1.29054	YES
A_52_P116006	Gda	4.89e-09	9.68501	0.227998	1.28646	1.28646	YES
A_55_P2155504	Lck	1.01e-13	10.7076	0.0271681	1.28317	1.28317	YES
A_30_P01029886	chr1:138528250-138538250_F	1.98e-06	2.40855	0.05745	1.28219	1.28219	YES
A_55_P1988368	Upp1	2.75e-15	33.6349	0.0582262	1.27929	1.27929	YES
A_65_P16680	B4galt5	3.17e-13	3.79839	0.00120003	1.27641	1.27641	YES
A_52_P43848	Sco1	1.62e-08	2.59551	0.0173765	1.27583	1.27583	YES
A_55_P2106975	Clcn5	3.34e-09	2.05324	0.00120863	1.2755	1.2755	YES
A_55_P2080703	ENSMUST00000113286	9.01e-08	3.57112	0.100821	1.27333	1.27333	YES
A_55_P2011106	Junb	3.66e-09	4.31385	0.0752847	1.27275	1.27275	YES
A_55_P2091191	Slc28a2	1.49e-11	9.37768	0.0907507	1.27253	1.27253	YES
A_55_P2061174	A_55_P2061174	5.92e-07	2.69104	0.0707947	1.27218	1.27218	YES
A_55_P2168417	Cul2	3.92e-05	2.10406	0.0895569	1.27086	1.27086	YES
A_55_P2040996	Klf7	2.63e-15	7.15938	0.0026686	1.27037	1.27037	YES
A_51_P108108	Lrrc25	7.4e-14	3.16827	0.000169321	1.26895	1.26895	YES
A_51_P436652	Ccl7	5.29e-12	19.3145	0.171348	1.26742	1.26742	YES
A_55_P2171378	Pdzk1ip1	3.45e-06	2.78106	0.129518	1.2665	1.2665	YES
A_55_P1997604	Pla2g4a	1.18e-12	3.54181	0.0020073	1.26641	1.26641	YES
A_55_P2098398	Trim30c	2.33e-14	283.789	0.306832	1.26449	1.26449	YES
A_52_P700056	Gm11428	7.75e-09	3.80484	0.073862	1.26315	1.26315	YES
A_51_P470715	Cish	8.77e-14	178.888	0.310355	1.26223	1.26223	YES
A_52_P597634	Fzd1	1.05e-12	12.2756	0.0839009	1.26179	1.26179	YES
A_51_P268069	Six1	1.56e-07	13.9614	0.452476	1.2592	1.2592	YES
A_55_P1985890	Tiparp	1.51e-16	7.56566	0.00106777	1.25904	1.25904	YES
A_55_P2122789	Homer1	7.89e-07	4.11899	0.223385	1.25904	1.25904	YES
A_55_P2074488	Crim1	0.000978838	2.07062	0.224857	1.25645	1.25645	YES
A_51_P207988	Ptger4	3.81e-06	2.00213	0.0388906	1.25549	1.25549	YES
A_55_P2087265	Gm7676	3.28e-06	9.13542	0.487114	1.25413	1.25413	YES
A_52_P71105	Sertad3	1.55e-09	2.8944	0.0192198	1.25365	1.25365	YES
A_51_P464918	Mefv	1.08e-11	5.6887	0.0414662	1.25329	1.25329	YES
A_55_P2120946	Mefv	2.48e-11	5.96258	0.0579771	1.25309	1.25309	YES
A_66_P134453	I830077J02Rik	9.53e-08	4.43981	0.185989	1.25296	1.25296	YES
A_55_P2092953	Traf5	2.19e-09	2.49106	0.00948477	1.25241	1.25241	YES
A_55_P2038987	Gas7	6.69e-09	2.85929	0.031151	1.25173	1.25173	YES
A_51_P325165	Il27	1.21e-11	19.4658	0.218483	1.25161	1.25161	YES
A_51_P279606	Socs1	1.2e-18	87.119	0.0301999	1.25075	1.25075	YES
A_51_P326191	Serpina3g	2.42e-08	64.3255	0.596928	1.24937	1.24937	YES
A_52_P607128	Msr1	1.28e-09	3.67952	0.0503535	1.24908	1.24908	YES
A_55_P2011942	Gramd1a	1.43e-08	4.50204	0.145268	1.24589	1.24589	YES
A_55_P1971006	1190003J15Rik	2.59e-09	5.90869	0.163791	1.2455	1.2455	YES
A_55_P1982563	Rhbdf1	0.000110756	2.23973	0.187641	1.24403	1.24403	YES
A_55_P2083949	ENSMUST00000110734	3.76e-07	2.13384	0.0306762	1.24353	1.24353	YES
A_55_P2019214	ENSMUST00000120177	1.05e-06	3.30925	0.189722	1.2402	1.2402	YES
A_51_P276943	Gpc1	8.18e-05	2.00566	0.12568	1.23966	1.23966	YES
A_52_P423247	Pde4b	3.5e-13	35.004	0.216108	1.23927	1.23927	YES
A_51_P490795	Mxd1	1.48e-13	12.2019	0.0724246	1.23763	1.23763	YES
A_55_P2052623	Pgap2	1.25e-14	3.04616	0.000122164	1.23636	1.23636	YES
A_55_P2058928	Ralgds	1.09e-13	5.09732	0.00853992	1.23632	1.23632	YES
A_51_P389714	Phlpp2	1.15e-08	2.02516	0.00562794	1.23607	1.23607	YES
A_55_P2056236	Pdlim5	5.28e-08	2.81043	0.0698285	1.23427	1.23427	YES
A_52_P503730	Fchsd2	1.64e-16	6.32786	0.00119703	1.23154	1.23154	YES
A_52_P425890	Slfn1	1.52e-11	43.4665	0.370541	1.23141	1.23141	YES
A_55_P2103596	Slc30a4	1.31e-14	3.12841	0.000197002	1.23079	1.23079	YES
A_30_P01024838	chr7:111530578-111539097_R	1.23e-09	78.9722	0.565594	1.22902	1.22902	YES
A_55_P1984556	Ccl12	1.4e-13	59.9363	0.274367	1.22704	1.22704	YES
A_55_P2146254	Ifitm1	3.12e-06	8.43331	0.519367	1.22306	1.22306	YES
A_66_P133148	Aoah	6.97e-12	25.7414	0.299294	1.21934	1.21934	YES
A_52_P479269	Sdc1	0.000340517	2.3349	0.305703	1.21896	1.21896	YES
A_66_P119801	Optn	1.64e-05	2.63909	0.234693	1.21847	1.21847	YES
A_51_P114616	Batf	6.93e-16	28.8057	0.0818995	1.21694	1.21694	YES
A_51_P294555	Ifitm6	3.91e-06	3.13838	0.257254	1.21675	1.21675	YES
A_55_P2277171	Gm10134	3.63e-05	2.35076	0.214039	1.21628	1.21628	YES
A_55_P2417224	AI447881	6.53e-06	2.28169	0.139537	1.21585	1.21585	YES
A_65_P01319	Pde4b	2.76e-14	31.0488	0.172258	1.21574	1.21574	YES
A_51_P385099	Tnf	2.47e-17	79.5734	0.0990261	1.21571	1.21571	YES
A_52_P254298	Slc11a2	2.26e-06	2.01375	0.0640233	1.21469	1.21469	YES
A_52_P305995	Ammecr1	1.94e-10	2.59033	0.0109029	1.21463	1.21463	YES
A_55_P1982111	Homer1	2.78e-09	2.63161	0.0312432	1.21456	1.21456	YES
A_55_P2166282	ENSMUST00000110529	5.01e-11	8.12083	0.172734	1.21382	1.21382	YES
A_55_P2008740	Fcgr1	4.83e-06	2.32273	0.142527	1.21303	1.21303	YES
A_51_P447668	Ptpn12	6.54e-11	2.39306	0.00449069	1.20944	1.20944	YES
A_51_P464308	Gnb4	2.95e-13	4.23353	0.0119423	1.20871	1.20871	YES
A_52_P681310	Plaur	3.61e-11	3.75357	0.0385512	1.20819	1.20819	YES
A_51_P204080	Hk2	9.01e-12	3.75713	0.0255068	1.20765	1.20765	YES
A_55_P2167999	Ldlr	1.27e-08	3.14559	0.10124	1.2076	1.2076	YES
A_55_P2129354	Pilra	1.1e-09	3.15507	0.0579355	1.20604	1.20604	YES
A_55_P2057537	Gas7	6.46e-08	4.67317	0.272291	1.20503	1.20503	YES
A_55_P2072631	Prr5l	2.91e-11	6.24921	0.124252	1.20429	1.20429	YES
A_55_P2013760	Slc39a14	1.11e-13	5.99991	0.0298938	1.20415	1.20415	YES
A_51_P492897	4933430I17Rik	1.94e-07	5.58958	0.363944	1.20392	1.20392	YES
A_66_P115161	ENSMUST00000095691	2.54e-07	4.18849	0.288977	1.20323	1.20323	YES
A_52_P533724	Ino80	1.33e-08	3.26874	0.119996	1.20284	1.20284	YES
A_30_P01033671	chr7:111530578-111539097_R	7.38e-09	57.0486	0.623664	1.20236	1.20236	YES
A_55_P2055344	A_55_P2055344	1.25e-06	2.46497	0.144822	1.20222	1.20222	YES
A_55_P1984168	Casp4	2.22e-16	9.5915	0.0135525	1.20154	1.20154	YES
A_52_P258338	Mobkl2b	2.03e-09	3.93864	0.128797	1.20059	1.20059	YES
A_55_P2031466	Lrrc32	0.000235749	2.46918	0.355081	1.20051	1.20051	YES
A_52_P493091	Fmr1	3.04e-08	3.39056	0.158627	1.19946	1.19946	YES
A_55_P2090617	Pilra	1.51e-09	3.99508	0.127178	1.19936	1.19936	YES
A_51_P225224	Htra1	0.000588396	3.48753	0.543338	1.19932	1.19932	YES
A_55_P2039699	Camp	1.69e-06	5.57282	0.450606	1.1987	1.1987	YES
A_30_P01018494	chr6:57583950-57624216_R	1.87e-08	14.4908	0.497328	1.19801	1.19801	YES
A_51_P322640	Ccl24	2.02e-05	7.57639	0.604631	1.1968	1.1968	YES
A_52_P58949	Calcrl	4.21e-11	6.05395	0.139107	1.19673	1.19673	YES
A_52_P530291	Pim1	2.88e-12	9.47179	0.157963	1.19589	1.19589	YES
A_55_P2183110	Fmr1	9.95e-10	3.41921	0.0857132	1.19543	1.19543	YES
A_51_P342481	Gpd2	2.6e-13	5.51869	0.0404523	1.1913	1.1913	YES
A_52_P592909	Dgat2	2.8e-05	2.20552	0.221825	1.18991	1.18991	YES
A_55_P1978336	Tmem170b	1.89e-09	5.74415	0.247913	1.18967	1.18967	YES
A_51_P248666	Cd274	3.5e-16	26.6127	0.100262	1.18828	1.18828	YES
A_51_P463452	Acsl1	6.26e-17	9.30832	0.0114185	1.18797	1.18797	YES
A_55_P2091461	Casp4	7.83e-17	10.6621	0.0176737	1.18714	1.18714	YES
A_55_P2153431	Ralgds	2.49e-10	5.04639	0.163878	1.18583	1.18583	YES
A_55_P1969650	Rasgrp1	1.4e-12	45.9235	0.398574	1.18542	1.18542	YES
A_55_P2038882	Niacr1	1.7e-12	76.3171	0.461078	1.18524	1.18524	YES
A_52_P244463	D16Ertd472e	8.89e-09	4.73916	0.255421	1.18455	1.18455	YES
A_30_P01028762	chr16:84702353-84710928_F	3.21e-15	34.7734	0.190594	1.18325	1.18325	YES
A_52_P515094	Tmem176a	1.95e-09	3.19546	0.10189	1.18222	1.18222	YES
A_51_P496432	Acsl1	4.25e-16	6.43651	0.0101414	1.18003	1.18003	YES
A_52_P363216	Gcnt2	7.71e-07	15.1906	0.641558	1.18002	1.18002	YES
A_30_P01025287	chr1:175705225-175717250_F	9.86e-11	5.05235	0.153487	1.17891	1.17891	YES
A_30_P01020326	chr1:162933979-162944379_F	5.09e-10	19.2566	0.475165	1.17802	1.17802	YES
A_55_P2171273	Mier3	3.8e-12	4.61144	0.0678742	1.17789	1.17789	YES
A_51_P201480	Stat3	6.21e-09	2.93484	0.111275	1.1774	1.1774	YES
A_52_P316933	Sh3bgrl2	1.28e-09	3.48066	0.12422	1.17733	1.17733	YES
A_51_P219444	Plcl2	2.07e-10	2.45384	0.0216225	1.17681	1.17681	YES
A_51_P225793	Prr5l	3.22e-11	6.38669	0.182151	1.1768	1.1768	YES
A_55_P2072005	ENSMUST00000131108	2.96e-09	16.0112	0.503025	1.17633	1.17633	YES
A_55_P2122564	Dcp2	3.23e-11	7.76696	0.226475	1.17628	1.17628	YES
A_30_P01027703	chr18:36072785-36076426_F	0.000487201	2.48387	0.456069	1.17285	1.17285	YES
A_51_P100852	Fam26f	5.53e-14	66.8492	0.381191	1.17052	1.17052	YES
A_55_P1984640	Ube2f	1.27e-12	2.38685	0.002663	1.17033	1.17033	YES
A_55_P2041738	Il15ra	5.29e-11	33.1171	0.500681	1.16985	1.16985	YES
A_55_P2025248	Mxd1	1.08e-15	15.4409	0.0958729	1.16967	1.16967	YES
A_55_P2081790	Slc44a1	1.84e-08	3.90163	0.254895	1.16911	1.16911	YES
A_51_P438479	Zfp281	8.35e-12	3.05846	0.0286104	1.16749	1.16749	YES
A_55_P2164492	ENSMUST00000149313	1.03e-08	8.81433	0.465252	1.16396	1.16396	YES
A_55_P2129348	Pilra	8.67e-11	5.60437	0.209233	1.1637	1.1637	YES
A_55_P2187211	ENSMUST00000074488	3.91e-05	2.34995	0.335258	1.16337	1.16337	YES
A_55_P2454784	Ifnar1	8.24e-09	2.48357	0.0924214	1.16121	1.16121	YES
A_51_P103254	Flrt2	2.11e-06	2.41289	0.247362	1.1582	1.1582	YES
A_51_P111612	Arrdc4	3.5e-06	2.42206	0.272857	1.15642	1.15642	YES
A_55_P1970763	Pilrb2	4.87e-10	3.37569	0.133462	1.15632	1.15632	YES
A_51_P181517	Fcgr4	2.1e-09	5.29549	0.312487	1.15614	1.15614	YES
A_52_P100926	Il1a	3e-12	720.802	0.688693	1.15557	1.15557	YES
A_66_P112853	Eif1a	1.27e-10	2.3214	0.0245895	1.15502	1.15502	YES
A_51_P481482	Dram1	1.49e-11	6.37464	0.214034	1.1542	1.1542	YES
A_51_P513568	Stx11	4.34e-14	11.8336	0.176785	1.15376	1.15376	YES
A_55_P1974178	Pyhin1	7.56e-12	21.4421	0.426811	1.15374	1.15374	YES
A_55_P2054744	Sh3bgrl2	1.46e-11	4.07559	0.107763	1.15373	1.15373	YES
A_51_P137419	Cst7	1.5e-11	15.3911	0.395251	1.15368	1.15368	YES
A_51_P463846	Gbp6	1.37e-16	61.1419	0.239117	1.15352	1.15352	YES
A_55_P2095583	Tcp10b	7.67e-07	16.8354	0.699122	1.15306	1.15306	YES
A_51_P295237	Lrp11	1.64e-12	2.81336	0.017849	1.15188	1.15188	YES
A_55_P2041868	Ptafr	7.16e-13	3.23432	0.0271263	1.15037	1.15037	YES
A_55_P1970650	Dgkh	1.92e-11	4.17447	0.128941	1.14933	1.14933	YES
A_55_P2106175	Gch1	7.58e-16	9.76235	0.0715926	1.1493	1.1493	YES
A_55_P2082902	Wars	1.12e-07	2.60326	0.207925	1.1492	1.1492	YES
A_51_P512157	Slc30a6	1.14e-10	2.15802	0.0180009	1.14892	1.14892	YES
A_51_P179864	Prkx	6.51e-08	2.08648	0.0991192	1.14692	1.14692	YES
A_51_P229925	Chst7	3.81e-14	8.00958	0.126818	1.14583	1.14583	YES
A_55_P2053838	Tnfaip3	9.7e-18	23.0964	0.0899981	1.14582	1.14582	YES
A_55_P1990815	Tcp10c	1.97e-13	50.9473	0.454681	1.14565	1.14565	YES
A_51_P165182	Batf2	1.57e-15	21.0531	0.199141	1.14487	1.14487	YES
A_55_P2057877	Pou2f2	1.06e-09	2.96445	0.138211	1.14452	1.14452	YES
A_55_P2026688	ENSMUST00000082107	1.42e-09	4.89651	0.31133	1.14443	1.14443	YES
A_55_P1966194	Plek	7.37e-17	5.41913	0.0103842	1.14333	1.14333	YES
A_51_P187018	Magohb	1.28e-15	5.04304	0.0226374	1.14286	1.14286	YES
A_30_P01017625	chr7:111526943-111545093_F	7.26e-08	2.95289	0.268074	1.14261	1.14261	YES
A_55_P2097616	Stxbp1	1.05e-05	2.65272	0.403794	1.14193	1.14193	YES
A_55_P2236622	AK081327	2.59e-05	4.57178	0.618339	1.14179	1.14179	YES
A_66_P123804	Fbxo30	1.09e-06	2.15438	0.209933	1.14121	1.14121	YES
A_55_P2054743	Sh3bgrl2	1.26e-09	4.30289	0.277961	1.14114	1.14114	YES
A_52_P327664	Gbp5	7.14e-20	558.388	0.254775	1.14087	1.14087	YES
A_55_P2033780	Fabp3	3.53e-11	3.32197	0.102418	1.1408	1.1408	YES
A_52_P535907	BC031781	5.75e-11	2.24057	0.0240418	1.14058	1.14058	YES
A_55_P2410304	Iigp1	8.86e-09	25.4323	0.6656	1.1405	1.1405	YES
A_55_P1960237	Slc2a6	4.87e-09	12.7033	0.569817	1.13938	1.13938	YES
A_55_P2166011	Tmem128	1.2e-06	2.00371	0.177477	1.13902	1.13902	YES
A_55_P2082319	BC094916	6.46e-16	96.8244	0.378139	1.13868	1.13868	YES
A_30_P01020606	chr8:119090566-119097735_R	1.35e-05	2.32251	0.357421	1.1382	1.1382	YES
A_52_P157316	Trim34a	9.56e-08	5.17214	0.483894	1.13765	1.13765	YES
A_51_P441974	Pip5k1a	5.12e-10	2.0299	0.0287446	1.13758	1.13758	YES
A_51_P485260	Rgl1	6.42e-18	8.06356	0.01828	1.137	1.137	YES
A_55_P1990944	Casp1	3.67e-15	2.76196	0.00235889	1.13682	1.13682	YES
A_55_P1989225	Tgtp2	9.18e-10	27.7148	0.631969	1.13642	1.13642	YES
A_52_P1020860	AW112010	8.59e-18	58.8283	0.209564	1.13543	1.13543	YES
A_55_P2184314	TC1607963	0.000451299	2.00658	0.434493	1.13543	1.13543	YES
A_52_P577662	Ednrb	5.54e-09	7.46496	0.491374	1.13472	1.13472	YES
A_51_P421876	Irf7	5.94e-07	7.2586	0.623706	1.1327	1.1327	YES
A_55_P2079430	Spred1	1.26e-10	2.73105	0.0915962	1.13239	1.13239	YES
A_51_P386810	Gmppb	1.15e-09	2.01975	0.0421265	1.13234	1.13234	YES
A_51_P286737	Ccl2	8.22e-13	14.6456	0.36488	1.13194	1.13194	YES
A_55_P2116898	ENSMUST00000100671	1.07e-07	2.39898	0.219149	1.13153	1.13153	YES
A_55_P1960238	Slc2a6	7.77e-11	16.8794	0.522258	1.13134	1.13134	YES
A_30_P01025491	chr11:119250824-119286324_F	3.78e-09	9.24594	0.532279	1.13134	1.13134	YES
A_30_P01030338	chr8:119090566-119097735_R	6.33e-08	2.00473	0.114635	1.13121	1.13121	YES
A_52_P329250	Chd1	9.72e-07	2.19317	0.24754	1.13097	1.13097	YES
A_55_P2002150	Pgs1	1.63e-11	3.43424	0.116977	1.13093	1.13093	YES
A_51_P510418	Aldh1b1	1.15e-09	4.265	0.305419	1.1308	1.1308	YES
A_55_P2097478	Gda	3.43e-10	3.35013	0.187906	1.13046	1.13046	YES
A_55_P2156855	Car13	3.11e-16	9.1932	0.084032	1.13003	1.13003	YES
A_55_P1954161	Plagl2	2.97e-12	6.40013	0.239096	1.12995	1.12995	YES
A_30_P01025461	chr15:84752337-84752984_R	2.07e-06	2.41401	0.334394	1.12931	1.12931	YES
A_55_P1970612	NAP070743-1	1.54e-11	26.778	0.546939	1.12895	1.12895	YES
A_55_P2109628	Zdhhc21	7.34e-08	2.74016	0.280399	1.12856	1.12856	YES
A_55_P2107334	Trim14	3.04e-06	2.48549	0.370186	1.1276	1.1276	YES
A_52_P98625	Ankrd57	1.33e-10	5.5254	0.325256	1.12755	1.12755	YES
A_52_P490272	Nup98	4.87e-11	2.93323	0.104048	1.12749	1.12749	YES
A_52_P116372	Ppp1r15b	1.07e-14	4.36758	0.0456446	1.1271	1.1271	YES
A_55_P2097391	Fam46a	1.71e-11	4.37393	0.200244	1.12637	1.12637	YES
A_52_P374292	1110002N22Rik	2.32e-06	2.26036	0.312587	1.12637	1.12637	YES
A_55_P2031989	Rin2	1.16e-07	2.49722	0.261044	1.12572	1.12572	YES
A_51_P446477	Cldnd1	1.1e-11	2.70527	0.0602227	1.12528	1.12528	YES
A_30_P01023429	chr1:175705225-175717250_F	2.58e-10	6.60987	0.402349	1.12469	1.12469	YES
A_55_P1958255	Rnf114	8.84e-10	2.70297	0.153198	1.12441	1.12441	YES
A_51_P407248	Antxr1	0.0165543	3.14925	0.788809	1.12384	1.12384	YES
A_52_P646979	D16Ertd472e	4.37e-11	7.4651	0.380001	1.12366	1.12366	YES
A_30_P01024629	chr11:119250824-119286324_R	1.04e-08	32.7376	0.725914	1.12317	1.12317	YES
A_52_P481182	Stard5	1.66e-05	2.24693	0.399099	1.12273	1.12273	YES
A_51_P464710	Adap2	4.54e-08	2.24707	0.190888	1.1215	1.1215	YES
A_51_P464738	Slc2a1	1.06e-08	2.33664	0.16768	1.12148	1.12148	YES
A_30_P01026160	chr1:138528250-138538250_F	6.67e-08	2.38531	0.235324	1.12111	1.12111	YES
A_30_P01032739	chr1:175705225-175717250_F	2.21e-08	4.41409	0.446715	1.1208	1.1208	YES
A_51_P352968	Marcks	3.52e-12	3.1072	0.0834036	1.12066	1.12066	YES
A_52_P254174	Nr3c1	3e-06	2.42452	0.383178	1.12014	1.12014	YES
A_55_P2094602	Lrch1	1.04e-07	2.20359	0.211243	1.12004	1.12004	YES
A_55_P1997756	Il6	9.06e-21	5282.53	0.407308	1.11969	1.11969	YES
A_55_P2102936	Pnrc1	1.93e-10	2.36303	0.0827395	1.11953	1.11953	YES
A_51_P416689	Ext1	9.92e-14	5.63535	0.150905	1.11926	1.11926	YES
A_55_P2080021	Papss2	3.43e-08	2.6639	0.276682	1.11865	1.11865	YES
A_66_P135194	Yrdc	3.15e-07	2.30288	0.278112	1.11863	1.11863	YES
A_51_P181227	Smurf1	1.86e-07	2.0155	0.186359	1.11777	1.11777	YES
A_52_P35377	Plagl2	1.12e-14	5.54801	0.103417	1.11755	1.11755	YES
A_55_P2006693	Pstpip2	3.83e-09	5.72262	0.475677	1.11723	1.11723	YES
A_66_P138137	Pnp	9.65e-16	7.35827	0.103839	1.11698	1.11698	YES
A_55_P2035717	Pgap2	4.57e-13	3.02518	0.0526613	1.11675	1.11675	YES
A_55_P2108845	Gm7160	3.91e-09	5.18825	0.453923	1.11639	1.11639	YES
A_30_P01032258	chr1:85156338-85167730_R	9.61e-08	4.10887	0.488598	1.11598	1.11598	YES
A_55_P2092189	Tmco3	1.45e-05	2.43499	0.461223	1.11584	1.11584	YES
A_52_P261496	Gabpb1	1.16e-05	3.27275	0.571882	1.11568	1.11568	YES
A_52_P595824	Cpeb4	9.94e-11	4.38573	0.291326	1.11567	1.11567	YES
A_55_P2122255	Polm	1.46e-06	2.06484	0.280269	1.11544	1.11544	YES
A_52_P200265	Mocs1	3.35e-08	2.20929	0.193936	1.11521	1.11521	YES
A_66_P101835	Cd38	4.98e-06	5.54416	0.675708	1.11483	1.11483	YES
A_55_P1962918	Mnda	2.46e-13	34.7032	0.513458	1.11465	1.11465	YES
A_52_P109319	E2f5	7.82e-08	2.1642	0.212289	1.1143	1.1143	YES
A_51_P478722	Tgtp1	5.85e-11	57.4928	0.689817	1.11387	1.11387	YES
A_51_P414548	Casp7	6.94e-12	3.01781	0.106728	1.11339	1.11339	YES
A_55_P2069515	Dennd4a	8.17e-10	2.67262	0.181659	1.11335	1.11335	YES
A_52_P445622	2610002M06Rik	1.03e-09	2.57438	0.173472	1.11301	1.11301	YES
A_55_P1989013	Eif6	1e-09	2.15453	0.0978342	1.11298	1.11298	YES
A_52_P52263	D17Wsu92e	2.01e-10	2.61617	0.1377	1.11283	1.11283	YES
A_52_P658320	Mfsd7a	2.19e-11	8.45023	0.428068	1.11236	1.11236	YES
A_52_P1093529	Pik3r5	2.41e-11	3.70297	0.206511	1.11231	1.11231	YES
A_55_P2117105	Ccnj	7.54e-08	5.8456	0.583804	1.11209	1.11209	YES
A_55_P2170034	Rgl1	2.16e-12	6.22492	0.287507	1.11189	1.11189	YES
A_51_P108978	Myadm	5.08e-07	2.24542	0.30687	1.11183	1.11183	YES
A_52_P189957	Dbnl	6.15e-10	2.49327	0.150009	1.1118	1.1118	YES
A_52_P77764	Slc7a2	1.89e-10	33.731	0.677503	1.11132	1.11132	YES
A_55_P2018292	Map2k4	3.22e-08	2.1599	0.194228	1.11132	1.11132	YES
A_51_P459108	Insl6	2.87e-10	2.33026	0.107854	1.11068	1.11068	YES
A_51_P500949	Aff1	2.72e-07	6.9399	0.653412	1.11066	1.11066	YES
A_55_P2095578	A_55_P2095578	5.4e-10	2.46929	0.147093	1.11042	1.11042	YES
A_30_P01029784	chr1:64686823-64728598_R	1.95e-06	10.6584	0.752989	1.11021	1.11021	YES
A_55_P1994042	Zbp1	1.1e-12	12.3023	0.421531	1.11012	1.11012	YES
A_55_P1974189	Ptges	3.6e-14	28.1492	0.451027	1.11	1.11	YES
A_52_P89477	Bcl9	1.04e-05	2.05896	0.376149	1.10988	1.10988	YES
A_52_P512575	Hopx	3.97e-07	3.63576	0.518068	1.10954	1.10954	YES
A_55_P1983162	Pstpip2	5.94e-14	7.16932	0.227799	1.10877	1.10877	YES
A_55_P2068882	Ccng2	2.61e-05	2.8891	0.579116	1.10873	1.10873	YES
A_55_P2011387	Tifa	7.92e-10	2.57947	0.181884	1.10873	1.10873	YES
A_55_P2038139	Ptprj	1.51e-14	4.27962	0.0824605	1.10864	1.10864	YES
A_55_P2065567	Chac2	3.74e-11	2.16197	0.052195	1.10828	1.10828	YES
A_51_P323180	Gbp9	3.78e-11	7.88921	0.445569	1.10824	1.10824	YES
A_55_P2101055	Alpk1	5.08e-10	4.64519	0.390718	1.10806	1.10806	YES
A_55_P2120737	ENSMUST00000097572	3.31e-11	7.63158	0.436228	1.10777	1.10777	YES
A_55_P1971962	Tmem176b	1.21e-06	2.28703	0.366147	1.10759	1.10759	YES
A_30_P01032721	chr1:175654606-175672031_F	1.46e-11	4.85057	0.295921	1.10732	1.10732	YES
A_55_P1974367	Fabp3	1.31e-12	3.56705	0.136606	1.10705	1.10705	YES
A_55_P2062246	Tgtp2	7.29e-15	78.4618	0.539712	1.10508	1.10508	YES
A_52_P608322	Maff	7.35e-11	6.09688	0.419258	1.10479	1.10479	YES
A_52_P520495	Vcam1	3.97e-07	16.7374	0.775849	1.10452	1.10452	YES
A_55_P2037235	Sp110	3.51e-13	6.43589	0.27323	1.10406	1.10406	YES
A_51_P351015	Lta	2.67e-15	27.8512	0.399035	1.10388	1.10388	YES
A_55_P1981455	A_55_P1981455	2.66e-13	39.1241	0.569711	1.10292	1.10292	YES
A_30_P01033153	chr6:28161665-28189840_F	2.16e-08	5.22833	0.55571	1.10278	1.10278	YES
A_51_P418650	Vps37c	2.38e-11	2.50084	0.104634	1.10218	1.10218	YES
A_55_P2449750	1700047I17Rik2	1.97e-08	3.89062	0.475202	1.10187	1.10187	YES
A_55_P1997906	Nox1	4.43e-11	21.7126	0.632213	1.10137	1.10137	YES
A_55_P2154933	Cd200r4	5.04e-07	2.64805	0.440226	1.10036	1.10036	YES
A_30_P01023606	chr4:146507925-146532650_R	6.32e-07	2.06162	0.313308	1.09978	1.09978	YES
A_55_P2079425	Spred1	9.95e-10	2.92228	0.280053	1.09971	1.09971	YES
A_52_P478629	Arcn1	1.04e-08	2.17269	0.208767	1.09945	1.09945	YES
A_55_P2012989	Slamf7	2.13e-13	8.47394	0.343741	1.09921	1.09921	YES
A_30_P01029783	chr4:146507925-146532650_R	1.83e-06	2.10885	0.371303	1.09882	1.09882	YES
A_66_P117578	Mtmr7	4.83e-07	19.2403	0.80055	1.09851	1.09851	YES
A_66_P105585	Slfn8	2.96e-13	9.03079	0.371017	1.09843	1.09843	YES
A_52_P552550	Agtrap	3.01e-09	2.44299	0.238614	1.09806	1.09806	YES
A_55_P1960531	Mobkl1a	5.69e-08	3.80403	0.519194	1.09727	1.09727	YES
A_55_P1998416	Ifi47	2.08e-16	29.9425	0.365425	1.09673	1.09673	YES
A_55_P2089223	Ak4	3.53e-13	9.25906	0.390334	1.09649	1.09649	YES
A_55_P1979463	Prdx5	1.39e-10	2.80881	0.217275	1.09643	1.09643	YES
A_55_P2055168	Gm2016	1.38e-11	3.89303	0.273109	1.09617	1.09617	YES
A_55_P2011991	St7	3.48e-17	6.06129	0.0699886	1.0954	1.0954	YES
A_51_P305437	Rcn1	8.05e-07	4.60088	0.649667	1.09516	1.09516	YES
A_30_P01024815	chr4:155585650-155608700_R	5.23e-05	2.09716	0.512483	1.09509	1.09509	YES
A_55_P2060752	Usp12	3.52e-13	3.57236	0.14748	1.09508	1.09508	YES
A_55_P1960202	Vcan	3.66e-14	18.7828	0.45628	1.09498	1.09498	YES
A_52_P380329	Papd7	1.35e-16	7.24545	0.127968	1.09441	1.09441	YES
A_55_P2404808	2210406H18Rik	7.74e-10	3.80841	0.401706	1.09392	1.09392	YES
A_52_P298002	Gch1	1.05e-12	9.13916	0.433921	1.09342	1.09342	YES
A_55_P2097665	Arl4a	5.96e-09	2.91577	0.366911	1.09326	1.09326	YES
A_51_P472249	Slc7a7	2.38e-10	3.47762	0.337615	1.09269	1.09269	YES
A_55_P2011385	A_55_P2011385	9.26e-09	2.45657	0.302509	1.09267	1.09267	YES
A_55_P2098697	Tnfaip2	8.67e-15	19.1987	0.429118	1.09263	1.09263	YES
A_55_P2118675	Tnip1	1.09e-14	8.53891	0.288149	1.09236	1.09236	YES
A_51_P155196	Abtb2	1.34e-15	25.1389	0.417621	1.09204	1.09204	YES
A_51_P436878	Sertad1	7.94e-11	2.43956	0.159608	1.0919	1.0919	YES
A_55_P1953545	Brd2	1.42e-06	2.10048	0.391808	1.09185	1.09185	YES
A_55_P2150179	Gm5077	1.57e-08	2.38543	0.308926	1.09176	1.09176	YES
A_55_P2148385	A_55_P2148385	4.69e-07	2.24399	0.392798	1.09155	1.09155	YES
A_55_P2023163	Oog2	1.07e-05	3.22824	0.644927	1.09141	1.09141	YES
A_55_P2020538	A_55_P2020538	5.78e-08	62.0661	0.84349	1.09135	1.09135	YES
A_52_P23308	5730508B09Rik	7.3e-12	4.97974	0.35557	1.0911	1.0911	YES
A_51_P100327	Tap1	1.29e-14	6.25037	0.232371	1.09004	1.09004	YES
A_51_P415519	Tmem39a	2.89e-10	2.4596	0.207376	1.09003	1.09003	YES
A_55_P2031836	Gpr85	1.36e-13	9.47026	0.397414	1.08997	1.08997	YES
A_65_P13402	Rnf14	4.95e-11	2.76723	0.209989	1.08992	1.08992	YES
A_55_P2158404	Cmpk2	9.55e-18	157.856	0.492204	1.08915	1.08915	YES
A_52_P95910	Ugcg	2.7e-09	2.70842	0.327931	1.08913	1.08913	YES
A_55_P2077068	Malt1	2.14e-17	11.8352	0.190232	1.08912	1.08912	YES
A_55_P2028961	Idi1	3.13e-05	2.02779	0.501116	1.08872	1.08872	YES
A_51_P297925	Zc3h12a	5.53e-14	14.6793	0.458242	1.08867	1.08867	YES
A_51_P166728	Pou2f2	1.86e-07	2.82847	0.487925	1.08863	1.08863	YES
A_55_P2064652	9230105E10Rik	7.82e-14	6.9369	0.318559	1.08853	1.08853	YES
A_66_P110343	Snx10	1.75e-12	3.46009	0.209826	1.08801	1.08801	YES
A_51_P388737	Slc11a2	2.55e-11	2.13912	0.092672	1.08794	1.08794	YES
A_51_P435363	Lipe	5.55e-05	2.30808	0.595287	1.08707	1.08707	YES
A_55_P1962801	Max	5.41e-11	2.08279	0.100422	1.08692	1.08692	YES
A_55_P2011084	ENSMUST00000145982	1.59e-11	8.99041	0.537365	1.08673	1.08673	YES
A_55_P2018106	Gm14085	3.4e-08	6.52507	0.670651	1.08601	1.08601	YES
A_30_P01022549	chr1:175705225-175717250_R	5.99e-14	26.2482	0.55988	1.08477	1.08477	YES
A_51_P183812	Slfn4	7.4e-12	49.4894	0.72099	1.0844	1.0844	YES
A_55_P2057681	Cdyl2	3.71e-08	2.31887	0.360003	1.08437	1.08437	YES
A_51_P336827	Cyb5b	9.26e-08	2.53466	0.437527	1.08427	1.08427	YES
A_51_P325374	Papd4	7.13e-11	2.44092	0.190873	1.08425	1.08425	YES
A_55_P2019217	Gm2695	1.87e-11	4.84355	0.414002	1.08367	1.08367	YES
A_30_P01024163	chr1:175705225-175717250_R	9.97e-14	7.29223	0.364209	1.08348	1.08348	YES
A_55_P1998943	Oas1a	1.61e-09	3.05659	0.395003	1.08332	1.08332	YES
A_55_P2360501	D6Ertd131e	3.55e-07	4.82433	0.679592	1.08326	1.08326	YES
A_51_P155763	Ascc3	5.07e-07	2.00088	0.367413	1.08314	1.08314	YES
A_52_P300416	Dcp1a	1.41e-08	2.40371	0.35376	1.08312	1.08312	YES
A_55_P1980287	Birc3	7.25e-12	7.13061	0.48665	1.08309	1.08309	YES
A_55_P2026034	Gm5423	3.74e-08	3.59533	0.551348	1.08288	1.08288	YES
A_51_P172573	Sod2	1.06e-20	12.5283	0.0613741	1.08286	1.08286	YES
A_55_P1992104	Ptprj	1.57e-10	5.22096	0.502405	1.08258	1.08258	YES
A_55_P2052062	Cd200	9.91e-10	9.47356	0.662276	1.08253	1.08253	YES
A_51_P451346	Klf6	1.83e-10	2.76699	0.287742	1.08233	1.08233	YES
A_52_P650540	Nlrp3	1.32e-16	10.5677	0.253894	1.08225	1.08225	YES
A_51_P374900	P2ry13	0.00147481	2.16413	0.701139	1.08194	1.08194	YES
A_55_P2169539	A_55_P2169539	0.000638665	2.03072	0.645818	1.08162	1.08162	YES
A_55_P2170225	Sh3bgrl2	3.49e-10	4.85383	0.510929	1.08158	1.08158	YES
A_55_P2142870	BC016423	1.79e-09	7.59082	0.647325	1.08114	1.08114	YES
A_55_P1955309	Zfp800	3.74e-13	6.23551	0.380288	1.0808	1.0808	YES
A_51_P164420	Eef1e1	8.47e-06	2.04755	0.496735	1.08072	1.08072	YES
A_51_P400040	Ubxn2a	1.62e-10	2.83692	0.304656	1.08061	1.08061	YES
A_55_P2041325	Cep350	2.44e-09	2.74744	0.381029	1.07979	1.07979	YES
A_55_P2091861	Hipk2	7.75e-10	2.3239	0.26334	1.07917	1.07917	YES
A_55_P2015605	Foxp4	1.36e-16	6.24739	0.162566	1.07911	1.07911	YES
A_30_P01022005	chr11:119254413-119296960_F	6.26e-14	14.3482	0.507057	1.07876	1.07876	YES
A_30_P01028534	chr4:126009815-126015875_F	2.09e-05	2.30548	0.598336	1.07857	1.07857	YES
A_55_P1971458	Jak2	1.05e-18	16.0395	0.212156	1.07821	1.07821	YES
A_55_P2046802	Mlkl	3.94e-18	5.45497	0.0684614	1.07814	1.07814	YES
A_55_P2000067	Irf1	3.53e-14	34.8808	0.610512	1.07746	1.07746	YES
A_52_P532029	Tbk1	5.61e-09	2.10964	0.280969	1.07727	1.07727	YES
A_51_P259009	Cacnb3	2.98e-08	6.76499	0.704985	1.07695	1.07695	YES
A_55_P1999334	Inpp5b	9.35e-13	3.23407	0.224234	1.0769	1.0769	YES
A_66_P139785	Ppap2b	4.25e-07	4.2842	0.685773	1.07618	1.07618	YES
A_30_P01032772	chr6:57583950-57624216_R	2.28e-06	11.0468	0.830285	1.07586	1.07586	YES
A_55_P2119927	CB193388	2.9e-05	2.30476	0.621332	1.07568	1.07568	YES
A_52_P304128	Mmp14	1.29e-08	26.0795	0.818125	1.0749	1.0749	YES
A_55_P2184370	AK080258	1.46e-09	28.5288	0.794628	1.07484	1.07484	YES
A_55_P2060707	Il15ra	9.49e-09	4.10441	0.594683	1.07366	1.07366	YES
A_55_P1957267	Rab9	1.78e-09	2.54825	0.372053	1.07345	1.07345	YES
A_55_P2015687	D14Ertd668e	1.3e-12	16.9383	0.630962	1.07322	1.07322	YES
A_55_P2173210	ENSMUST00000111210	9.58e-14	7.05515	0.414277	1.07313	1.07313	YES
A_30_P01024661	chr7:111526943-111545093_R	1.32e-13	9.77285	0.492326	1.07303	1.07303	YES
A_55_P1960208	Vcan	1.44e-09	3.60428	0.509654	1.07283	1.07283	YES
A_30_P01019306	chr11:119254413-119296960_F	1.88e-13	15.8914	0.580694	1.0727	1.0727	YES
A_51_P468240	Dennd4a	1.25e-09	2.48497	0.352997	1.07263	1.07263	YES
A_55_P2115442	Clec2d	4.91e-12	3.59016	0.340804	1.07229	1.07229	YES
A_51_P203955	Gbp2	2.43e-19	100.57	0.440254	1.072	1.072	YES
A_52_P199633	Trim30d	6.01e-15	9.66786	0.408769	1.07195	1.07195	YES
A_55_P2083063	Mobkl1a	2.62e-08	3.0529	0.541591	1.07184	1.07184	YES
A_52_P289213	Notch2	1.89e-10	3.045	0.392921	1.0717	1.0717	YES
A_55_P2048912	BC013712	1.7e-11	4.02229	0.422839	1.07152	1.07152	YES
A_55_P1978830	Camk2d	1.04e-08	2.26362	0.380608	1.07114	1.07114	YES
A_52_P371949	Eif6	9.39e-09	2.63923	0.456056	1.07109	1.07109	YES
A_55_P2126925	5730528L13Rik	4.45e-10	3.24533	0.450897	1.07066	1.07066	YES
A_55_P2153797	ENSMUST00000058139	5.86e-09	2.42746	0.403469	1.07059	1.07059	YES
A_52_P97670	Atad2b	1.23e-10	2.26794	0.244625	1.07043	1.07043	YES
A_55_P1960456	Larp1	3.01e-11	3.22261	0.367338	1.0704	1.0704	YES
A_55_P2140745	A_55_P2140745	3e-16	15.2174	0.415196	1.07033	1.07033	YES
A_55_P2066230	Hck	7.88e-13	4.29791	0.365858	1.0693	1.0693	YES
A_52_P604515	Zfp319	4.68e-09	2.76486	0.467706	1.06902	1.06902	YES
A_55_P1960197	P2ry14	1.4e-07	3.33512	0.629616	1.069	1.069	YES
A_52_P222725	Lims1	4.05e-10	2.03884	0.227151	1.069	1.069	YES
A_51_P505795	Tapbpl	1.62e-12	3.82636	0.351393	1.06892	1.06892	YES
A_52_P380369	D14Ertd668e	4.06e-13	16.4893	0.622591	1.0688	1.0688	YES
A_52_P645410	Apobec3	1.45e-07	5.00563	0.720068	1.0686	1.0686	YES
A_51_P389885	Spic	8.45e-09	4.16874	0.620441	1.06854	1.06854	YES
A_51_P229676	Plscr1	1.57e-14	3.05882	0.142322	1.06846	1.06846	YES
A_66_P102047	Tbc1d13	1.83e-09	2.43701	0.383287	1.06825	1.06825	YES
A_51_P245405	Ppp3cc	1.16e-08	2.39225	0.433464	1.06812	1.06812	YES
A_55_P2042988	Aoah	5.08e-09	3.94944	0.599457	1.06749	1.06749	YES
A_55_P1998843	Ifi203	6.92e-13	52.3664	0.741556	1.06719	1.06719	YES
A_66_P129710	Pion	3.51e-11	5.13401	0.540623	1.0669	1.0669	YES
A_51_P382152	Procr	1.52e-10	3.28541	0.44758	1.06678	1.06678	YES
A_51_P379976	Arl4a	7.32e-10	2.75288	0.425341	1.06642	1.06642	YES
A_66_P111089	Ube2f	6.43e-11	2.68123	0.339812	1.06604	1.06604	YES
A_55_P1976898	Pnp2	2.51e-13	18.9332	0.645518	1.06527	1.06527	YES
A_55_P2167025	Pvrl2	6.85e-14	7.28739	0.462513	1.06509	1.06509	YES
A_52_P386627	Irak3	2.68e-12	3.82221	0.392551	1.06501	1.06501	YES
A_55_P2149983	Foxp4	1.52e-16	5.95545	0.235115	1.06494	1.06494	YES
A_51_P503261	Lrrc8c	1.54e-10	2.42747	0.324991	1.06493	1.06493	YES
A_52_P361993	Fam164a	1.1e-11	2.46819	0.252626	1.06492	1.06492	YES
A_55_P2085012	NAP030094-1	1.79e-12	10.7537	0.621595	1.06423	1.06423	YES
A_55_P2042062	Mier1	5.67e-08	2.90141	0.587598	1.0641	1.0641	YES
A_52_P678056	Fam176b	1.91e-09	4.1352	0.607083	1.06368	1.06368	YES
A_55_P2067076	ENSMUST00000116172	6.98e-06	2.139	0.603468	1.06368	1.06368	YES
A_55_P1957353	A_55_P1957353	8.14e-12	13.2784	0.68499	1.06335	1.06335	YES
A_51_P272876	Fam46a	1.61e-13	3.22834	0.258966	1.06303	1.06303	YES
A_52_P297332	Aida	9.67e-14	3.58964	0.285616	1.06278	1.06278	YES
A_51_P488991	Oaf	1.32e-09	9.53647	0.74367	1.06253	1.06253	YES
A_55_P2070079	Lgals9	7.29e-10	3.37231	0.529929	1.06244	1.06244	YES
A_51_P484880	Bcl2l11	5.08e-15	6.55644	0.381544	1.0623	1.0623	YES
A_55_P2104975	Serpina3f	1.98e-14	205.494	0.775203	1.0621	1.0621	YES
A_30_P01024457	chr1:138528250-138538250_F	3.38e-05	2.15544	0.661875	1.06203	1.06203	YES
A_30_P01023320	chr11:119250824-119286324_F	1.95e-09	5.70258	0.683989	1.06175	1.06175	YES
A_55_P2107542	ENSMUST00000106901	5.75e-13	56.3374	0.762974	1.06165	1.06165	YES
A_55_P2082461	A630001G21Rik	1.09e-08	2.79314	0.543326	1.06155	1.06155	YES
A_52_P137371	Hmgcr	5.53e-09	3.22535	0.577335	1.06126	1.06126	YES
A_51_P257762	Kat2b	3.91e-05	2.282	0.691779	1.06117	1.06117	YES
A_30_P01027015	chr14:55433382-55452757_F	3.09e-05	2.04209	0.640604	1.06107	1.06107	YES
A_55_P2114562	A_55_P2114562	2.55e-05	2.07225	0.642226	1.06096	1.06096	YES
A_30_P01032489	chr8:41934312-41945487_R	1.03e-10	10.6738	0.71942	1.06066	1.06066	YES
A_55_P2058122	Ccbl2	2.6e-08	2.03665	0.418604	1.06059	1.06059	YES
A_55_P2027259	Zcchc2	8.12e-12	5.1905	0.546448	1.06006	1.06006	YES
A_55_P2158741	Nos2	4.72e-12	90.0435	0.818787	1.05987	1.05987	YES
A_55_P1990633	Iigp1	1.81e-07	99.3676	0.913934	1.05968	1.05968	YES
A_51_P364984	Gabpa	5.97e-06	2.02072	0.59575	1.05927	1.05927	YES
A_55_P2001336	Gpr31c	1.97e-07	6.38355	0.791985	1.05913	1.05913	YES
A_52_P656714	Map3k5	4.81e-06	2.00316	0.586644	1.05893	1.05893	YES
A_55_P1996171	Pcgf5	4.92e-18	6.03316	0.186549	1.05876	1.05876	YES
A_55_P1978465	H2-Q8	7.2e-09	9.24891	0.781674	1.05867	1.05867	YES
A_51_P145533	Rnf14	3.03e-12	2.28033	0.217893	1.05864	1.05864	YES
A_55_P2077133	Oxsr1	1.84e-12	2.62421	0.27437	1.05861	1.05861	YES
A_51_P209807	Ccnyl1	6.52e-09	4.52574	0.682521	1.05844	1.05844	YES
A_55_P2276224	9330175E14Rik	1.27e-05	3.62194	0.789593	1.05791	1.05791	YES
A_52_P667287	Lass6	2.29e-13	7.41228	0.547015	1.05778	1.05778	YES
A_52_P466090	Samhd1	1.62e-15	3.93037	0.235845	1.05758	1.05758	YES
A_55_P2141241	E330016A19Rik	1.15e-08	4.17814	0.688247	1.05643	1.05643	YES
A_51_P169693	Bst2	1.62e-10	3.45684	0.536972	1.05641	1.05641	YES
A_52_P483799	Pydc4	5.86e-12	94.4998	0.833538	1.05619	1.05619	YES
A_30_P01025000	chr4:155585650-155608700_R	8.45e-06	2.3087	0.680705	1.05613	1.05613	YES
A_66_P111987	Brwd3	1.62e-08	3.18003	0.630726	1.05611	1.05611	YES
A_55_P2036357	Pyhin1	4.24e-13	40.3183	0.761348	1.05567	1.05567	YES
A_51_P140710	Ccl3	2.13e-13	49.4402	0.764132	1.05551	1.05551	YES
A_52_P399934	Dusp2	1.15e-16	36.4472	0.601976	1.0552	1.0552	YES
A_52_P498086	Sfpi1	7.97e-08	2.39197	0.577713	1.05501	1.05501	YES
A_52_P17112	Znrf1	2.23e-09	3.66525	0.629485	1.055	1.055	YES
A_55_P2023037	Gm4759	6.68e-06	7.94096	0.868356	1.05472	1.05472	YES
A_55_P1988202	Ifi203	5.62e-15	14.1772	0.584924	1.05457	1.05457	YES
A_55_P2003996	H2-T24	1.71e-07	3.2613	0.700214	1.05441	1.05441	YES
A_55_P2033255	ENSMUST00000099807	5.84e-14	2.56763	0.200152	1.05402	1.05402	YES
A_65_P11455	Pphln1	1.53e-09	2.40303	0.473902	1.05391	1.05391	YES
A_52_P241484	Rcl1	2.83e-12	4.55723	0.529813	1.05365	1.05365	YES
A_51_P473170	Tnfsf4	6.55e-15	196.867	0.789766	1.05337	1.05337	YES
A_51_P488739	Niacr1	8.04e-13	93.0322	0.822268	1.05251	1.05251	YES
A_55_P2024515	Crtc2	1.06e-12	2.09957	0.189621	1.05248	1.05248	YES
A_55_P2128270	Phf21a	1.12e-05	2.00251	0.651889	1.05224	1.05224	YES
A_30_P01019834	chr1:85156338-85167730_R	7.69e-10	8.29659	0.76191	1.0521	1.0521	YES
A_55_P2159555	Adamts4	3.32e-10	134.702	0.889892	1.05205	1.05205	YES
A_30_P01021136	chr11:119254413-119296960_F	7.56e-15	13.5143	0.605973	1.05147	1.05147	YES
A_55_P2004007	ENSMUST00000037976	8.37e-10	51.0295	0.872809	1.0514	1.0514	YES
A_52_P375312	Amica1	0.000147729	2.67862	0.804811	1.05139	1.05139	YES
A_30_P01022298	chr3:10081893-10094218_F	6e-07	2.04877	0.586444	1.05135	1.05135	YES
A_55_P2026238	A_55_P2026238	3.58e-11	53.9075	0.845492	1.05134	1.05134	YES
A_52_P403020	Xrn1	2.41e-07	3.24044	0.721667	1.05129	1.05129	YES
A_51_P462192	Olr1	4.32e-13	97.4018	0.821108	1.05126	1.05126	YES
A_55_P2179453	Lig3	0.000177287	2.01223	0.734591	1.051	1.051	YES
A_55_P1983459	Cflar	1.1e-14	13.0508	0.618446	1.05018	1.05018	YES
A_30_P01019478	chr16:4867322-4874772_F	6.3e-11	33.5064	0.835179	1.05009	1.05009	YES
A_55_P2022277	Nfe2l1	1.93e-08	2.1241	0.51542	1.05008	1.05008	YES
A_51_P398723	Flt1	2.11e-08	4.44823	0.743548	1.04996	1.04996	YES
A_52_P288614	Rars	2.09e-07	2.00135	0.553802	1.0499	1.0499	YES
A_55_P2062388	B630005N14Rik	1.5e-06	2.76318	0.727796	1.04985	1.04985	YES
A_55_P2060459	Whsc1l1	1.92e-07	3.1558	0.718511	1.04983	1.04983	YES
A_55_P2017160	Cdc14a	1.31e-07	2.54539	0.650217	1.04958	1.04958	YES
A_51_P372099	Tarm1	1.77e-10	72.4577	0.875134	1.04941	1.04941	YES
A_51_P189272	Tmcc3	7.48e-09	2.53537	0.579102	1.0492	1.0492	YES
A_30_P01025535	chr11:53596919-53672731_R	8.66e-07	3.43465	0.767994	1.04907	1.04907	YES
A_55_P2292380	D730047E02Rik	3.11e-11	51.2016	0.850099	1.04862	1.04862	YES
A_52_P668984	4930420K17Rik	4.44e-12	3.38947	0.49186	1.0486	1.0486	YES
A_52_P413947	Mthfr	1.27e-15	6.73868	0.45848	1.04854	1.04854	YES
A_30_P01018824	chr1:175705225-175717250_R	1.45e-14	17.8317	0.672554	1.04851	1.04851	YES
A_51_P172231	Gsdmd	3.99e-08	2.0949	0.542464	1.04842	1.04842	YES
A_55_P1972275	Wars	4e-11	2.23	0.374989	1.04785	1.04785	YES
A_30_P01023623	chr11:119250824-119286324_F	2.69e-10	11.2053	0.793615	1.04774	1.04774	YES
A_55_P2035667	Gyk	1.15e-10	4.0171	0.631637	1.04767	1.04767	YES
A_52_P237669	Nup54	8.59e-08	2.68068	0.669934	1.04761	1.04761	YES
A_52_P628590	Pvr	2.42e-10	4.42918	0.674965	1.04685	1.04685	YES
A_51_P236864	Parp8	1.61e-12	5.04502	0.592095	1.04682	1.04682	YES
A_55_P2055419	Arid4a	5.43e-08	2.1499	0.579736	1.0465	1.0465	YES
A_55_P2048164	5730528L13Rik	1.95e-08	3.77151	0.730513	1.04645	1.04645	YES
A_55_P2019699	Samhd1	1.66e-09	2.31963	0.521606	1.04631	1.04631	YES
A_52_P651248	Zdhhc2	3.09e-06	2.61929	0.747009	1.0463	1.0463	YES
A_55_P2000798	Ccdc144b	9.42e-07	2.99859	0.757184	1.04602	1.04602	YES
A_51_P114353	Ctu1	1.16e-07	2.30174	0.634511	1.04591	1.04591	YES
A_52_P282762	Myd88	3.49e-15	3.34896	0.305946	1.04559	1.04559	YES
A_55_P2079535	ENSMUST00000100308	9.3e-14	133.761	0.838174	1.04469	1.04469	YES
A_55_P2109827	Tank	1.81e-12	6.82706	0.668176	1.04468	1.04468	YES
A_30_P01027011	chr1:175654606-175672031_F	1.07e-08	2.56419	0.629705	1.04424	1.04424	YES
A_51_P112355	Igtp	5.51e-17	22.7922	0.615731	1.04384	1.04384	YES
A_55_P2182483	Cd47	1.6e-09	2.70002	0.605115	1.04384	1.04384	YES
A_55_P2137121	Sp140	9.98e-16	13.0867	0.612587	1.0437	1.0437	YES
A_55_P2087628	LOC640793	1.46e-07	11.0674	0.877167	1.04358	1.04358	YES
A_51_P321331	Sptlc2	1.15e-07	2.234	0.643259	1.04301	1.04301	YES
A_55_P2023294	Il20rb	2.73e-15	7.20029	0.543429	1.04298	1.04298	YES
A_55_P2035509	Pyhin1	1e-12	30.8046	0.810974	1.04269	1.04269	YES
A_51_P319592	Usp42	2.86e-13	3.89911	0.51631	1.04265	1.04265	YES
A_55_P2019009	Ncoa7	2.63e-11	5.60627	0.701754	1.04263	1.04263	YES
A_55_P2082961	Fnbp1l	9.42e-12	5.63555	0.683586	1.04254	1.04254	YES
A_55_P2146976	A_55_P2146976	5.72e-08	5.69788	0.823526	1.04248	1.04248	YES
A_66_P121965	1110032F04Rik	2.86e-14	30.2117	0.766122	1.04199	1.04199	YES
A_55_P2011525	Rnf214	6.43e-08	2.31852	0.652248	1.04193	1.04193	YES
A_55_P2358002	2005-03-01	6.79e-12	3.3263	0.559002	1.04159	1.04159	YES
A_30_P01030969	chr1:175660642-175671878_R	9.47e-12	4.15488	0.630591	1.04138	1.04138	YES
A_51_P364485	Tnfaip2	1.42e-14	18.9109	0.723373	1.04122	1.04122	YES
A_51_P149714	Ms4a6d	5.89e-09	2.96185	0.684323	1.04113	1.04113	YES
A_55_P2150555	Pcgf5	2.11e-16	5.85384	0.446393	1.04109	1.04109	YES
A_55_P2028259	Rhbdf2	1.32e-17	6.59077	0.397738	1.04095	1.04095	YES
A_55_P2170405	TC1703733	2.79e-11	108.28	0.893115	1.04069	1.04069	YES
A_55_P2367878	Ncrna00085	6.72e-08	4.3194	0.801937	1.04062	1.04062	YES
A_55_P2087796	Fam176b	2.1e-09	4.41393	0.756374	1.03988	1.03988	YES
A_52_P546635	Zeb1	1.95e-15	6.14811	0.536199	1.03934	1.03934	YES
A_55_P2030383	Frmd4a	1.9e-12	3.02263	0.51661	1.0391	1.0391	YES
A_55_P1990495	Stat5a	2.19e-16	9.49303	0.568351	1.03909	1.03909	YES
A_51_P509573	Ccl4	5.03e-14	59.4137	0.825323	1.03862	1.03862	YES
A_52_P520408	Serp1	2.83e-12	3.00196	0.532607	1.03833	1.03833	YES
A_30_P01021232	chr1:175654606-175672031_F	1.19e-09	2.59444	0.630434	1.03824	1.03824	YES
A_51_P325281	ENSMUST00000042610	2.2e-10	3.22799	0.660669	1.03822	1.03822	YES
A_51_P466875	Sbds	5.28e-15	2.81916	0.327493	1.0382	1.0382	YES
A_52_P590474	Ccnl1	7.67e-12	2.95385	0.555679	1.03804	1.03804	YES
A_30_P01019184	chr1:85036677-85038530_R	1.48e-12	4.18605	0.619222	1.03802	1.03802	YES
A_30_P01018941	chr1:175654606-175672031_R	3.09e-11	4.00861	0.675341	1.03788	1.03788	YES
A_55_P1972582	ENSMUST00000037976	1.89e-09	60.455	0.914281	1.03786	1.03786	YES
A_51_P462299	Aida	6.88e-13	2.98864	0.499086	1.03776	1.03776	YES
A_51_P215530	ENSMUST00000062286	3.95e-06	2.10103	0.737476	1.0377	1.0377	YES
A_52_P381665	Aff1	2.12e-13	2.72342	0.429801	1.03749	1.03749	YES
A_30_P01023949	chr10:24269165-24276690_F	3.99e-05	5.69655	0.907927	1.03718	1.03718	YES
A_51_P454217	Nfkb2	6.1e-14	8.84452	0.694786	1.03713	1.03713	YES
A_65_P20699	Tlk2	3.48e-12	5.20243	0.690221	1.03707	1.03707	YES
A_55_P2004507	Ifi203	1.57e-10	21.13	0.866797	1.03704	1.03704	YES
A_55_P2038770	Fam49a	3.57e-13	8.45208	0.721418	1.037	1.037	YES
A_55_P2054420	Tcf4	2.85e-09	2.19688	0.597963	1.03675	1.03675	YES
A_52_P902339	Lnp	6.62e-08	3.0217	0.767202	1.03613	1.03613	YES
A_55_P1983468	Cflar	1.01e-20	28.2448	0.507392	1.03597	1.03597	YES
A_55_P1955632	Trp53i11	2.37e-09	2.80938	0.690169	1.03591	1.03591	YES
A_51_P387235	Nampt	2.57e-14	4.39114	0.556942	1.03579	1.03579	YES
A_55_P1975714	Tor1aip1	9.66e-13	2.5543	0.465897	1.03567	1.03567	YES
A_30_P01032247	chr1:175654606-175672031_F	1.1e-06	2.61877	0.786926	1.0355	1.0355	YES
A_51_P239766	Plcd1	1e-06	2.43949	0.769902	1.03534	1.03534	YES
A_66_P105244	Tor1aip1	2.2e-08	3.20745	0.768295	1.03497	1.03497	YES
A_66_P118513	2011-09-01	5.52e-12	3.1633	0.602166	1.03492	1.03492	YES
A_51_P436002	Hivep1	2.53e-07	2.95879	0.793278	1.03462	1.03462	YES
A_51_P412835	Daxx	1.41e-15	12.4014	0.687006	1.0346	1.0346	YES
A_55_P2129047	Tlr7	5.37e-07	2.03487	0.706515	1.03454	1.03454	YES
A_66_P139683	Zbp1	6.93e-13	26.0071	0.834493	1.03447	1.03447	YES
A_52_P368134	Nudcd1	0.000145315	2.03378	0.817258	1.03428	1.03428	YES
A_51_P142153	Filip1l	1.64e-12	6.9227	0.744525	1.03378	1.03378	YES
A_51_P339444	Rab9	1.59e-10	2.27596	0.572988	1.03369	1.03369	YES
A_30_P01029467	chr4:126009815-126015875_F	5.08e-08	2.33817	0.716867	1.03332	1.03332	YES
A_51_P127681	Clic4	1.36e-09	2.83481	0.703464	1.03325	1.03325	YES
A_66_P139393	Psmd10	1.54e-11	2.55398	0.56886	1.03324	1.03324	YES
A_51_P492047	Fam3b	1.25e-14	49.0957	0.82724	1.03321	1.03321	YES
A_51_P416137	Slc31a2	2.33e-13	5.16915	0.669212	1.03317	1.03317	YES
A_52_P932421	Gm10941	6.67e-08	2.30799	0.720173	1.03306	1.03306	YES
A_55_P2118441	Mx1	4.18e-16	95.8319	0.819681	1.03275	1.03275	YES
A_55_P1993636	Rab9	9.51e-08	2.45001	0.747019	1.03271	1.03271	YES
A_51_P156158	Phlpp1	3.08e-06	2.0501	0.759997	1.03245	1.03245	YES
A_30_P01029545	chr1:175660642-175671878_R	9.35e-11	3.12746	0.684087	1.03244	1.03244	YES
A_30_P01018532	chr10:69669025-69686275_R	8.65e-09	60.5341	0.933791	1.03241	1.03241	YES
A_65_P07827	Gm2701	7.29e-08	3.44666	0.81344	1.03238	1.03238	YES
A_52_P214752	Lcor	3.5e-08	2.27981	0.709468	1.03232	1.03232	YES
A_55_P2056606	TC1642106	2.19e-12	4.59649	0.698549	1.03225	1.03225	YES
A_52_P182118	NAP058998-1	3.18e-10	2.43378	0.634625	1.03212	1.03212	YES
A_55_P1968743	Nfkb1	3.42e-13	5.15671	0.688039	1.03187	1.03187	YES
A_55_P2039771	Itgav	9.12e-11	4.06587	0.747347	1.0315	1.0315	YES
A_51_P129803	Cacybp	7.01e-09	2.37386	0.698115	1.03147	1.03147	YES
A_55_P2064659	Trim12a	2.17e-11	4.03934	0.722473	1.03143	1.03143	YES
A_51_P417701	Apaf1	4.56e-07	2.16607	0.750497	1.03127	1.03127	YES
A_55_P2174541	Dtx3l	1.81e-11	8.10461	0.811368	1.03124	1.03124	YES
A_52_P358388	Ppp4r2	2.9e-11	4.21829	0.738356	1.03106	1.03106	YES
A_51_P225592	Tpm4	3.08e-13	2.78129	0.534768	1.03061	1.03061	YES
A_51_P369803	Psmb9	1.82e-10	2.98731	0.702477	1.03053	1.03053	YES
A_52_P185343	ENSMUST00000106702	1.42e-10	2.04514	0.558018	1.03019	1.03019	YES
A_55_P2021055	Rai12	1.37e-12	2.06331	0.435963	1.03006	1.03006	YES
A_55_P1991964	Iqsec2	1.31e-07	2.11172	0.72872	1.03002	1.03002	YES
A_66_P128537	Isg15	3.44e-15	54.5098	0.837704	1.02943	1.02943	YES
A_52_P451888	Tlk2	1.05e-10	5.49167	0.806035	1.02938	1.02938	YES
A_52_P15461	Il15	1.97e-17	19.48	0.703457	1.02934	1.02934	YES
A_30_P01026627	chr4:145593253-145594254_R	5.25e-08	3.54148	0.834169	1.0286	1.0286	YES
A_55_P2018941	Fmr1	4.96e-11	2.57142	0.652258	1.02849	1.02849	YES
A_52_P487024	Smg7	2.11e-08	2.3291	0.740362	1.02837	1.02837	YES
A_55_P2034705	Nmi	4.84e-14	4.846	0.676252	1.02808	1.02808	YES
A_51_P481693	Ero1l	4.4e-07	2.45373	0.806341	1.02786	1.02786	YES
A_55_P2015258	Trim13	5.34e-14	5.95256	0.716835	1.02771	1.02771	YES
A_55_P2025611	Psme2	6.61e-13	4.04486	0.694339	1.02767	1.02767	YES
A_52_P64514	Herc6	6.01e-19	26.1441	0.684651	1.0276	1.0276	YES
A_51_P345367	Psmb8	7.69e-09	2.33168	0.730165	1.02752	1.02752	YES
A_30_P01025697	chr16:84707202-84707748_F	4.9e-17	76.9428	0.818229	1.02737	1.02737	YES
A_51_P138790	Plekhf2	6.46e-08	2.27416	0.763192	1.02715	1.02715	YES
A_51_P513392	Azi2	1.62e-12	3.72118	0.69885	1.02714	1.02714	YES
A_55_P2024841	Gstt1	1.02e-10	3.63654	0.764851	1.02706	1.02706	YES
A_30_P01033227	chr16:84702353-84710928_F	4.04e-16	49.7956	0.827594	1.02666	1.02666	YES
A_66_P118091	Tor3a	6.61e-12	5.87825	0.797842	1.02651	1.02651	YES
A_55_P1975560	Ifi204	9.05e-13	6.03991	0.77426	1.02648	1.02648	YES
A_55_P2277475	9330179D12Rik	2.48e-06	5.40203	0.913891	1.02641	1.02641	YES
A_52_P85864	Eif6	3.4e-09	2.02795	0.68009	1.02595	1.02595	YES
A_52_P517730	Creb1	9.91e-10	2.19857	0.687863	1.02588	1.02588	YES
A_55_P2038767	Fam49a	2.34e-15	8.29815	0.727382	1.02585	1.02585	YES
A_55_P2192961	A530023O14Rik	1.69e-09	24.974	0.924793	1.0257	1.0257	YES
A_55_P2042046	5430427O19Rik	7.7e-13	3.64842	0.697926	1.02554	1.02554	YES
A_55_P2165074	Rnf31	2.02e-12	3.94631	0.731384	1.02549	1.02549	YES
A_55_P1989733	Nfkbib	1.1e-15	5.89915	0.668271	1.02543	1.02543	YES
A_55_P1981674	ENSMUST00000027384	2.84e-08	2.1707	0.754457	1.02503	1.02503	YES
A_55_P1953414	Rab12	1.79e-15	3.10142	0.523265	1.02499	1.02499	YES
A_51_P295625	Arf4	2.08e-09	2.37511	0.737351	1.02492	1.02492	YES
A_55_P2066240	Zufsp	1.17e-09	7.42183	0.882864	1.02435	1.02435	YES
A_55_P1955548	Ezr	1.47e-09	3.21764	0.80986	1.02355	1.02355	YES
A_51_P514085	Mx2	5.65e-17	89.1764	0.849955	1.02345	1.02345	YES
A_55_P2029746	AK132033	1.94e-13	13.7768	0.847257	1.02343	1.02343	YES
A_51_P128876	Ifitm3	9.53e-08	2.41139	0.816678	1.02297	1.02297	YES
A_55_P2167040	Pvrl4	1.93e-07	3.12539	0.866862	1.02265	1.02265	YES
A_52_P93910	Nrp2	1.24e-11	3.02589	0.737617	1.02255	1.02255	YES
A_51_P233027	Fam82a2	6.19e-11	4.30418	0.819319	1.02253	1.02253	YES
A_55_P1970710	Mllt6	1.85e-12	5.23047	0.799913	1.02251	1.02251	YES
A_52_P155554	Cdc42ep2	9e-11	3.76224	0.806368	1.02251	1.02251	YES
A_52_P295067	Snn	8.46e-12	11.7272	0.878977	1.0222	1.0222	YES
A_55_P2067842	2005-03-01	8.82e-14	5.29013	0.762513	1.0222	1.0222	YES
A_55_P2080130	Aim2	9.02e-13	6.0912	0.811267	1.02209	1.02209	YES
A_30_P01021483	chr6:57560819-57569928_F	6.12e-16	38.8412	0.850882	1.02207	1.02207	YES
A_66_P102159	A_66_P102159	2.55e-11	3.40742	0.778269	1.022	1.022	YES
A_66_P118004	Rab3ip	1.87e-09	3.0345	0.815919	1.02199	1.02199	YES
A_55_P2133195	Gm4951	2.47e-10	45.4717	0.938695	1.02174	1.02174	YES
A_51_P499891	Krit1	9.1e-10	2.94411	0.805974	1.02147	1.02147	YES
A_30_P01028475	chr16:84707202-84707748_F	5.59e-19	60.9399	0.800243	1.02145	1.02145	YES
A_55_P2117656	Slfn8	0.0041133	13.4582	0.978674	1.02133	1.02133	YES
A_51_P258372	Igsf6	1.2e-09	2.55319	0.783665	1.02124	1.02124	YES
A_52_P238242	Sertad2	6.4e-09	2.30521	0.784839	1.02113	1.02113	YES
A_55_P2149873	Mapk1ip1l	1.72e-05	2.12571	0.870629	1.02088	1.02088	YES
A_55_P2082733	Cybb	3.92e-10	3.14186	0.816211	1.02033	1.02033	YES
A_52_P578266	Tank	3.03e-13	5.19195	0.796538	1.02025	1.02025	YES
A_51_P154973	Stard3	1.23e-13	2.08995	0.5436	1.02024	1.02024	YES
A_51_P414889	Ifi35	1.04e-11	5.11271	0.836794	1.02016	1.02016	YES
A_66_P123186	Mapk1ip1l	3.73e-15	3.30418	0.641124	1.02009	1.02009	YES
A_52_P244132	Isoc1	4.79e-11	2.08928	0.682801	1.02001	1.02001	YES
A_55_P2088401	H2-T9	8.26e-12	4.16925	0.813101	1.01995	1.01995	YES
A_51_P121447	1110038F14Rik	6.23e-14	3.46366	0.710909	1.01985	1.01985	YES
A_55_P2077608	Hdac1	4.56e-07	2.00617	0.822064	1.01979	1.01979	YES
A_66_P125005	Gm9648	6.4e-06	2.42661	0.88682	1.01969	1.01969	YES
A_51_P448946	Sertad2	1.58e-09	2.10523	0.754156	1.0196	1.0196	YES
A_55_P2168736	Relb	2.12e-11	4.74534	0.842103	1.01949	1.01949	YES
A_55_P2095926	NAP111581-1	1.09e-07	2.26082	0.833772	1.01942	1.01942	YES
A_55_P2230913	Etv6	2.18e-17	5.87183	0.673325	1.01941	1.01941	YES
A_66_P138673	Whamm	8.89e-14	5.85283	0.803217	1.01939	1.01939	YES
A_52_P577384	Il18bp	3.9e-08	4.39118	0.90085	1.01939	1.01939	YES
A_55_P2117903	Stard5	7.05e-11	2.39874	0.746002	1.0193	1.0193	YES
A_55_P2114953	Usp18	3.52e-15	41.3295	0.885202	1.01923	1.01923	YES
A_30_P01032767	chr9:88575075-88611650_R	2.26e-10	4.05249	0.851879	1.01922	1.01922	YES
A_51_P405668	2005-03-01	8.96e-17	5.47251	0.692251	1.01912	1.01912	YES
A_55_P2018249	Lmo4	1.8e-10	2.83116	0.801881	1.01892	1.01892	YES
A_55_P1965000	Ddx58	4.72e-16	7.48269	0.766095	1.01888	1.01888	YES
A_51_P161021	Ifit2	8.8e-16	132.687	0.907153	1.01868	1.01868	YES
A_55_P2008258	Larp1b	1.06e-11	2.31907	0.71393	1.01853	1.01853	YES
A_55_P2015742	Cggbp1	4.89e-12	2.14378	0.671091	1.01851	1.01851	YES
A_55_P1969850	Tmem68	1.61e-08	2.29861	0.823772	1.0183	1.0183	YES
A_30_P01025572	chr6:57583950-57624216_F	8.77e-18	14.656	0.782418	1.01817	1.01817	YES
A_66_P128525	Slfn5	2.21e-13	9.15418	0.861882	1.01796	1.01796	YES
A_55_P1978023	TC1762773	2.35e-07	2.00473	0.829719	1.01796	1.01796	YES
A_55_P2051405	Tet2	5.74e-13	5.63645	0.835387	1.01782	1.01782	YES
A_51_P389751	Relb	6.06e-12	4.46564	0.837765	1.01772	1.01772	YES
A_55_P2086664	Tspan33	8.57e-06	3.12375	0.92283	1.01763	1.01763	YES
A_66_P105689	Trim34a	3.89e-15	4.2644	0.73918	1.0174	1.0174	YES
A_55_P2054491	Slc31a2	3.65e-13	6.4129	0.847361	1.01722	1.01722	YES
A_55_P1955778	Adamts4	2.25e-09	157.933	0.968422	1.01721	1.01721	YES
A_30_P01027543	chr1:175705225-175717250_R	1.23e-10	21.8401	0.938154	1.01686	1.01686	YES
A_51_P477019	Rnaset2a	2.21e-11	5.02371	0.868203	1.01685	1.01685	YES
A_66_P128761	Pydc3	5.87e-14	220.628	0.941941	1.01681	1.01681	YES
A_55_P2088995	Plscr1	2.13e-13	2.84157	0.730116	1.01678	1.01678	YES
A_51_P295192	Nfkbia	2.29e-19	23.2078	0.785332	1.01667	1.01667	YES
A_52_P53906	Ccnd2	1.17e-10	9.30136	0.9179	1.01615	1.01615	YES
A_55_P2179974	Spsb1	7.18e-09	3.72595	0.896034	1.016	1.016	YES
A_55_P2152886	Lyrm1	2.34e-09	2.51395	0.841866	1.01584	1.01584	YES
A_55_P1958250	Rnf114	2.84e-13	2.79732	0.746253	1.01578	1.01578	YES
A_51_P303180	Fam114a1	2.79e-06	2.06492	0.881362	1.01574	1.01574	YES
A_55_P1991811	Gm5431	1.66e-13	6.59717	0.855327	1.01573	1.01573	YES
A_55_P2086811	Sp140	2.11e-14	8.28153	0.85287	1.01571	1.01571	YES
A_51_P418908	Larp1	7.6e-11	3.81266	0.863505	1.0157	1.0157	YES
A_52_P547187	Tab2	3.96e-10	3.02033	0.855544	1.01534	1.01534	YES
A_51_P466229	Pdgfrl	6.2e-06	2.93731	0.929626	1.01477	1.01477	YES
A_66_P128593	Lims1	2.42e-07	2.0344	0.863042	1.01472	1.01472	YES
A_52_P467389	Slc15a3	1.36e-14	4.53236	0.804676	1.01456	1.01456	YES
A_55_P1958088	Lyn	8.35e-10	2.50284	0.843358	1.01454	1.01454	YES
A_51_P176377	Usp25	1.21e-15	4.12891	0.759923	1.01447	1.01447	YES
A_55_P2068607	Rnf19b	2.47e-14	4.59144	0.816066	1.01434	1.01434	YES
A_65_P10351	Atp2b1	2.92e-09	2.06681	0.824635	1.01406	1.01406	YES
A_55_P2472435	Gbp3	7.79e-18	76.6465	0.895389	1.01383	1.01383	YES
A_51_P469008	Ehd1	3.98e-18	10.7433	0.803239	1.01376	1.01376	YES
A_66_P124674	Ubxn2a	4.28e-09	2.78183	0.881108	1.01373	1.01373	YES
A_52_P504330	Ankib1	4.15e-12	2.54597	0.795144	1.01366	1.01366	YES
A_51_P428364	Psma6	2.64e-10	3.01937	0.869856	1.01342	1.01342	YES
A_51_P495581	Tlr1	1.49e-12	3.60313	0.843637	1.01331	1.01331	YES
A_52_P570266	Psmb10	1.66e-12	4.09949	0.859352	1.01325	1.01325	YES
A_30_P01030574	chr4:146507925-146532650_R	7.06e-07	2.48321	0.91139	1.01318	1.01318	YES
A_55_P2042813	Gbp11	1.17e-06	13.5301	0.97023	1.01317	1.01317	YES
A_55_P2236607	Ccnc	1.78e-11	2.10891	0.78231	1.01277	1.01277	YES
A_55_P2127557	3110003A17Rik	2.63e-14	3.50586	0.803384	1.01268	1.01268	YES
A_55_P2065244	Rbm26	1.8e-08	2.05078	0.859046	1.01265	1.01265	YES
A_55_P1967491	Zmynd15	7.86e-07	3.7906	0.942396	1.01264	1.01264	YES
A_52_P131672	Rbm7	3.38e-09	2.22725	0.861465	1.01232	1.01232	YES
A_66_P112065	LOC100505360	3.58e-05	2.01882	0.922722	1.01231	1.01231	YES
A_55_P1966833	Xaf1	3.69e-12	8.82635	0.919505	1.01228	1.01228	YES
A_55_P2084112	Rnf135	3.91e-13	3.64749	0.844332	1.01226	1.01226	YES
A_55_P1970474	Tmem67	5.57e-15	9.28277	0.884093	1.01193	1.01193	YES
A_55_P2189893	A630073K07Rik	4.3e-06	5.28413	0.962016	1.01192	1.01192	YES
A_55_P2038262	Gm4902	7.25e-15	16.8177	0.911091	1.01177	1.01177	YES
A_55_P1961152	Pou3f1	1.77e-09	8.55206	0.948089	1.01177	1.01177	YES
A_51_P120093	Snx10	4.39e-14	3.204	0.81062	1.0117	1.0117	YES
A_66_P119174	Cmtm6	2.38e-12	2.2449	0.789757	1.0117	1.0117	YES
A_55_P1975430	St3gal3	1.39e-11	4.74727	0.90482	1.01133	1.01133	YES
A_51_P288618	Dusp11	2.62e-08	2.82862	0.915731	1.0112	1.0112	YES
A_52_P471502	Dcaf13	3.92e-11	2.19177	0.828585	1.01108	1.01108	YES
A_30_P01031957	chr1:175705225-175717250_F	4.34e-05	5.17686	0.972649	1.01036	1.01036	YES
A_55_P2077555	C330021F23Rik	2.04e-07	2.19226	0.911822	1.01028	1.01028	YES
A_51_P212977	AA960436	1.11e-13	6.62415	0.905155	1.01001	1.01001	YES
A_52_P15008	Mapkapk2	5.23e-18	6.57253	0.821991	1.01	1.01	YES
A_51_P275454	Trim30a	2.22e-15	7.22058	0.884403	1.00994	1.00994	YES
A_55_P2064004	Rapgef2	2.69e-16	9.17535	0.885123	1.00969	1.00969	YES
A_55_P1955172	Camk2d	1.49e-09	3.39417	0.924394	1.00965	1.00965	YES
A_55_P2063736	Gp49a	5.92e-08	2.32936	0.916951	1.00952	1.00952	YES
A_55_P2083297	E230025N22Rik	1.1e-05	2.67713	0.954498	1.00913	1.00913	YES
A_55_P2080850	Ptpn2	2.29e-12	2.91568	0.874937	1.0091	1.0091	YES
A_55_P2066578	Ifi204	4.15e-11	8.24658	0.947952	1.009	1.009	YES
A_55_P2094613	A_55_P2094613	1.18e-08	2.08897	0.902074	1.00871	1.00871	YES
A_55_P2002632	Rap1b	1.11e-09	2.5306	0.909023	1.00865	1.00865	YES
A_30_P01021783	chr1:88405875-88418150_F	3.22e-09	2.75113	0.924919	1.00836	1.00836	YES
A_55_P1966731	Ifi203	1.63e-17	31.7934	0.924801	1.00827	1.00827	YES
A_51_P513244	Zfp949	5.73e-09	3.10893	0.937311	1.00814	1.00814	YES
A_55_P2023424	Trip10	3.38e-11	3.03715	0.909494	1.00813	1.00813	YES
A_66_P140103	Itga4	3.27e-05	3.80531	0.973149	1.00804	1.00804	YES
A_52_P315111	Mrpl52	1.2e-09	2.53765	0.916557	1.00799	1.00799	YES
A_30_P01028276	chr11:53596919-53672731_R	2.47e-12	8.97604	0.949983	1.00746	1.00746	YES
A_55_P2024245	Mthfr	2.22e-13	5.11166	0.921463	1.00746	1.00746	YES
A_55_P1998244	Itgb8	2.61e-14	57.3368	0.967075	1.00675	1.00675	YES
A_52_P117393	Tlr6	1.56e-14	5.04121	0.917436	1.00656	1.00656	YES
A_55_P2027022	Prdm1	1.15e-12	3.49923	0.919238	1.00655	1.00655	YES
A_55_P2067942	D16Ertd472e	3.72e-10	4.07901	0.9525	1.00633	1.00633	YES
A_51_P367285	Rnf135	2.7e-12	3.56075	0.929121	1.00616	1.00616	YES
A_55_P2045622	Setdb2	5.54e-18	10.7997	0.914668	1.00603	1.00603	YES
A_51_P235123	Nfkbie	3.28e-18	8.04401	0.899601	1.00601	1.00601	YES
A_30_P01028886	chr8:126268510-126290810_F	0.000421445	2.83263	0.980788	1.00577	1.00577	YES
A_55_P2022354	Tmem209	1.78e-05	2.17263	0.967047	1.00542	1.00542	YES
A_55_P2062549	Gm6524	1.87e-14	3.63454	0.917831	1.00526	1.00526	YES
A_52_P141338	Acot10	5.3e-09	3.07103	0.960016	1.0051	1.0051	YES
A_55_P2026818	Slc4a7	1.84e-13	3.66745	0.934957	1.00485	1.00485	YES
A_52_P267391	Trim12a	4.78e-14	3.43986	0.925803	1.00483	1.00483	YES
A_55_P1976694	2011-09-01	4.38e-11	5.27693	0.965097	1.00476	1.00476	YES
A_55_P2066543	Orai2	9.18e-10	3.14279	0.959224	1.0047	1.0047	YES
A_51_P241457	Lilrb4	1.03e-07	2.33711	0.961785	1.00456	1.00456	YES
A_51_P300936	Rbbp8	5.58e-10	2.24185	0.943445	1.00444	1.00444	YES
A_55_P2075385	Orai2	1.51e-14	4.63146	0.947347	1.00394	1.00394	YES
A_66_P124724	Rnf19b	8.15e-13	6.1835	0.966752	1.00382	1.00382	YES
A_52_P432580	Arid5b	1.12e-06	2.01691	0.968967	1.00367	1.00367	YES
A_55_P1993744	Myo10	1.09e-06	2.73437	0.98023	1.00334	1.00334	YES
A_51_P502054	Gtf2b	2.62e-09	2.34278	0.966325	1.0031	1.0031	YES
A_52_P198473	Pcgf5	8.73e-10	3.75027	0.978098	1.0029	1.0029	YES
A_55_P2021530	Clic4	8.18e-12	2.7458	0.96467	1.00262	1.00262	YES
A_55_P2151601	Samd9l	2.59e-14	5.87419	0.97223	1.00248	1.00248	YES
A_51_P493857	Katna1	2.3e-11	3.73188	0.976382	1.00244	1.00244	YES
A_55_P2135200	Slfn10-ps	1.5e-11	4.06533	0.979878	1.00215	1.00215	YES
A_52_P305279	Spata13	4.5e-10	3.44076	0.98464	1.00182	1.00182	YES
A_55_P2091476	AI391010	0.00100661	2.01696	0.992118	1.00176	1.00176	YES
A_52_P535484	Gvin1	3.79e-14	9.4124	0.984932	1.00175	1.00175	YES
A_55_P2022524	Rbpj	1.16e-06	2.07842	0.98592	1.00174	1.00174	YES
A_55_P2152566	Sp110	1.45e-12	4.10169	0.981273	1.00173	1.00173	YES
A_55_P2097259	ENSMUST00000065640	6.5e-19	11.6967	0.973099	1.00171	1.00171	YES
A_30_P01030419	chr4:101010948-101032148_R	0.00147229	2.08128	0.993389	1.00161	1.00161	YES
A_51_P386670	Dse	2.28e-10	3.17277	0.984972	1.00159	1.00159	YES
A_51_P221014	Cd47	1.25e-10	2.63218	0.988333	1.00099	1.00099	YES
A_55_P1956827	Ogfr	5.26e-13	3.56438	0.991252	1.00068	1.00068	YES
A_52_P163515	NAP112224-1	4e-11	2.746	0.992361	1.00063	1.00063	YES
A_52_P1197913	Gadd45b	1.63e-16	10.2842	0.99775	1.00019	1.00019	YES
A_51_P193146	Ms4a6c	8.84e-11	4.17771	0.998978	1.00013	1.00013	YES
A_30_P01017895	chr1:175654606-175672031_R	1.49e-13	4.26556	0.999492	0.99996	-1.00004	YES
A_55_P2118784	Rcor2	9.5e-11	2.47012	0.997295	0.99979	-1.00021	YES
A_55_P2081303	Tet2	6.64e-13	4.59378	0.997464	0.99976	-1.00024	YES
A_51_P127841	Pdss1	1.22e-09	3.10321	0.997265	0.99968	-1.00032	YES
A_51_P381584	Stx6	8.2e-09	3.49685	0.99642	0.99948	-1.00052	YES
A_55_P2082529	Sav1	5.06e-17	3.17307	0.979226	0.999191	-1.00081	YES
A_30_P01024771	chr1:175705225-175717250_F	0.00178926	2.56422	0.996852	0.998991	-1.00101	YES
A_55_P1954156	Wdr43	2.44e-13	3.43569	0.982265	0.998722	-1.00128	YES
A_51_P509808	Fnbp4	1.06e-08	2.80479	0.988991	0.998652	-1.00135	YES
A_52_P30312	Ccr9	5.47e-08	6.92837	0.994596	0.998602	-1.0014	YES
A_51_P108901	Ccdc86	4.33e-14	5.07302	0.977057	0.998064	-1.00194	YES
A_55_P1970270	B3gnt2	1.86e-12	3.74334	0.977526	0.998034	-1.00197	YES
A_51_P322871	Sh3bp4	8.46e-07	4.67087	0.991386	0.997815	-1.00219	YES
A_55_P2170737	Igf2bp2	7.23e-10	4.68864	0.978567	0.996731	-1.00328	YES
A_30_P01024738	chr4:126009815-126015875_F	2.22e-08	2.31138	0.968818	0.996731	-1.00328	YES
A_55_P2005585	Trps1	1.16e-07	2.05962	0.966979	0.996631	-1.00338	YES
A_66_P110992	BC024479	3.68e-06	2.21003	0.976931	0.996621	-1.00339	YES
A_30_P01028856	chr8:41934312-41945487_R	1.7e-07	5.52939	0.98606	0.996542	-1.00347	YES
A_30_P01029974	chr1:183146742-183154045_F	8.54e-06	2.36358	0.977547	0.996175	-1.00384	YES
A_55_P2118674	Tnip1	2.6e-14	8.26298	0.96371	0.996135	-1.00388	YES
A_55_P1970655	ENSMUST00000097621	7.73e-06	2.02556	0.971818	0.996095	-1.00392	YES
A_51_P246727	Mlxip	9.26e-08	2.252	0.964366	0.995986	-1.00403	YES
A_55_P2045258	Ehd1	2.89e-16	9.31082	0.952015	0.995946	-1.00407	YES
A_52_P664699	Cul1	9.9e-09	2.32214	0.958	0.995818	-1.0042	YES
A_55_P1966721	9930105H17Rik	5.8e-12	4.16494	0.955808	0.99549	-1.00453	YES
A_55_P2003991	H2-T24	4.15e-07	4.09062	0.978974	0.995401	-1.00462	YES
A_51_P509211	Rnf34	8.76e-13	2.45285	0.916539	0.995263	-1.00476	YES
A_66_P129672	4930453N24Rik	9.8e-13	2.54773	0.920261	0.995253	-1.00477	YES
A_52_P637812	Prrg4	1e-06	3.36656	0.976311	0.995223	-1.0048	YES
A_55_P2103837	Gbp4	1.48e-14	125.593	0.979309	0.995144	-1.00488	YES
A_55_P2157102	A_55_P2157102	1.56e-13	4.00941	0.938121	0.995144	-1.00488	YES
A_55_P2133248	Gm8995	7.59e-13	10.1275	0.966035	0.995084	-1.00494	YES
A_51_P272563	Naa25	8.06e-15	6.33173	0.942176	0.995015	-1.00501	YES
A_52_P368057	Slc7a11	2.29e-09	54.6328	0.988101	0.994926	-1.0051	YES
A_52_P498128	Ccdc94	1.82e-07	2.51683	0.961833	0.994857	-1.00517	YES
A_55_P2085060	Vgf	1.58e-08	13.4801	0.982626	0.994481	-1.00555	YES
A_51_P394190	Lmo4	5.07e-08	2.38549	0.951852	0.994441	-1.00559	YES
A_52_P420216	N4bp1	2.34e-10	6.94986	0.965179	0.993838	-1.0062	YES
A_51_P493700	Cep350	4.93e-09	2.20701	0.930829	0.993838	-1.0062	YES
A_55_P2103698	Isg15	4.63e-14	51.1893	0.969327	0.9937	-1.00634	YES
A_51_P191469	Rnf31	5.21e-14	3.86387	0.90919	0.993532	-1.00651	YES
A_55_P2092963	Traf2	1.06e-13	3.84419	0.908096	0.993177	-1.00687	YES
A_30_P01020726	chr16:9249688-9275013_F	0.000688783	3.52614	0.981368	0.992891	-1.00716	YES
A_30_P01031526	chr1:175654606-175672031_R	5.43e-12	4.26831	0.930964	0.992871	-1.00718	YES
A_52_P266132	Fgl2	1.07e-10	18.3035	0.97161	0.992861	-1.00719	YES
A_55_P2039230	Pydc4	1.44e-09	43.8845	0.98149	0.992782	-1.00727	YES
A_55_P2140212	TC1616199	2.05e-13	14.1391	0.952311	0.992743	-1.00731	YES
A_52_P434052	Wdr37	1.04e-12	2.92378	0.894135	0.992733	-1.00732	YES
A_52_P497625	A630001G21Rik	2.75e-07	2.23052	0.939025	0.992645	-1.00741	YES
A_55_P1971951	Cd86	7.59e-10	7.11687	0.961678	0.992576	-1.00748	YES
A_55_P2121081	Cul2	3.72e-09	2.66175	0.929921	0.992438	-1.00762	YES
A_55_P2127020	Nup54	1.79e-09	2.04579	0.898104	0.992339	-1.00772	YES
A_30_P01024706	chr1:175660642-175671878_R	1.36e-08	3.37969	0.947077	0.992221	-1.00784	YES
A_55_P2057936	Gm12250	1.4e-15	32.7085	0.946477	0.992201	-1.00786	YES
A_55_P2052939	Dyrk2	1.9e-08	3.56932	0.948374	0.991886	-1.00818	YES
A_66_P116098	Ptpn2	3.04e-13	3.52778	0.89058	0.991857	-1.00821	YES
A_51_P214747	Parp12	4.52e-13	5.72465	0.922239	0.991788	-1.00828	YES
A_55_P1969771	Prb1	3.55e-05	2.28696	0.95488	0.991631	-1.00844	YES
A_51_P304170	Rtp4	6.29e-10	4.62246	0.942573	0.991434	-1.00864	YES
A_55_P2039086	Nfkbiz	2.17e-12	22.4013	0.957851	0.991237	-1.00884	YES
A_51_P511375	Ranbp2	5.79e-13	2.613	0.850637	0.991139	-1.00894	YES
A_51_P452629	Tlr2	1.14e-12	15.8533	0.949221	0.991002	-1.00908	YES
A_51_P160907	Morc3	2.87e-10	2.45365	0.891118	0.990943	-1.00914	YES
A_55_P2078428	Tstd1	1.35e-05	2.23692	0.945108	0.990913	-1.00917	YES
A_55_P2008681	Ktn1	5.07e-13	2.54783	0.837027	0.990658	-1.00943	YES
A_55_P1996862	Psme2	3.1e-15	3.92181	0.842707	0.990511	-1.00958	YES
A_55_P2137611	Irgm2	6.95e-18	14.4226	0.881029	0.990501	-1.00959	YES
A_55_P1978103	Ppip5k2	6.28e-09	2.13591	0.890566	0.990491	-1.0096	YES
A_51_P396708	Med21	4.69e-11	2.39748	0.865087	0.990305	-1.00979	YES
A_55_P2021996	Hbs1l	6.03e-06	2.18829	0.934999	0.990226	-1.00987	YES
A_55_P2172867	Sykb	1.01e-06	3.38835	0.951315	0.990138	-1.00996	YES
A_51_P418016	Ccnj	3.29e-08	6.90345	0.960185	0.990128	-1.00997	YES
A_55_P2111790	Gem	5.08e-11	46.1703	0.968575	0.990099	-1.01	YES
A_52_P88808	Vps37a	1.33e-09	2.46014	0.892631	0.99006	-1.01004	YES
A_51_P417854	Rab20	1.54e-12	5.12627	0.906147	0.989952	-1.01015	YES
A_55_P1970002	Sh3kbp1	1.37e-10	2.15468	0.850362	0.989844	-1.01026	YES
A_66_P123735	LOC100505360	1.93e-05	2.10868	0.935091	0.989727	-1.01038	YES
A_55_P2177073	A_55_P2177073	0.000518173	9.25494	0.984153	0.989687	-1.01042	YES
A_30_P01027743	chr2:128142035-128142481_R	3.85e-09	10.3898	0.959966	0.989668	-1.01044	YES
A_52_P488361	Tmem110	0.0007498	2.06338	0.951952	0.989384	-1.01073	YES
A_55_P2094925	Srgn	1.46e-12	6.67628	0.913372	0.989276	-1.01084	YES
A_55_P2075829	ENSMUST00000110397	1.44e-13	2.07128	0.737652	0.989081	-1.01104	YES
A_51_P154842	Oas1f	2.2e-05	2.41697	0.941327	0.988895	-1.01123	YES
A_55_P2005605	Olfr576	9.92e-07	8.18417	0.968088	0.988885	-1.01124	YES
A_52_P276792	Foxp1	2.49e-10	2.13306	0.838198	0.988719	-1.01141	YES
A_30_P01025357	chr6:57583950-57624216_F	2.77e-16	15.8507	0.890003	0.988533	-1.0116	YES
A_52_P679860	Herc6	3.01e-16	16.9522	0.892925	0.988513	-1.01162	YES
A_55_P2163857	9230105E10Rik	8.21e-05	2.58746	0.949515	0.988386	-1.01175	YES
A_55_P2234979	3110027N22Rik	5.14e-07	2.38653	0.9136	0.988152	-1.01199	YES
A_55_P2086810	Sp140	2.16e-15	10.0948	0.880166	0.988093	-1.01205	YES
A_55_P2026233	Uba7	3.86e-13	2.57628	0.78648	0.987781	-1.01237	YES
A_30_P01029470	chr6:3333825-3349525_R	1.41e-12	5.40684	0.885959	0.987469	-1.01269	YES
A_52_P306305	Akap2	4.52e-12	8.11007	0.914465	0.98745	-1.01271	YES
A_51_P156927	Arid4a	3.23e-07	2.34377	0.901657	0.987255	-1.01291	YES
A_30_P01030946	chr13:3497296-3500441_F	7.77e-06	2.20457	0.91519	0.986865	-1.01331	YES
A_55_P2017914	Csf1	1.15e-06	5.71324	0.954852	0.986826	-1.01335	YES
A_51_P363947	Cdkn1a	3.87e-14	5.42495	0.848082	0.986699	-1.01348	YES
A_55_P2060966	Mov10	5.5e-13	3.98866	0.838681	0.986291	-1.0139	YES
A_55_P2172420	Krit1	2.33e-11	2.53759	0.812545	0.986261	-1.01393	YES
A_52_P18081	Tmem206	5.09e-10	2.06745	0.802224	0.986086	-1.01411	YES
A_51_P158073	A230050P20Rik	0.000100927	2.1863	0.926667	0.985843	-1.01436	YES
A_30_P01018977	chr16:77670599-77691642_F	0.000737415	2.0059	0.932732	0.985756	-1.01445	YES
A_52_P218976	Cyld	9.31e-08	2.06335	0.856048	0.985513	-1.0147	YES
A_55_P2024555	Ppap2a	6.58e-07	3.57832	0.927633	0.985212	-1.01501	YES
A_52_P145412	Rictor	9.61e-10	2.10929	0.799299	0.984853	-1.01538	YES
A_55_P1955015	Myo1g	1.51e-14	2.84504	0.704808	0.984678	-1.01556	YES
A_55_P2181222	Pydc3	3.84e-12	59.9189	0.945887	0.984669	-1.01557	YES
A_51_P229599	Etnk1	5.81e-14	6.03232	0.839341	0.984659	-1.01558	YES
A_51_P111932	Tor1aip2	2.33e-11	4.32645	0.865966	0.98464	-1.0156	YES
A_55_P2121364	Tdg	9.67e-06	2.22195	0.902097	0.984407	-1.01584	YES
A_55_P1995045	Zc3hav1	9.71e-11	3.56385	0.856537	0.98431	-1.01594	YES
A_52_P217875	H3f3b	4.93e-08	2.25785	0.854289	0.984271	-1.01598	YES
A_30_P01032951	chr17:29374758-29387733_F	4.81e-14	7.38897	0.845493	0.983797	-1.01647	YES
A_55_P1966719	A_55_P1966719	3.35e-12	3.43484	0.809417	0.983719	-1.01655	YES
A_51_P343429	Slc25a37	1.75e-07	2.56068	0.880429	0.983681	-1.01659	YES
A_55_P1978521	Gbp10	2.22e-11	4.72764	0.864578	0.983603	-1.01667	YES
A_51_P178872	Ttc9c	6.86e-13	3.37272	0.779154	0.983178	-1.01711	YES
A_55_P2055134	NAP094051-001	3.78e-11	2.29185	0.751524	0.983149	-1.01714	YES
A_51_P351481	Ccnl1	6.04e-11	2.43202	0.773351	0.983062	-1.01723	YES
A_55_P1988433	Stard7	1.66e-11	2.46952	0.756089	0.982936	-1.01736	YES
A_55_P2107402	Gm9855	3.55e-07	2.33683	0.866787	0.982675	-1.01763	YES
A_51_P434697	Ube2e2	1.49e-08	2.37103	0.835046	0.982666	-1.01764	YES
A_55_P2150786	Mul1	5.97e-11	2.2637	0.746336	0.982521	-1.01779	YES
A_55_P2030568	2010002M12Rik	1.84e-10	2.57872	0.794842	0.982444	-1.01787	YES
A_52_P179785	Ripk2	8.07e-16	17.9668	0.849325	0.982434	-1.01788	YES
A_51_P513163	Tra2a	8.68e-13	2.90234	0.742022	0.982424	-1.01789	YES
A_51_P206268	Seh1l	7.92e-11	2.25641	0.7475	0.982347	-1.01797	YES
A_51_P438666	Keap1	2.94e-09	2.25272	0.800538	0.982338	-1.01798	YES
A_51_P423578	Slfn2	1.46e-15	5.73744	0.760643	0.982299	-1.01802	YES
A_55_P1998942	Oas1a	2.91e-07	2.11937	0.836435	0.981422	-1.01893	YES
A_51_P228768	Slfn3	6.1e-15	11.8919	0.836441	0.981402	-1.01895	YES
A_51_P295420	Zc3h7a	7.6e-12	2.77239	0.745809	0.98094	-1.01943	YES
A_51_P174434	Cenpj	1.46e-12	3.29269	0.755489	0.980777	-1.0196	YES
A_30_P01027573	chr1:85036677-85038530_R	3.64e-10	4.01533	0.851007	0.980546	-1.01984	YES
A_55_P2165544	Aebp2	1.28e-14	4.72861	0.742268	0.980498	-1.01989	YES
A_55_P1994224	Ythdf1	3.31e-14	2.51496	0.603047	0.980498	-1.01989	YES
A_52_P161488	Clec4e	5.14e-16	49.656	0.871978	0.98045	-1.01994	YES
A_30_P01027405	chr5:139230332-139230823_R	2.28e-08	2.54159	0.832727	0.98044	-1.01995	YES
A_51_P492595	Fbxo42	2.13e-13	2.28687	0.60275	0.980267	-1.02013	YES
A_55_P2081105	AI607873	6.86e-11	2.59682	0.75592	0.980229	-1.02017	YES
A_30_P01024184	chr1:87348082-87409907_F	1.03e-16	10.1598	0.76116	0.9802	-1.0202	YES
A_55_P2095727	Pml	3.72e-11	4.08791	0.823911	0.97996	-1.02045	YES
A_55_P2043837	Ftsjd2	1.25e-12	2.25996	0.630051	0.979845	-1.02057	YES
A_55_P2075200	Tor3a	6.34e-16	6.69893	0.731442	0.979432	-1.021	YES
A_55_P2120706	A_55_P2120706	1.83e-12	4.43684	0.792372	0.979422	-1.02101	YES
A_55_P1991812	Gm5431	5.39e-12	8.04761	0.860506	0.979374	-1.02106	YES
A_52_P226929	Cflar	7.87e-19	11.4197	0.681754	0.979355	-1.02108	YES
A_51_P491976	Fbxw17	6.27e-10	2.40352	0.759638	0.97925	-1.02119	YES
A_51_P210956	Vcam1	5.35e-09	10.3389	0.920064	0.97902	-1.02143	YES
A_52_P392674	Acot9	5.59e-11	2.59878	0.737147	0.978924	-1.02153	YES
A_55_P2099110	A_55_P2099110	5e-08	3.48512	0.869724	0.978502	-1.02197	YES
A_55_P2029310	Arf4	1.29e-10	2.74606	0.759316	0.978493	-1.02198	YES
A_51_P472867	Oas3	4.15e-06	2.31986	0.861685	0.978378	-1.0221	YES
A_55_P1978987	Ifih1	1.91e-12	35.1434	0.907854	0.978349	-1.02213	YES
A_51_P131561	1600029D21Rik	3.19e-08	14.3248	0.936088	0.97832	-1.02216	YES
A_51_P345937	Tbrg4	1.2e-05	2.1011	0.854271	0.978005	-1.02249	YES
A_51_P108252	Gpsm2	4.61e-11	2.66111	0.727661	0.97789	-1.02261	YES
A_55_P2149763	Tapbp	4.63e-09	2.17572	0.745567	0.977632	-1.02288	YES
A_52_P215106	Pik3r6	6.77e-11	4.26927	0.816074	0.977555	-1.02296	YES
A_51_P196629	Fam102b	4.99e-10	3.07099	0.792421	0.977546	-1.02297	YES
A_51_P202498	Sar1a	1.25e-14	2.25311	0.467988	0.977412	-1.02311	YES
A_30_P01028209	chr3:10081893-10094218_F	0.00053637	2.00408	0.888427	0.977288	-1.02324	YES
A_55_P2213828	4933412E12Rik	3.63e-10	4.91372	0.847109	0.977173	-1.02336	YES
A_51_P344399	Rilpl2	1.77e-06	2.14943	0.828229	0.977164	-1.02337	YES
A_55_P2103115	Tor1aip2	1.27e-14	3.7472	0.641428	0.976534	-1.02403	YES
A_51_P184484	Mmp13	1.44e-11	24.1396	0.901256	0.976324	-1.02425	YES
A_55_P2001334	Gpr31c	8.28e-09	3.86028	0.848291	0.976172	-1.02441	YES
A_51_P331870	Rnf145	6.53e-09	3.22046	0.822283	0.976172	-1.02441	YES
A_55_P2298029	Whsc1l1	2.04e-10	2.75132	0.74051	0.97601	-1.02458	YES
A_55_P2110738	Pttg1	1.16e-09	4.63583	0.844722	0.975838	-1.02476	YES
A_52_P417654	Tcea1	7.55e-09	2.1045	0.722208	0.975734	-1.02487	YES
A_30_P01024974	chr15:84752337-84752984_R	3.05e-07	2.43016	0.819279	0.975676	-1.02493	YES
A_30_P01021447	chr1:175653557-175671940_R	2.04e-12	3.41862	0.707321	0.975629	-1.02498	YES
A_51_P488510	Appl1	5.76e-11	3.96211	0.787006	0.975553	-1.02506	YES
A_52_P531662	Ttc9c	4.92e-10	2.84639	0.756523	0.975381	-1.02524	YES
A_55_P2071271	3110003A17Rik	4.13e-15	2.74441	0.491717	0.975267	-1.02536	YES
A_51_P230439	Ppfibp2	1.56e-09	3.29269	0.799481	0.975153	-1.02548	YES
A_66_P112006	H2-T10	2.93e-12	4.10661	0.742929	0.974972	-1.02567	YES
A_51_P234539	Nfxl1	4.74e-10	4.28886	0.818849	0.974773	-1.02588	YES
A_55_P1964347	A_55_P1964347	7.13e-10	3.3839	0.788901	0.974611	-1.02605	YES
A_52_P42834	Usp25	1.01e-13	3.82904	0.662113	0.974478	-1.02619	YES
A_51_P443508	Ppa1	4.67e-06	2.30136	0.836702	0.974459	-1.02621	YES
A_66_P136354	Lcp2	3.17e-12	9.4868	0.83407	0.97444	-1.02623	YES
A_52_P36680	Pggt1b	2.34e-09	2.40172	0.728006	0.97427	-1.02641	YES
A_51_P309158	Snx20	3.34e-11	2.47021	0.653742	0.974251	-1.02643	YES
A_55_P2015405	9930111J21Rik1	2.35e-11	6.96031	0.829708	0.974184	-1.0265	YES
A_52_P658122	Ets2	6.17e-08	2.63347	0.801723	0.974127	-1.02656	YES
A_52_P630493	Dnajb6	4.48e-12	2.82131	0.653204	0.974089	-1.0266	YES
A_55_P2139341	Gm5595	1.9e-12	3.3595	0.683843	0.974061	-1.02663	YES
A_52_P475886	Rc3h1	2.45e-07	3.02167	0.841195	0.97389	-1.02681	YES
A_55_P2031432	Usp47	7.07e-07	2.04109	0.774471	0.973862	-1.02684	YES
A_55_P2038130	Ptprj	3.13e-13	4.33477	0.701365	0.973719	-1.02699	YES
A_65_P03728	St3gal1	5.75e-15	3.58494	0.565268	0.973369	-1.02736	YES
A_55_P2036627	Pydc3	7.64e-11	67.1087	0.924452	0.97335	-1.02738	YES
A_51_P159503	ENSMUST00000093902	3.73e-10	7.39888	0.857076	0.973198	-1.02754	YES
A_55_P2263098	A130078K24Rik	5.41e-07	4.46721	0.886092	0.973189	-1.02755	YES
A_30_P01019537	chr1:175653557-175671940_R	9.48e-11	2.70022	0.690739	0.973151	-1.02759	YES
A_51_P327751	Ifit1	3.15e-15	135.397	0.874668	0.973113	-1.02763	YES
A_55_P2017645	Tap2	5.89e-12	3.15393	0.677008	0.972942	-1.02781	YES
A_52_P188678	Pvrl2	7.76e-11	5.96394	0.820734	0.972924	-1.02783	YES
A_55_P2080333	A_55_P2080333	6.39e-06	2.45161	0.837515	0.971968	-1.02884	YES
A_51_P476579	BG242006	2.61e-09	2.4199	0.708899	0.97195	-1.02886	YES
A_55_P2088272	Golga3	2.06e-14	2.96317	0.508808	0.971732	-1.02909	YES
A_66_P128997	Pml	2.54e-14	5.95985	0.688259	0.971543	-1.02929	YES
A_51_P124606	Nat2	9.32e-11	2.46914	0.63966	0.971279	-1.02957	YES
A_55_P2132697	A_55_P2132697	2.61e-17	9.78364	0.623355	0.971213	-1.02964	YES
A_52_P613241	Icam1	3.56e-17	21.0433	0.716465	0.971053	-1.02981	YES
A_52_P223809	Dhx58	4.03e-11	4.976	0.776443	0.970827	-1.03005	YES
A_66_P130634	Tyms	2.94e-06	2.62154	0.830808	0.970591	-1.0303	YES
A_55_P2052744	A_55_P2052744	1.84e-10	2.01175	0.553781	0.970553	-1.03034	YES
A_55_P1954092	LOC100503637	1.43e-17	33.6375	0.734059	0.970525	-1.03037	YES
A_66_P121787	Samd9l	4.04e-12	5.73503	0.757836	0.970365	-1.03054	YES
A_55_P1956718	Rab38	0.000537981	2.2408	0.873613	0.970205	-1.03071	YES
A_55_P2088033	Gm6904	1.32e-06	16.3562	0.93587	0.969913	-1.03102	YES
A_55_P1978424	Bcl2a1d	1.93e-17	26.9779	0.714089	0.969641	-1.03131	YES
A_55_P2004821	Olfr1417	0.00211519	2.4765	0.901547	0.96934	-1.03163	YES
A_55_P2025937	ENSMUST00000087884	5.22e-10	3.68337	0.755247	0.969114	-1.03187	YES
A_55_P2104846	Rsl24d1	1.6e-08	2.12744	0.669292	0.968889	-1.03211	YES
A_55_P2130970	Parp10	2.08e-14	5.37186	0.630779	0.968317	-1.03272	YES
A_55_P1981959	Trafd1	6.6e-12	3.57033	0.659413	0.96811	-1.03294	YES
A_52_P359965	Cpd	1.42e-10	2.40928	0.602001	0.968007	-1.03305	YES
A_55_P1969311	Gramd1b	2.16e-06	2.07201	0.752039	0.967942	-1.03312	YES
A_51_P202633	Ebi3	2.92e-11	4.33116	0.726533	0.967895	-1.03317	YES
A_30_P01029576	chr15:102100397-102105872_R	0.000157824	2.87626	0.880877	0.967754	-1.03332	YES
A_52_P332788	C130026I21Rik	1.01e-12	11.171	0.789752	0.967708	-1.03337	YES
A_52_P559919	Eif2ak2	4.7e-14	8.32435	0.71106	0.967633	-1.03345	YES
A_52_P496924	Mgat4a	3.13e-10	3.17808	0.702238	0.967558	-1.03353	YES
A_51_P434503	Dtwd1	1.65e-11	3.1844	0.641336	0.967417	-1.03368	YES
A_51_P268234	Il34	5.91e-06	6.1813	0.905026	0.967193	-1.03392	YES
A_66_P112573	Isg20	2.46e-15	29.6636	0.775497	0.967015	-1.03411	YES
A_52_P191537	AK089573	8.61e-12	3.39572	0.637991	0.966735	-1.03441	YES
A_30_P01019832	chr6:3283191-3284581_R	1.83e-10	5.47047	0.780534	0.966538	-1.03462	YES
A_51_P387608	Hif1a	3.76e-10	3.20246	0.697883	0.966445	-1.03472	YES
A_55_P1999339	Inpp5b	2.69e-07	3.42749	0.816327	0.966174	-1.03501	YES
A_55_P2000515	Peli1	4.16e-18	15.8666	0.592142	0.966165	-1.03502	YES
A_55_P2258467	4833445I07Rik	9.07e-06	2.15993	0.777923	0.965988	-1.03521	YES
A_55_P1964076	Dnajb6	1.89e-09	2.51778	0.656781	0.96595	-1.03525	YES
A_55_P2180884	Psmd10	8.33e-13	2.55074	0.463542	0.965754	-1.03546	YES
A_55_P1979863	Syne2	2.2e-10	3.85247	0.722627	0.965726	-1.03549	YES
A_52_P462350	Dr1	1.37e-11	2.80548	0.576469	0.965614	-1.03561	YES
A_52_P127925	Tcfec	8.29e-15	10.0035	0.68341	0.965363	-1.03588	YES
A_55_P1975110	Pnpt1	3e-16	4.12903	0.416264	0.965298	-1.03595	YES
A_30_P01022423	chr13:98038568-98068079_R	6.42e-13	2.83237	0.495948	0.96527	-1.03598	YES
A_52_P93467	Sdc4	1.92e-15	12.864	0.685412	0.965242	-1.03601	YES
A_55_P2021216	Crlf3	4.71e-11	2.6801	0.585804	0.965223	-1.03603	YES
A_55_P2413924	Gm10404	0.00223425	2.17069	0.869816	0.965102	-1.03616	YES
A_52_P189618	Armc8	3.81e-12	2.78497	0.531852	0.964832	-1.03645	YES
A_52_P239787	Ccdc25	9.63e-14	5.40238	0.625102	0.964413	-1.0369	YES
A_52_P276794	Tox4	5.51e-12	2.89059	0.550848	0.964404	-1.03691	YES
A_55_P1982030	H3f3b	9.7e-07	2.34014	0.748102	0.964385	-1.03693	YES
A_52_P195839	Ctsc	7.74e-07	3.10985	0.806134	0.964339	-1.03698	YES
A_55_P2083449	6330409N04Rik	3.62e-12	5.3037	0.693036	0.964097	-1.03724	YES
A_52_P308875	ENSMUST00000100423	1.79e-09	5.32081	0.793701	0.963986	-1.03736	YES
A_52_P332105	Ddhd1	1.33e-08	4.42007	0.79731	0.963818	-1.03754	YES
A_52_P284958	Ubtd2	6.41e-15	4.3986	0.501716	0.963763	-1.0376	YES
A_55_P2168889	4921513D23Rik	3.36e-08	3.98761	0.794609	0.96353	-1.03785	YES
A_55_P2082974	Irak2	1.17e-10	4.21688	0.711579	0.963521	-1.03786	YES
A_55_P2181191	Btg1	1.76e-06	2.09926	0.718168	0.9634	-1.03799	YES
A_55_P1999097	Adam17	8.76e-08	2.28709	0.682436	0.963187	-1.03822	YES
A_55_P2141943	ENSMUST00000111637	1.37e-08	3.06608	0.723508	0.962353	-1.03912	YES
A_55_P2273439	Nlrp3	5.97e-14	11.2453	0.709116	0.962306	-1.03917	YES
A_55_P2085340	Abhd12b	9.23e-05	2.33327	0.815818	0.961964	-1.03954	YES
A_55_P2011286	Hopx	6.74e-07	3.31486	0.801068	0.961788	-1.03973	YES
A_65_P17218	Mndal	4.45e-12	9.81192	0.761168	0.961733	-1.03979	YES
A_55_P2091676	Fas	8.49e-13	18.0953	0.784886	0.96091	-1.04068	YES
A_55_P2032297	ENSMUST00000113729	1.61e-09	3.07639	0.670715	0.960901	-1.04069	YES
A_51_P306151	Sgk3	1.63e-09	3.91261	0.725395	0.960799	-1.0408	YES
A_52_P370203	Jarid2	4.97e-11	2.99091	0.579856	0.960689	-1.04092	YES
A_52_P582374	Epsti1	1.39e-09	4.59028	0.748077	0.960412	-1.04122	YES
A_52_P61697	9930111J21Rik2	1.07e-08	9.30124	0.848106	0.960209	-1.04144	YES
A_55_P1994047	NAP114378-1	1.48e-11	2.89409	0.53091	0.960117	-1.04154	YES
A_55_P1970631	Vps54	1.45e-14	4.08438	0.459056	0.960043	-1.04162	YES
A_52_P366525	Coq10b	1.64e-05	2.01214	0.728113	0.960043	-1.04162	YES
A_55_P1973229	ENSMUST00000106850	1.35e-09	5.90655	0.779137	0.959822	-1.04186	YES
A_52_P108502	Slc4a7	5.92e-10	4.67688	0.732235	0.95973	-1.04196	YES
A_51_P185660	Ccl9	2.35e-12	4.09865	0.587221	0.959426	-1.04229	YES
A_66_P124139	Ikzf1	3.97e-13	9.19331	0.696637	0.95926	-1.04247	YES
A_55_P2039061	9230105E10Rik	3.84e-09	2.54247	0.615182	0.959223	-1.04251	YES
A_51_P117226	Zdhhc2	9.99e-07	2.7269	0.754809	0.95915	-1.04259	YES
A_30_P01029898	chr2:128217275-128217972_R	1.09e-07	3.01619	0.736653	0.959095	-1.04265	YES
A_51_P246166	Expi	3.51e-08	11.6577	0.868714	0.958883	-1.04288	YES
A_51_P262515	Phf11	1.06e-11	15.9646	0.79864	0.958828	-1.04294	YES
A_51_P183102	Rnf139	3.23e-13	2.93793	0.414619	0.9588	-1.04297	YES
A_55_P2094524	Gm14005	2.13e-09	14.6472	0.853441	0.958773	-1.043	YES
A_55_P2179027	Gem	6e-11	29.7447	0.851751	0.958607	-1.04318	YES
A_52_P385615	Rnpc3	4.42e-09	2.03728	0.500972	0.957854	-1.044	YES
A_55_P2046593	ENSMUST00000156526	0.000542168	2.0071	0.793237	0.957809	-1.04405	YES
A_55_P2048041	Slc44a1	1.57e-07	2.40285	0.66746	0.95735	-1.04455	YES
A_55_P2169669	Csf1	4.58e-07	5.94308	0.844629	0.957222	-1.04469	YES
A_55_P2143070	Ass1	3.2e-10	3.66149	0.649702	0.956865	-1.04508	YES
A_55_P2085915	Tnfrsf14	1.71e-07	4.28336	0.793619	0.956718	-1.04524	YES
A_51_P163797	Bdp1	6.67e-08	2.09255	0.58197	0.956718	-1.04524	YES
A_55_P2178064	A_55_P2178064	1.72e-07	3.22415	0.744446	0.956562	-1.04541	YES
A_55_P2023081	Dnaja2	3.58e-10	2.3953	0.499345	0.956334	-1.04566	YES
A_55_P2041784	Gna13	2.75e-09	4.54833	0.731783	0.956078	-1.04594	YES
A_55_P1999213	Tdrd7	2.1e-09	2.31659	0.529558	0.955941	-1.04609	YES
A_55_P1952828	Rock1	2.75e-07	2.06284	0.606277	0.955904	-1.04613	YES
A_55_P1999878	Sec24b	8.62e-11	3.2193	0.570359	0.955493	-1.04658	YES
A_55_P1959064	Oas1b	2.07e-14	6.10875	0.528097	0.95542	-1.04666	YES
A_51_P108020	Zmynd15	1.96e-11	3.34759	0.542282	0.955201	-1.0469	YES
A_55_P2139763	Trim56	7.41e-11	2.75314	0.506119	0.955201	-1.0469	YES
A_52_P299771	Bcl2a1c	6.47e-14	26.8856	0.741721	0.954672	-1.04748	YES
A_55_P2444515	Akap2	5.62e-13	6.61869	0.617212	0.954535	-1.04763	YES
A_51_P300434	Dst	8.19e-09	4.26509	0.73018	0.954362	-1.04782	YES
A_30_P01020928	chr16:84702353-84710928_R	1.94e-16	231.909	0.770335	0.954144	-1.04806	YES
A_52_P104761	Rlim	5.77e-07	2.12533	0.623702	0.953816	-1.04842	YES
A_55_P2137049	AA467197	2.03e-12	25.9204	0.785181	0.953734	-1.04851	YES
A_55_P2018176	AI504432	1.95e-08	6.6598	0.800352	0.953543	-1.04872	YES
A_65_P15245	Nrp2	1.97e-12	3.68667	0.495271	0.953398	-1.04888	YES
A_52_P262967	Rab10	8.05e-11	2.08902	0.347317	0.953398	-1.04888	YES
A_55_P1965655	Mtmr14	3.03e-13	5.34541	0.547692	0.953334	-1.04895	YES
A_51_P483013	1110018G07Rik	1.69e-13	3.26553	0.376247	0.952998	-1.04932	YES
A_52_P33800	Fndc3a	1.42e-13	6.83961	0.578152	0.952907	-1.04942	YES
A_55_P2001233	Pydc3	8.7e-10	8.6588	0.77813	0.952571	-1.04979	YES
A_55_P2008619	Lancl2	1.41e-11	2.38147	0.360318	0.952463	-1.04991	YES
A_55_P2073734	Bfar	1.14e-12	2.86689	0.371151	0.952163	-1.05024	YES
A_51_P262171	Irgm1	1.48e-15	12.5218	0.563019	0.9519	-1.05053	YES
A_30_P01025836	chr17:87483814-87493039_R	1.06e-06	2.43104	0.678464	0.951891	-1.05054	YES
A_55_P2100620	Gm12216	1.41e-10	9.4899	0.755045	0.951611	-1.05085	YES
A_30_P01019870	chr8:126278269-126291621_F	0.000913035	2.96013	0.854781	0.951475	-1.051	YES
A_66_P120882	Nfkbib	8.25e-16	6.20626	0.398773	0.950887	-1.05165	YES
A_66_P120995	Htr2a	1.5e-05	2.58764	0.750068	0.950832	-1.05171	YES
A_51_P500718	Dck	4.98e-07	2.3176	0.634761	0.950796	-1.05175	YES
A_30_P01022120	chr13:22110479-22116629_R	1.78e-06	2.65296	0.710477	0.95076	-1.05179	YES
A_52_P558859	Rras2	8.14e-11	6.50331	0.691761	0.950652	-1.05191	YES
A_30_P01021597	chr1:175654606-175672031_R	2.32e-12	4.89731	0.555866	0.950643	-1.05192	YES
A_55_P1973347	A130040M12Rik	1.3e-11	6.88494	0.658834	0.949839	-1.05281	YES
A_55_P2016675	Ogfr	4.55e-13	3.06541	0.348933	0.949794	-1.05286	YES
A_30_P01027623	chrX:18734106-18744367_R	4.14e-06	2.60301	0.716711	0.949487	-1.0532	YES
A_51_P257419	Lhx2	9.18e-13	34.4043	0.772312	0.949397	-1.0533	YES
A_55_P2137927	Cd82	5.11e-09	2.32678	0.498319	0.949388	-1.05331	YES
A_55_P1996973	Gvin1	1.25e-12	8.54253	0.640441	0.94937	-1.05333	YES
A_65_P01415	Kremen1	2.61e-13	3.53221	0.37808	0.948767	-1.054	YES
A_30_P01018887	chr4:126009815-126015875_F	7.46e-09	2.58826	0.546454	0.947984	-1.05487	YES
A_55_P1998979	Oas1g	6.42e-05	8.02343	0.892391	0.947966	-1.05489	YES
A_66_P122110	Mitd1	1.02e-16	6.82754	0.329467	0.94758	-1.05532	YES
A_55_P2002667	Trim26	3.77e-15	2.88597	0.165668	0.947472	-1.05544	YES
A_30_P01024768	chr16:77670599-77691642_F	0.000146261	2.0737	0.718285	0.947284	-1.05565	YES
A_55_P2012849	Dock10	1.89e-14	3.31997	0.261817	0.94723	-1.05571	YES
A_55_P2048800	Cd82	2.22e-08	2.32401	0.522074	0.947095	-1.05586	YES
A_52_P178904	Seh1l	2.33e-14	3.24686	0.257813	0.94705	-1.05591	YES
A_51_P434101	Herpud1	1.2e-07	2.6087	0.616636	0.946952	-1.05602	YES
A_52_P403484	Ptpn2	1.45e-07	3.99017	0.731354	0.946853	-1.05613	YES
A_66_P137102	6330409N04Rik	6.89e-14	5.3772	0.449235	0.946432	-1.0566	YES
A_51_P233160	Lysmd2	1.76e-07	4.08228	0.736605	0.946342	-1.0567	YES
A_55_P2211164	5330406M23Rik	6.38e-06	2.09187	0.629494	0.946289	-1.05676	YES
A_55_P2073099	Trex1	1.07e-15	7.03742	0.393087	0.946092	-1.05698	YES
A_55_P2017491	Rbm43	1.59e-11	2.48667	0.326283	0.946083	-1.05699	YES
A_55_P2004781	Ass1	3.44e-09	3.95341	0.646091	0.945966	-1.05712	YES
A_52_P223524	Fam116b	2.05e-06	2.87342	0.708916	0.94594	-1.05715	YES
A_30_P01026903	chr11:119250824-119286324_R	8.8e-07	10.4811	0.85727	0.945877	-1.05722	YES
A_55_P2021054	Rai12	4.49e-15	2.24582	0.0701322	0.945877	-1.05722	YES
A_51_P462047	Prpf38a	4.69e-15	3.99109	0.273588	0.945761	-1.05735	YES
A_66_P119376	Kctd12	5.4e-08	2.16089	0.499994	0.945689	-1.05743	YES
A_55_P2083894	A_55_P2083894	9.38e-09	4.78372	0.704946	0.945635	-1.05749	YES
A_55_P2175444	AK089848	2.85e-06	2.67642	0.694961	0.9456	-1.05753	YES
A_55_P2005783	Ifih1	2.41e-17	20.1259	0.472409	0.94534	-1.05782	YES
A_55_P2133100	Ccdc50	5.51e-11	3.08926	0.455082	0.945233	-1.05794	YES
A_55_P2031125	Ube2l6	1.77e-07	2.00616	0.488122	0.944938	-1.05827	YES
A_55_P2059154	Dtx3l	4.48e-16	6.47142	0.334404	0.944688	-1.05855	YES
A_55_P2125684	Camkk2	2.78e-07	2.62103	0.622651	0.944269	-1.05902	YES
A_52_P144285	Fam72a	1.91e-08	2.46977	0.52392	0.944216	-1.05908	YES
A_30_P01033281	chr16:84707202-84707748_F	4.49e-15	50.6237	0.684774	0.944118	-1.05919	YES
A_55_P2091601	Col11a2	7.48e-08	6.45288	0.77763	0.944037	-1.05928	YES
A_52_P203691	Arl5c	9.44e-12	6.55571	0.60482	0.944002	-1.05932	YES
A_52_P358349	Mtdh	4.62e-13	5.95622	0.507682	0.943957	-1.05937	YES
A_55_P2126662	Cav1	3e-12	14.787	0.69546	0.943806	-1.05954	YES
A_55_P1994309	Ptgir	2.75e-07	2.16432	0.53505	0.943654	-1.05971	YES
A_52_P579640	Rrs1	3.33e-08	2.16341	0.469048	0.943619	-1.05975	YES
A_30_P01027265	chr1:175654606-175672031_F	3.66e-07	2.43467	0.596062	0.943387	-1.06001	YES
A_51_P313581	Fabp2	6.18e-11	5.95176	0.623137	0.942943	-1.06051	YES
A_55_P2076757	Znfx1	1.25e-12	4.26621	0.437016	0.942854	-1.06061	YES
A_52_P671062	Uba6	1.89e-07	2.21515	0.529501	0.942818	-1.06065	YES
A_55_P2170881	Arhgap26	1.83e-06	9.70057	0.852493	0.942756	-1.06072	YES
A_52_P799815	Tmem171	2.36e-07	2.76374	0.627281	0.942747	-1.06073	YES
A_55_P2178733	Tbc1d1	7.93e-10	4.84575	0.638532	0.94272	-1.06076	YES
A_66_P119968	Clec4a1	5.65e-09	2.43574	0.467663	0.942516	-1.06099	YES
A_66_P136097	Trim13	3.65e-16	5.74216	0.277786	0.942392	-1.06113	YES
A_65_P07569	Rock1	1.23e-08	2.29504	0.459886	0.942321	-1.06121	YES
A_30_P01021838	chr1:175654606-175672031_R	3.59e-11	5.15307	0.574521	0.942161	-1.06139	YES
A_52_P346033	1190005F20Rik	2.09e-09	2.25225	0.39089	0.94201	-1.06156	YES
A_55_P2036693	Cd40	4.78e-19	160.197	0.562053	0.942001	-1.06157	YES
A_51_P370678	Gfi1b	4.64e-07	3.42999	0.699297	0.941983	-1.06159	YES
A_51_P108581	Adrbk2	2e-09	3.85742	0.601265	0.941895	-1.06169	YES
A_55_P2082979	Irak2	5.62e-09	2.53315	0.47941	0.941628	-1.06199	YES
A_51_P123805	Sbno1	4.85e-10	2.37652	0.363352	0.94069	-1.06305	YES
A_52_P186937	Cmpk2	8.4e-16	181.189	0.715541	0.940406	-1.06337	YES
A_52_P527842	Reps1	2.21e-09	2.55723	0.445142	0.940291	-1.0635	YES
A_55_P2111293	3110009E18Rik	8.56e-09	3.29267	0.582335	0.940283	-1.06351	YES
A_55_P2470474	9530082P21Rik	8.81e-10	3.22365	0.511591	0.940088	-1.06373	YES
A_55_P1994132	Tmem184a	0.000789422	2.57391	0.790191	0.939911	-1.06393	YES
A_51_P234113	Nod1	3.89e-14	21.2149	0.621937	0.939426	-1.06448	YES
A_55_P2152437	Mitf	1.1e-09	2.25643	0.346742	0.938967	-1.065	YES
A_55_P2007566	Trmt61b	2.61e-07	2.02326	0.459075	0.938853	-1.06513	YES
A_55_P2071811	Eml2	3.22e-05	2.05591	0.622048	0.938535	-1.06549	YES
A_55_P1981479	Irgm1	5.01e-16	12.9652	0.432173	0.938333	-1.06572	YES
A_51_P288138	Fpr2	2.27e-12	346.372	0.83937	0.93828	-1.06578	YES
A_55_P2016034	Nlrc5	1.48e-14	6.86006	0.399616	0.938271	-1.06579	YES
A_66_P100586	ENSMUST00000101511	3.72e-08	5.39484	0.716249	0.938254	-1.06581	YES
A_55_P2270740	AK020212	3.78e-10	4.85283	0.593294	0.938104	-1.06598	YES
A_55_P2044091	Tdg	1.91e-08	2.55829	0.494298	0.937998	-1.0661	YES
A_66_P122372	Ppp4r2	1.49e-12	3.98776	0.379553	0.937708	-1.06643	YES
A_51_P273609	Itpka	9.51e-08	4.6467	0.706796	0.937638	-1.06651	YES
A_55_P2051229	Gpr132	1.86e-11	5.04747	0.520401	0.937453	-1.06672	YES
A_51_P387123	Oasl2	3.91e-08	3.89767	0.648455	0.937225	-1.06698	YES
A_55_P2108738	Nck1	9.92e-17	4.96637	0.164891	0.937154	-1.06706	YES
A_55_P2243431	Gdap10	3.21e-10	5.85925	0.622874	0.936988	-1.06725	YES
A_55_P2109564	AI504432	2.85e-08	6.36512	0.729392	0.936751	-1.06752	YES
A_51_P206134	Akna	1.71e-09	3.0241	0.481246	0.936452	-1.06786	YES
A_55_P2123466	Kpna3	4.64e-16	7.93208	0.314388	0.936137	-1.06822	YES
A_52_P431615	Gm1966	5.68e-14	9.40018	0.489716	0.936102	-1.06826	YES
A_55_P1972872	I830012O16Rik	9.83e-13	59.4599	0.750834	0.936032	-1.06834	YES
A_55_P2071952	Wdr92	1.49e-18	24.1217	0.344858	0.935979	-1.0684	YES
A_30_P01029906	chr15:10363330-10371830_R	0.00353337	2.02249	0.751903	0.935848	-1.06855	YES
A_66_P107484	ENSMUST00000103268	0.000604141	2.45454	0.756485	0.935602	-1.06883	YES
A_51_P315682	Igf2bp2	9.51e-07	3.07072	0.654797	0.935541	-1.0689	YES
A_55_P2178803	Zbtb5	8.89e-13	3.94934	0.343719	0.935489	-1.06896	YES
A_55_P1987499	Pttg1	1.57e-09	2.52288	0.390652	0.935401	-1.06906	YES
A_55_P2166501	Cd44	1.39e-11	2.43293	0.224	0.935217	-1.06927	YES
A_55_P2030080	Kdm6b	2.47e-15	5.2233	0.252173	0.9352	-1.06929	YES
A_30_P01022738	chr5:123582742-123588117_R	4.1e-05	3.84982	0.784515	0.935086	-1.06942	YES
A_66_P109708	Il1f6	3.13e-10	31.8286	0.794283	0.934981	-1.06954	YES
A_55_P2052385	Mpa2l	3.63e-09	83.5744	0.862815	0.934859	-1.06968	YES
A_55_P2033445	Tnfrsf1b	2.03e-13	5.98931	0.417716	0.934859	-1.06968	YES
A_51_P394921	1700020L24Rik	8.34e-05	2.06165	0.633243	0.934859	-1.06968	YES
A_55_P2413598	Rab11fip1	3.66e-11	11.2701	0.665052	0.934422	-1.07018	YES
A_51_P149349	Nfxl1	7.88e-12	6.33002	0.528665	0.934091	-1.07056	YES
A_55_P2084763	Gm10775	1.46e-07	2.03273	0.4076	0.934091	-1.07056	YES
A_55_P2111860	Zc3h12c	4.93e-11	5.57972	0.548249	0.934003	-1.07066	YES
A_55_P2011862	Mybpc3	1.31e-09	5.27976	0.61798	0.933907	-1.07077	YES
A_51_P320888	Cln5	1.57e-14	3.40192	0.164866	0.93389	-1.07079	YES
A_55_P2055587	Enpp4	2.12e-13	20.5604	0.62473	0.933881	-1.0708	YES
A_55_P2090798	Mtus1	6.12e-06	2.82296	0.668411	0.933672	-1.07104	YES
A_51_P257684	Stau1	1.39e-08	2.17044	0.36463	0.933428	-1.07132	YES
A_55_P2142863	Parp9	2.61e-14	6.49287	0.366669	0.933402	-1.07135	YES
A_55_P2033705	Pax3	5.7e-06	3.61085	0.724387	0.932949	-1.07187	YES
A_55_P1998811	A_55_P1998811	3.12e-17	25.0717	0.417031	0.932932	-1.07189	YES
A_55_P1957213	3930401B19Rik	9.85e-12	11.0763	0.626582	0.932905	-1.07192	YES
A_55_P1958840	ENSMUST00000139760	1.5e-08	3.04733	0.523495	0.932766	-1.07208	YES
A_52_P220783	Tmem229b	9.18e-11	2.84116	0.337738	0.932723	-1.07213	YES
A_55_P2020050	Gm8120	0.000534016	3.46177	0.811764	0.932688	-1.07217	YES
A_51_P429295	Pus10	1.23e-08	2.0064	0.304876	0.932679	-1.07218	YES
A_52_P99888	Cxcl16	1.46e-12	3.922	0.332097	0.932158	-1.07278	YES
A_55_P2180531	Sik3	3.56e-06	2.28147	0.564884	0.932158	-1.07278	YES
A_51_P134627	Asb13	2.9e-10	3.51629	0.454264	0.932105	-1.07284	YES
A_52_P440962	Cdc73	1.37e-07	2.02808	0.389546	0.932105	-1.07284	YES
A_51_P222280	Ikbke	1.66e-15	5.88635	0.24868	0.931828	-1.07316	YES
A_51_P455946	Rac3	2.55e-09	2.80497	0.426561	0.931307	-1.07376	YES
A_55_P1975305	LOC627908	1.14e-14	3.47994	0.148158	0.931203	-1.07388	YES
A_30_P01023737	chr13:21856097-21859200_R	8.77e-13	13.9544	0.592176	0.930873	-1.07426	YES
A_52_P222350	Flnb	1.2e-08	7.28953	0.706979	0.930847	-1.07429	YES
A_55_P2128597	Nr1h3	1.1e-06	2.18602	0.494799	0.930492	-1.0747	YES
A_52_P604629	Csrnp1	2.87e-14	6.88904	0.362701	0.930406	-1.0748	YES
A_52_P85174	Tlr3	1.45e-10	10.6932	0.667165	0.930319	-1.0749	YES
A_52_P436238	Odc1	1.91e-08	2.13945	0.341563	0.929956	-1.07532	YES
A_52_P384901	Wdr43	3.17e-11	2.94813	0.295971	0.929187	-1.07621	YES
A_30_P01018204	chr5:15176325-15223375_F	1.15e-08	10.962	0.747311	0.928902	-1.07654	YES
A_52_P650028	Dock10	2.43e-15	2.89341	0.0581726	0.928781	-1.07668	YES
A_52_P445253	Dst	7.95e-10	3.71406	0.479928	0.928583	-1.07691	YES
A_30_P01019185	chr13:99868423-99920944_R	5.13e-07	2.86178	0.578462	0.928583	-1.07691	YES
A_30_P01024702	chr17:33995525-34028025_F	0.0119597	2.11523	0.782569	0.928505	-1.077	YES
A_55_P2062602	4932438A13Rik	1.57e-07	3.05906	0.566868	0.928428	-1.07709	YES
A_55_P2122384	Pnpt1	1.9e-10	4.23835	0.478417	0.92841	-1.07711	YES
A_55_P1963144	Mtmr14	3.91e-14	4.96641	0.268804	0.928014	-1.07757	YES
A_55_P2049423	Zfp160	1.06e-06	2.02224	0.43088	0.927936	-1.07766	YES
A_55_P2030732	Cln3	3.56e-08	2.34762	0.40123	0.927756	-1.07787	YES
A_55_P1962214	Kpna3	4.55e-15	9.51626	0.361414	0.92767	-1.07797	YES
A_51_P353008	Minpp1	3.35e-09	2.15273	0.270519	0.927343	-1.07835	YES
A_55_P2160761	Zcchc2	6.32e-09	7.89839	0.69016	0.927197	-1.07852	YES
A_51_P487690	Ifi44	0.000456186	29.7586	0.923033	0.926956	-1.0788	YES
A_51_P110814	Nudt9	1.42e-13	2.61005	0.0915042	0.92669	-1.07911	YES
A_55_P1953241	Mafk	8.53e-11	2.93665	0.30548	0.926269	-1.0796	YES
A_51_P461665	Cxcl9	6.57e-18	477.62	0.603589	0.92626	-1.07961	YES
A_66_P106289	Vps54	6.15e-13	4.15023	0.282929	0.926046	-1.07986	YES
A_55_P2079630	Cdk6	9.15e-06	2.26947	0.5543	0.925326	-1.0807	YES
A_55_P2173892	Isg20	2.75e-15	35.0892	0.53375	0.925223	-1.08082	YES
A_55_P2102515	Daam1	1.28e-13	5.69331	0.323869	0.925198	-1.08085	YES
A_55_P2053032	Xkr8	4.61e-12	7.81211	0.504411	0.925181	-1.08087	YES
A_52_P391081	Hinfp	8.33e-12	3.56326	0.302042	0.924941	-1.08115	YES
A_55_P2076631	Gypc	1.66e-12	3.81024	0.276612	0.92489	-1.08121	YES
A_51_P253883	Fam49a	5.58e-13	7.67524	0.437407	0.924625	-1.08152	YES
A_55_P2015403	9930111J21Rik1	8.37e-11	2.80266	0.273064	0.924539	-1.08162	YES
A_55_P2102210	A_55_P2102210	1.67e-16	2.31461	0.00497095	0.924454	-1.08172	YES
A_51_P301804	St3gal1	1.27e-19	9.85958	0.0777196	0.92412	-1.08211	YES
A_55_P2161390	A_55_P2161390	2.21e-09	2.16767	0.240222	0.924009	-1.08224	YES
A_55_P2038458	Lancl2	3.56e-13	2.92096	0.133231	0.923549	-1.08278	YES
A_55_P2122709	Arhgef3	1.99e-14	7.91971	0.338004	0.923438	-1.08291	YES
A_55_P2359797	Nod2	9.97e-18	18.7482	0.2745	0.923284	-1.08309	YES
A_30_P01023338	chr1:175705225-175717250_R	8.52e-09	11.1192	0.722757	0.923097	-1.08331	YES
A_51_P120461	Mina	1.4e-13	2.84231	0.10174	0.923029	-1.08339	YES
A_30_P01020250	chr4:119967625-119978325_R	3.29e-09	3.30393	0.446324	0.922807	-1.08365	YES
A_55_P2180176	Ms4a6b	4.18e-07	4.28596	0.657505	0.922722	-1.08375	YES
A_52_P284495	Ankrd33b	4.78e-05	2.25197	0.590919	0.922331	-1.08421	YES
A_52_P399717	Ccdc50	3.06e-08	2.3397	0.358422	0.922194	-1.08437	YES
A_52_P502754	Ampd3	8.65e-07	2.43264	0.490086	0.921956	-1.08465	YES
A_51_P210143	Syne2	3.24e-06	2.92994	0.606097	0.921922	-1.08469	YES
A_55_P2000062	Irf1	3.28e-16	13.7026	0.315902	0.921888	-1.08473	YES
A_51_P371091	Rcsd1	3.34e-06	2.09944	0.457845	0.921888	-1.08473	YES
A_55_P1954724	A130040M12Rik	2.55e-13	11.1423	0.472353	0.921778	-1.08486	YES
A_55_P2078300	Fndc7	9.4e-08	3.611	0.569263	0.921642	-1.08502	YES
A_55_P2126537	Fam53c	8.04e-13	2.12338	0.0433214	0.921557	-1.08512	YES
A_52_P277139	Ankrd17	5.74e-13	2.52132	0.0861088	0.921447	-1.08525	YES
A_52_P348214	ENSMUST00000129206	6.55e-05	6.15372	0.812053	0.921124	-1.08563	YES
A_66_P101942	Gm9706	7.52e-09	56.7278	0.82629	0.921116	-1.08564	YES
A_30_P01033228	chr9:88575075-88611650_R	1.59e-08	3.92597	0.535498	0.920099	-1.08684	YES
A_51_P373696	Maml2	5.33e-09	5.37503	0.584089	0.919743	-1.08726	YES
A_55_P2135986	Ms4a4c	6.56e-12	48.7476	0.707459	0.919278	-1.08781	YES
A_55_P2128188	Adam17	7.32e-08	2.41416	0.385912	0.919109	-1.08801	YES
A_55_P2170309	Ppfibp2	2.48e-08	3.33092	0.489466	0.918966	-1.08818	YES
A_55_P2322169	Chm	0.000220756	2.12857	0.602441	0.918839	-1.08833	YES
A_30_P01029173	chr2:128142035-128142481_R	1.11e-12	14.7645	0.542005	0.91878	-1.0884	YES
A_51_P312485	Fpr1	7.05e-13	178.136	0.742951	0.918721	-1.08847	YES
A_51_P286995	3110001I22Rik	1.08e-12	5.72527	0.348185	0.918518	-1.08871	YES
A_30_P01021073	chr18:6144775-6202105_R	2.8e-07	2.45181	0.435101	0.91835	-1.08891	YES
A_52_P409578	Rassf4	2.59e-09	4.03955	0.481421	0.918324	-1.08894	YES
A_55_P2117649	Slfn9	4.47e-12	7.45953	0.453201	0.918147	-1.08915	YES
A_55_P2034893	Socs7	1.3e-12	3.52377	0.201045	0.917886	-1.08946	YES
A_52_P640296	Fmnl2	3.77e-06	2.94092	0.592784	0.917886	-1.08946	YES
A_52_P16877	Tmcc3	3.63e-08	2.44946	0.360679	0.917574	-1.08983	YES
A_55_P2141786	Pard6g	0.000533618	2.52329	0.693236	0.917448	-1.08998	YES
A_30_P01023701	chr2:128137419-128141735_R	6.53e-09	10.0424	0.683784	0.917212	-1.09026	YES
A_55_P2124461	BC057675	3.49e-15	11.4151	0.321394	0.916767	-1.09079	YES
A_55_P1960049	2810408A11Rik	5.28e-05	3.45934	0.706356	0.916456	-1.09116	YES
A_55_P2184601	Itgal	3.23e-08	4.65857	0.582815	0.916422	-1.0912	YES
A_66_P114451	Gpr126	1.27e-11	5.64355	0.404062	0.915935	-1.09178	YES
A_30_P01024139	chr15:85412264-85549139_R	1.11e-08	3.5507	0.46621	0.915156	-1.09271	YES
A_51_P302358	Ltb	3.02e-07	2.01308	0.303021	0.91498	-1.09292	YES
A_52_P385536	Ddx58	3.79e-14	7.78383	0.299207	0.91447	-1.09353	YES
A_55_P2025523	Arhgap6	1.93e-09	2.09073	0.162984	0.914403	-1.09361	YES
A_30_P01021884	chr1:175653557-175671940_R	2.26e-07	2.73688	0.453434	0.913626	-1.09454	YES
A_55_P1959953	BC006779	2.02e-15	9.79611	0.256021	0.913442	-1.09476	YES
A_51_P143232	Wdr59	7.67e-13	3.42982	0.155499	0.913426	-1.09478	YES
A_55_P2109608	ENSMUST00000148907	4.94e-10	4.74852	0.452922	0.913392	-1.09482	YES
A_52_P480088	Col27a1	7.73e-12	42.0746	0.675799	0.912775	-1.09556	YES
A_52_P183181	Adar	5.9e-14	3.47597	0.0982149	0.912659	-1.0957	YES
A_30_P01020752	chr8:113968152-113973727_R	6.62e-10	2.55466	0.223055	0.912409	-1.096	YES
A_66_P106388	Ms4a4c	1.49e-12	47.3652	0.649994	0.912292	-1.09614	YES
A_52_P680710	Kpna3	5.78e-18	6.799	0.0560548	0.912267	-1.09617	YES
A_55_P2022604	1200009I06Rik	2.24e-15	13.9459	0.318768	0.912159	-1.0963	YES
A_55_P2070936	Tra2b	2.37e-05	2.69297	0.59108	0.911627	-1.09694	YES
A_52_P145767	Vcpip1	1.43e-14	3.36129	0.0622595	0.911452	-1.09715	YES
A_55_P2472735	A530032D15Rik	4.66e-12	18.4781	0.573842	0.911353	-1.09727	YES
A_55_P1969078	Adar	9.73e-14	3.24611	0.0862627	0.911328	-1.0973	YES
A_55_P1962946	Sykb	5.25e-13	2.8356	0.0819313	0.911153	-1.09751	YES
A_55_P1986228	NAP112620-1	1.95e-16	9.48209	0.17341	0.911137	-1.09753	YES
A_55_P1964628	CD555887	6.14e-06	2.17413	0.438342	0.910672	-1.09809	YES
A_52_P434055	Birc3	1.96e-07	5.05892	0.623522	0.910531	-1.09826	YES
A_55_P2013188	Dnajb6	5.29e-14	2.24038	0.0127972	0.910506	-1.09829	YES
A_52_P83959	Taf7	2.77e-12	3.19086	0.149303	0.910133	-1.09874	YES
A_51_P519251	Nupr1	4.36e-11	7.42155	0.474625	0.910051	-1.09884	YES
A_55_P2113837	Tbc1d1	1.1e-10	2.72982	0.18375	0.909116	-1.09997	YES
A_55_P2009121	Agrn	3.61e-15	4.40666	0.0844594	0.90905	-1.10005	YES
A_30_P01020672	chrX:18734106-18744367_R	2.31e-05	2.67188	0.57376	0.908529	-1.10068	YES
A_51_P288916	Tmtc2	7.4e-10	2.96431	0.272422	0.908505	-1.10071	YES
A_51_P496720	Dnmt3l	9.92e-07	3.06373	0.519741	0.908117	-1.10118	YES
A_30_P01018526	chr16:84702353-84710928_R	2.58e-12	114.451	0.706469	0.907614	-1.10179	YES
A_55_P1976152	Vrk2	1.96e-09	2.47681	0.215059	0.907342	-1.10212	YES
A_52_P64364	Ikbkb	2.89e-11	2.25261	0.0733886	0.907318	-1.10215	YES
A_51_P514712	Parp14	5.01e-16	10.49	0.19745	0.907161	-1.10234	YES
A_51_P123625	Irg1	2.99e-26	1059.93	0.0637837	0.907071	-1.10245	YES
A_51_P427171	9030625A04Rik	3.35e-12	5.08112	0.284948	0.907062	-1.10246	YES
A_55_P1982817	A_55_P1982817	5.88e-10	2.17378	0.119767	0.907005	-1.10253	YES
A_52_P532456	Plagl1	6.2e-12	10.0784	0.463443	0.906635	-1.10298	YES
A_66_P106148	Raet1c	3.22e-08	2.06811	0.200426	0.90652	-1.10312	YES
A_55_P2295671	D9Ertd720e	0.000530817	2.04725	0.562113	0.906429	-1.10323	YES
A_55_P2037883	Ino80	1.2e-07	2.03089	0.229987	0.906208	-1.1035	YES
A_52_P265965	Trim36	1.29e-11	6.3499	0.380623	0.905969	-1.10379	YES
A_55_P1968977	Stk38l	1.54e-07	2.19671	0.283623	0.905715	-1.1041	YES
A_55_P2157914	A_55_P2157914	9.75e-14	4.39451	0.140371	0.905658	-1.10417	YES
A_52_P206861	Klf8	5e-14	6.11802	0.203928	0.905584	-1.10426	YES
A_55_P2101357	Aftph	9.45e-10	2.60583	0.208433	0.905584	-1.10426	YES
A_55_P2004562	Klra2	1.57e-09	2.97483	0.280265	0.905166	-1.10477	YES
A_30_P01020139	chr1:152001112-152012796_R	3.34e-12	35.5634	0.613456	0.905018	-1.10495	YES
A_55_P2182452	Tnfsf15	3.68e-13	298.06	0.71269	0.904494	-1.10559	YES
A_51_P132013	Cysltr2	7.21e-05	6.67161	0.782648	0.90438	-1.10573	YES
A_52_P302395	Lnpep	5.82e-10	2.54478	0.17691	0.904077	-1.1061	YES
A_51_P235726	Icam4	0.000194352	2.08302	0.512764	0.902812	-1.10765	YES
A_55_P2059606	Stat2	1.17e-12	5.99845	0.274259	0.90238	-1.10818	YES
A_52_P463235	Ankrd33b	3.39e-12	5.10729	0.262908	0.90238	-1.10818	YES
A_30_P01019258	chr16:29804864-29815614_R	0.000115168	2.6908	0.605657	0.902169	-1.10844	YES
A_66_P106060	Dtx3l	6.53e-13	7.62484	0.312586	0.901843	-1.10884	YES
A_51_P293688	Rab32	4.06e-14	3.86074	0.0786894	0.901689	-1.10903	YES
A_51_P144180	Ifnb1	3.45e-15	225.122	0.590734	0.901599	-1.10914	YES
A_55_P2009042	LOC100503757	9.84e-08	2.05821	0.208372	0.901372	-1.10942	YES
A_55_P1973668	Slc39a13	2.86e-12	2.39797	0.0418391	0.901339	-1.10946	YES
A_66_P135106	Slco3a1	4.08e-16	29.9252	0.329286	0.901169	-1.10967	YES
A_51_P432199	Sap30	2.61e-16	7.8332	0.104261	0.90043	-1.11058	YES
A_55_P2133152	Rin3	6.13e-09	8.36894	0.590041	0.900309	-1.11073	YES
A_52_P214891	Stx6	3.15e-16	3.14154	0.00740137	0.900293	-1.11075	YES
A_55_P2169356	ENSMUST00000098144	4.62e-12	9.80476	0.417536	0.900098	-1.11099	YES
A_51_P257550	Marcksl1	2.09e-16	34.3547	0.322106	0.899952	-1.11117	YES
A_51_P322265	Grap	1.39e-05	2.28578	0.442312	0.899548	-1.11167	YES
A_51_P195506	Csf1	1.69e-08	10.6702	0.647865	0.899014	-1.11233	YES
A_55_P1977038	Cxcl9	5.48e-14	153.177	0.616891	0.898763	-1.11264	YES
A_55_P2038303	TC1637523	2.85e-07	2.23493	0.27854	0.898384	-1.11311	YES
A_51_P188126	Gca	1.29e-11	25.6603	0.583011	0.897868	-1.11375	YES
A_52_P526372	Zeb2	5.22e-10	2.68124	0.168168	0.897618	-1.11406	YES
A_52_P31543	Btg2	1.19e-08	2.18141	0.159802	0.897312	-1.11444	YES
A_51_P284946	Rnd3	1.5e-08	5.85676	0.530615	0.897167	-1.11462	YES
A_55_P2000658	Gm15645	1e-08	2.13021	0.140954	0.896708	-1.11519	YES
A_55_P2052380	Mpa2l	9.19e-13	26.3036	0.512691	0.896572	-1.11536	YES
A_30_P01024571	chr16:84702353-84710928_F	6.28e-08	39.2264	0.782706	0.896483	-1.11547	YES
A_55_P2100194	ENSMUST00000162453	1.44e-15	21.2708	0.292936	0.89617	-1.11586	YES
A_51_P499776	Denr	5.47e-13	5.02491	0.177499	0.895993	-1.11608	YES
A_51_P254471	Birc2	3.18e-14	3.56744	0.0469614	0.895889	-1.11621	YES
A_52_P417825	Osgin2	5.95e-13	3.72278	0.103035	0.895656	-1.1165	YES
A_30_P01032196	chr16:84708695-84708806_F	6.38e-12	356.699	0.743724	0.895287	-1.11696	YES
A_55_P2019719	Oas2	7.36e-10	3.40177	0.261437	0.895215	-1.11705	YES
A_51_P172853	Cd14	9.14e-10	3.72875	0.300139	0.894871	-1.11748	YES
A_51_P265219	Ppm1k	1.22e-15	12.0286	0.188217	0.894494	-1.11795	YES
A_51_P179131	Vasp	1.08e-14	5.16978	0.0880907	0.894214	-1.1183	YES
A_55_P2130129	Kcnab1	9.13e-08	6.41389	0.58538	0.893224	-1.11954	YES
A_55_P2106815	A_55_P2106815	1.7e-11	9.38196	0.412943	0.892634	-1.12028	YES
A_51_P105709	Trip13	3.77e-07	2.56882	0.334437	0.892307	-1.12069	YES
A_55_P1960936	A_55_P1960936	1.25e-16	29.7869	0.250163	0.891957	-1.12113	YES
A_66_P119283	LOC675594	6.88e-10	32.8552	0.676892	0.891742	-1.1214	YES
A_55_P1988975	ENSMUST00000060844	1.05e-10	23.1647	0.599298	0.891647	-1.12152	YES
A_55_P2048794	Cd82	8.39e-10	2.16846	0.0750118	0.890924	-1.12243	YES
A_55_P1968738	Nfkb1	4e-14	5.93272	0.130436	0.890765	-1.12263	YES
A_30_P01023008	chr15:12119755-12127230_F	2.58e-10	4.7577	0.320335	0.890718	-1.12269	YES
A_51_P254646	Jdp2	1.28e-15	22.7676	0.271736	0.890131	-1.12343	YES
A_66_P120249	Nr1h3	3.1e-07	2.01912	0.184082	0.889909	-1.12371	YES
A_66_P137605	E330016A19Rik	8.37e-16	3.13747	0.00551984	0.889838	-1.1238	YES
A_51_P207403	Pwp1	6.31e-09	2.00913	0.0810145	0.889529	-1.12419	YES
A_30_P01027576	chr17:84470764-84486339_R	1.02e-08	26.3626	0.705051	0.889126	-1.1247	YES
A_55_P2170963	Gspt1	7.96e-11	2.45181	0.0675687	0.889102	-1.12473	YES
A_55_P2040026	Itga4	5.68e-08	2.52456	0.245515	0.888992	-1.12487	YES
A_55_P2062603	4932438A13Rik	2.22e-08	2.78482	0.260016	0.888873	-1.12502	YES
A_51_P358722	Lancl3	4.86e-05	3.40155	0.603094	0.888612	-1.12535	YES
A_55_P2087157	ENSMUST00000142874	1.56e-09	3.02177	0.206975	0.887894	-1.12626	YES
A_51_P492125	Ciapin1	2.74e-09	2.07883	0.0735682	0.887697	-1.12651	YES
A_30_P01026716	chr2:128142035-128142481_R	1.3e-07	14.1328	0.692622	0.887406	-1.12688	YES
A_55_P1999167	LOC546061	0.000477198	4.28091	0.7231	0.886894	-1.12753	YES
A_55_P2074381	A_55_P2074381	9.37e-15	24.8087	0.328864	0.886824	-1.12762	YES
A_51_P183630	Bcor	4.16e-10	2.75893	0.131584	0.886501	-1.12803	YES
A_55_P2148961	ENSMUST00000143732	3.39e-07	24.9222	0.759478	0.886415	-1.12814	YES
A_52_P172405	A230046K03Rik	2.38e-10	2.20465	0.0491513	0.885975	-1.1287	YES
A_55_P1998374	Ppfibp1	3.99e-12	2.66557	0.0387671	0.885936	-1.12875	YES
A_55_P2116650	A130040M12Rik	1.95e-11	3.36657	0.120624	0.885881	-1.12882	YES
A_55_P2014229	Sema4a	1.61e-14	5.72983	0.0891155	0.88563	-1.12914	YES
A_30_P01020902	chr10:93774693-93893616_F	8.82e-08	6.434	0.556831	0.885496	-1.12931	YES
A_51_P212419	Lrrc41	1.04e-07	2.16811	0.171683	0.885112	-1.1298	YES
A_55_P2007496	BB237529	1.17e-09	6.77167	0.436039	0.884729	-1.13029	YES
A_55_P2042121	Slc25a22	7.08e-05	4.09357	0.649909	0.8844	-1.13071	YES
A_55_P2044932	Gpr84	3.21e-19	50.559	0.125303	0.884251	-1.1309	YES
A_55_P2022104	Rfwd2	5.4e-08	2.15114	0.145085	0.884072	-1.13113	YES
A_52_P610965	St18	6.3e-09	2.7682	0.197625	0.884001	-1.13122	YES
A_51_P366061	Fscn1	2.96e-09	9.2126	0.524373	0.883822	-1.13145	YES
A_55_P1955502	BC016423	1.54e-13	6.75436	0.162682	0.883182	-1.13227	YES
A_30_P01023785	chr2:128137419-128141735_R	3.38e-10	9.58968	0.465911	0.883026	-1.13247	YES
A_51_P477364	Rhob	2.91e-06	2.00855	0.225114	0.882145	-1.1336	YES
A_30_P01018629	chr18:6144775-6202105_R	3.19e-08	2.41163	0.1775	0.882044	-1.13373	YES
A_55_P1968085	A_55_P1968085	2.55e-06	2.37091	0.317735	0.882021	-1.13376	YES
A_55_P2113256	Parp11	1.04e-10	13.5866	0.489645	0.882013	-1.13377	YES
A_51_P316523	Irf2	9.94e-10	2.54411	0.109032	0.881943	-1.13386	YES
A_55_P2088720	AK035396	9.09e-15	12.8026	0.201223	0.881632	-1.13426	YES
A_55_P2037236	ENSMUST00000159087	1.34e-07	11.4139	0.650176	0.881329	-1.13465	YES
A_55_P2036240	LOC100503637	4.6e-19	53.079	0.127893	0.881205	-1.13481	YES
A_52_P597461	Skil	3.4e-14	4.88491	0.0650904	0.880995	-1.13508	YES
A_65_P12977	Dnaja2	3.11e-10	2.65371	0.0945782	0.880693	-1.13547	YES
A_55_P2066996	Cav2	1.09e-06	2.08417	0.202973	0.879422	-1.13711	YES
A_51_P118132	Skil	2.59e-13	3.05022	0.022987	0.879113	-1.13751	YES
A_55_P2016462	Cxcl10	7.42e-21	860.497	0.228085	0.878441	-1.13838	YES
A_55_P2051596	A_55_P2051596	4.01e-15	19.8376	0.23533	0.878434	-1.13839	YES
A_51_P312035	Cd300e	6.93e-09	3.02101	0.214414	0.878426	-1.1384	YES
A_55_P2049473	Sh3bp5	1.24e-09	2.32143	0.0738486	0.878418	-1.13841	YES
A_55_P2042743	Glrp1	2.25e-06	2.1504	0.238641	0.877385	-1.13975	YES
A_30_P01027310	chrX:18734106-18744367_R	7.53e-06	2.75036	0.412877	0.87707	-1.14016	YES
A_55_P2110537	Slfn9	8.73e-12	6.94684	0.25814	0.876985	-1.14027	YES
A_51_P230507	Ell2	1.84e-05	2.32528	0.360001	0.875948	-1.14162	YES
A_52_P615247	ENSMUST00000111365	1.15e-13	32.0209	0.393726	0.87591	-1.14167	YES
A_52_P276935	Dnajb6	2.97e-07	2.17983	0.172659	0.875848	-1.14175	YES
A_30_P01017852	chr8:71495043-71525582_R	6.93e-05	3.05506	0.535619	0.875519	-1.14218	YES
A_52_P157274	Abi1	1.74e-06	2.03054	0.187819	0.875258	-1.14252	YES
A_30_P01017643	chr16:84702353-84710928_R	2.33e-10	285.294	0.746854	0.875136	-1.14268	YES
A_52_P140497	Golga3	6.23e-11	3.28099	0.106905	0.875044	-1.1428	YES
A_52_P670026	Rsad2	1.23e-16	263.243	0.406103	0.874485	-1.14353	YES
A_55_P2009857	NAP114927-1	0.000135666	2.1201	0.386076	0.874233	-1.14386	YES
A_51_P136294	Ms4a4b	2.96e-08	5.28907	0.4335	0.874111	-1.14402	YES
A_55_P2109613	Ahr	1.54e-13	5.26495	0.085748	0.873584	-1.14471	YES
A_52_P51024	Gna15	1.68e-06	2.00068	0.171741	0.873469	-1.14486	YES
A_55_P2016459	Cxcl10	3.16e-18	399.137	0.325566	0.872859	-1.14566	YES
A_55_P2090505	A_55_P2090505	9.28e-14	14.62	0.254906	0.872631	-1.14596	YES
A_30_P01028898	chr17:29374758-29387733_F	0.000655346	2.74171	0.574172	0.871779	-1.14708	YES
A_55_P2083489	Fam129a	9.65e-13	2.90777	0.0204874	0.871695	-1.14719	YES
A_55_P2145521	Stk38l	1.01e-10	3.64988	0.133551	0.870239	-1.14911	YES
A_55_P1992099	Ptprj	9.56e-12	3.64698	0.082555	0.870027	-1.14939	YES
A_55_P2165539	Aebp2	1.61e-11	4.14845	0.120698	0.869165	-1.15053	YES
A_55_P2108763	Sp100	2.74e-07	2.7336	0.256204	0.869112	-1.1506	YES
A_51_P254656	Hdc	2.12e-13	718.722	0.643529	0.868719	-1.15112	YES
A_30_P01027929	chr2:145501249-145508811_F	3.81e-05	6.44445	0.675244	0.868146	-1.15188	YES
A_55_P2043367	Apol9a	7.18e-10	4.33517	0.228817	0.86737	-1.15291	YES
A_55_P2004777	Micall2	1.25e-08	2.23059	0.0770087	0.866446	-1.15414	YES
A_52_P638319	NAP112407-1	1.04e-07	3.07567	0.263581	0.866363	-1.15425	YES
A_55_P2049867	Ccrl2	2.11e-14	43.0706	0.343437	0.866146	-1.15454	YES
A_51_P263302	Rnf24	3.86e-14	5.58976	0.0566851	0.866131	-1.15456	YES
A_51_P238183	Etnk2	1.73e-09	29.1649	0.611702	0.866056	-1.15466	YES
A_52_P281209	Kdm4a	3e-14	5.44176	0.0496586	0.865958	-1.15479	YES
A_30_P01027827	chr2:128137419-128141735_R	5.99e-16	9.17221	0.0521942	0.865074	-1.15597	YES
A_55_P2067518	Slc13a3	5.22e-11	4.0744	0.130908	0.864693	-1.15648	YES
A_52_P5549	Fam133b	3.25e-11	3.48255	0.0817549	0.864192	-1.15715	YES
A_55_P2108165	Gm6907	2.01e-10	28.6716	0.549028	0.864058	-1.15733	YES
A_55_P2145059	ENSMUST00000045254	2.85e-10	3.89368	0.155399	0.862783	-1.15904	YES
A_55_P2055612	Zfp800	7.15e-10	5.99689	0.303469	0.862768	-1.15906	YES
A_51_P181286	Cd69	9.96e-16	700.369	0.49286	0.862366	-1.1596	YES
A_52_P387124	Zfp324	4.18e-05	2.55066	0.390839	0.862337	-1.15964	YES
A_55_P2029319	Cd70	5.12e-16	83.4269	0.29367	0.862188	-1.15984	YES
A_51_P382484	Itgav	5.25e-10	3.29045	0.116236	0.860607	-1.16197	YES
A_55_P2151506	Nudt9	5.05e-12	2.47197	0.00880475	0.860378	-1.16228	YES
A_55_P1990046	AK172642	1.08e-06	3.01271	0.312099	0.859365	-1.16365	YES
A_52_P474765	Denr	4.63e-11	3.46186	0.0763812	0.859247	-1.16381	YES
A_55_P2142226	Serpina3f	8.86e-07	11.8816	0.641353	0.858708	-1.16454	YES
A_52_P415155	Wnt6	3.03e-07	3.21105	0.287571	0.857964	-1.16555	YES
A_55_P1962344	Trim21	6.63e-19	9.67294	0.00418707	0.857596	-1.16605	YES
A_52_P641758	Ggct	9.89e-14	4.58706	0.0324275	0.857199	-1.16659	YES
A_51_P277795	2810474O19Rik	1.92e-10	2.78469	0.0497049	0.857133	-1.16668	YES
A_55_P2035504	Nt5c3	8.8e-16	13.6685	0.0824653	0.85659	-1.16742	YES
A_30_P01023171	chr10:93819821-93976621_F	5.21e-06	6.3127	0.578785	0.855454	-1.16897	YES
A_30_P01029869	chr17:84470764-84486339_R	1.93e-08	5.29733	0.347811	0.854526	-1.17024	YES
A_52_P322927	NAP002592-003	1.4e-07	2.11365	0.0803186	0.85435	-1.17048	YES
A_55_P1989663	Slco3a1	4.67e-16	24.4647	0.127615	0.854117	-1.1708	YES
A_55_P2329680	Dyrk2	3.62e-10	3.58173	0.11234	0.853315	-1.1719	YES
A_30_P01026610	chr17:84470764-84486339_R	1.37e-06	15.9074	0.674518	0.853206	-1.17205	YES
A_51_P343833	Traf1	4.66e-17	31.1538	0.100857	0.853148	-1.17213	YES
A_52_P546459	Ube2d1	2.9e-06	2.33178	0.205967	0.85298	-1.17236	YES
A_55_P2178808	Zbtb5	2.94e-10	3.07053	0.0666819	0.851216	-1.17479	YES
A_51_P199135	Cd83	1.15e-11	7.80091	0.199864	0.850825	-1.17533	YES
A_55_P2034928	BC147527	5.43e-11	8.79975	0.269462	0.850333	-1.17601	YES
A_51_P209930	Rtn2	2.49e-09	6.23717	0.309301	0.850181	-1.17622	YES
A_55_P2044468	4921513D23Rik	1.57e-08	2.59431	0.0948703	0.849943	-1.17655	YES
A_55_P2135064	H2-M2	2.48e-10	34.7165	0.531961	0.849192	-1.17759	YES
A_51_P249286	Rgs16	4.1e-06	3.86464	0.420911	0.849012	-1.17784	YES
A_51_P511482	Ift57	6.19e-12	3.37946	0.0294391	0.848392	-1.1787	YES
A_30_P01023508	chr6:3283191-3284581_R	5.87e-05	4.14037	0.539358	0.847918	-1.17936	YES
A_30_P01033039	chr2:128211990-128215223_R	4.26e-08	5.69822	0.371868	0.847882	-1.17941	YES
A_55_P2056871	Akap13	1.15e-11	4.10686	0.062607	0.846776	-1.18095	YES
A_55_P1983368	1700029G01Rik	3.83e-10	4.51561	0.153085	0.845351	-1.18294	YES
A_55_P2019601	Csprs	2.49e-05	7.40241	0.629863	0.845094	-1.1833	YES
A_30_P01028308	chr17:84470764-84486339_R	1.11e-07	17.5076	0.602661	0.845044	-1.18337	YES
A_66_P130432	Cd80	9.21e-05	2.41432	0.336122	0.844595	-1.184	YES
A_55_P2007495	A_55_P2007495	1.55e-08	20.1418	0.562826	0.843412	-1.18566	YES
A_55_P1978866	A_55_P1978866	3.48e-14	35.039	0.252242	0.843135	-1.18605	YES
A_55_P2040519	A_55_P2040519	3.45e-12	6.78042	0.120468	0.843135	-1.18605	YES
A_55_P2024689	Rsbn1	2.88e-07	2.08113	0.0662124	0.842155	-1.18743	YES
A_51_P323812	Slc6a12	7.86e-09	11.4915	0.452693	0.842034	-1.1876	YES
A_51_P325856	1810033B17Rik	5.85e-05	2.3875	0.30012	0.841595	-1.18822	YES
A_55_P1997390	Cpd	9.62e-09	2.18948	0.0302868	0.841262	-1.18869	YES
A_51_P466378	Itgal	4.47e-10	4.40377	0.139866	0.841227	-1.18874	YES
A_51_P306017	Dll1	1.94e-14	36.1021	0.23227	0.84093	-1.18916	YES
A_51_P161946	E130012A19Rik	6e-11	3.13892	0.0339488	0.840287	-1.19007	YES
A_55_P2111292	3110009E18Rik	3.03e-10	3.34969	0.0665759	0.840273	-1.19009	YES
A_55_P1982818	Odc1	2.6e-09	2.4169	0.0332808	0.840216	-1.19017	YES
A_55_P2322555	5930433N17Rik	1.28e-05	3.1235	0.357653	0.840209	-1.19018	YES
A_55_P1973417	BC048373	2.33e-05	7.35239	0.614384	0.839976	-1.19051	YES
A_55_P2168914	TC1684887	1.4e-09	3.23575	0.0857209	0.839863	-1.19067	YES
A_55_P2013391	Gm4402	3.49e-06	2.80368	0.258858	0.839814	-1.19074	YES
A_55_P1961968	Plagl1	9.66e-12	12.2811	0.247111	0.839299	-1.19147	YES
A_30_P01030626	chr10:18036490-18059965_R	3.98e-05	2.0713	0.196005	0.839088	-1.19177	YES
A_55_P2098200	Tpbg	2.25e-06	22.6847	0.689233	0.837402	-1.19417	YES
A_30_P01029397	chr11:6421951-6429173_F	1.71e-08	2.473	0.0595481	0.837353	-1.19424	YES
A_51_P425833	Lztfl1	2.78e-18	9.89196	0.00296133	0.83682	-1.195	YES
A_55_P2037787	A_55_P2037787	0.00490142	3.81743	0.669801	0.836589	-1.19533	YES
A_55_P2025612	Psme2	5.67e-09	2.93826	0.0785028	0.834321	-1.19858	YES
A_52_P126403	Tmem26	3e-05	2.92757	0.346384	0.834174	-1.19879	YES
A_66_P107584	Fam133b	1.51e-07	2.74981	0.132767	0.834056	-1.19896	YES
A_51_P261204	Foxi2	6.77e-07	5.6338	0.420424	0.834028	-1.199	YES
A_51_P243514	Macc1	4.24e-11	40.2206	0.454386	0.833931	-1.19914	YES
A_51_P320022	Atp10a	1.21e-11	18.5615	0.307138	0.833764	-1.19938	YES
A_55_P2130448	A_55_P2130448	2.4e-09	2.05692	0.00844331	0.833313	-1.20003	YES
A_55_P2038525	C3	5.7e-15	17.912	0.0972309	0.832868	-1.20067	YES
A_66_P110633	Apol9b	5.87e-10	6.27874	0.208235	0.831725	-1.20232	YES
A_51_P110301	C3	1.47e-15	21.9048	0.0837794	0.828741	-1.20665	YES
A_55_P2074942	Slc6a4	8.57e-19	30.3652	0.0166942	0.828542	-1.20694	YES
A_55_P1976204	Cdkn1a	0.00434355	2.73214	0.541257	0.827746	-1.2081	YES
A_55_P2109382	Adora2a	3.88e-13	100.53	0.396693	0.827472	-1.2085	YES
A_55_P2042521	Rfwd2	3.52e-13	2.55844	0.000527158	0.826754	-1.20955	YES
A_55_P2017709	Igsf9	4.38e-05	2.1414	0.181541	0.825641	-1.21118	YES
A_55_P2042520	Rfwd2	6.01e-17	2.40277	3.95e-07	0.823615	-1.21416	YES
A_30_P01021014	chr11:102878974-102888924_F	3.1e-07	5.98952	0.377095	0.82331	-1.21461	YES
A_30_P01028377	chr4:128727332-128735227_F	7.77e-05	2.72599	0.321108	0.822673	-1.21555	YES
A_52_P216613	Gpr18	1.38e-08	23.3413	0.5242	0.822639	-1.2156	YES
A_51_P290576	Plk2	0.000209311	2.32475	0.284724	0.822166	-1.2163	YES
A_55_P2087622	Il4i1	2.87e-14	97.3325	0.298051	0.821652	-1.21706	YES
A_52_P371718	Tgs1	6.19e-07	2.02591	0.0408367	0.820371	-1.21896	YES
A_55_P1989321	Sat1	7.13e-06	2.08052	0.0957774	0.819504	-1.22025	YES
A_55_P2035315	Rasgef1b	2.56e-10	4.30986	0.0755113	0.818136	-1.22229	YES
A_51_P500082	Gm14446	4.27e-14	303.699	0.402483	0.817768	-1.22284	YES
A_55_P2162910	Rtn1	2.15e-07	7.86282	0.410554	0.816533	-1.22469	YES
A_52_P241508	Zbtb46	1.9e-10	11.7674	0.262284	0.816313	-1.22502	YES
A_51_P438083	Slc6a13	0.00224848	2.15278	0.350476	0.816187	-1.22521	YES
A_55_P2181104	Shisa3	1.3e-20	427.452	0.0490543	0.815036	-1.22694	YES
A_55_P2102195	Lztfl1	1.62e-11	9.73769	0.152648	0.814147	-1.22828	YES
A_55_P2008987	Ch25h	4.64e-08	21.4769	0.526448	0.813617	-1.22908	YES
A_51_P433870	Vegfc	1.71e-06	3.4848	0.243416	0.813431	-1.22936	YES
A_55_P2031949	Bend6	3.07e-06	2.05432	0.0609084	0.8124	-1.23092	YES
A_66_P110606	ENSMUST00000015981	7.1e-09	3.60678	0.0919145	0.811464	-1.23234	YES
A_30_P01029335	chr17:64063362-64066067_R	1.98e-18	255.283	0.0998334	0.810241	-1.2342	YES
A_66_P105046	Il18	3.94e-14	6.31606	0.0124091	0.8095	-1.23533	YES
A_30_P01030397	chr7:82902248-82955248_F	0.000264021	2.11054	0.206034	0.809376	-1.23552	YES
A_55_P2077681	Prkag3	2e-07	7.36484	0.372807	0.809147	-1.23587	YES
A_52_P203440	U90926	1.69e-11	39.3984	0.353002	0.808957	-1.23616	YES
A_55_P2105843	A_55_P2105843	2.84e-14	30.6502	0.138434	0.808336	-1.23711	YES
A_66_P108965	Smpdl3b	3.49e-10	3.24062	0.02605	0.808264	-1.23722	YES
A_55_P2105262	A_55_P2105262	6.64e-07	29.6075	0.626415	0.808035	-1.23757	YES
A_55_P2049687	Efna2	2.37e-09	10.9105	0.304039	0.807722	-1.23805	YES
A_55_P2018017	Tnfsf10	8.06e-13	153.902	0.403741	0.807683	-1.23811	YES
A_52_P212756	Tor1aip2	1.23e-08	5.84433	0.217335	0.807318	-1.23867	YES
A_30_P01030686	chr10:93774693-93893616_F	2.18e-08	4.98546	0.193392	0.806933	-1.23926	YES
A_55_P2006604	2810474O19Rik	5.73e-10	3.42203	0.0359117	0.806439	-1.24002	YES
A_55_P2086433	Oasl1	3.73e-13	88.0864	0.318755	0.805088	-1.2421	YES
A_55_P2059090	Tagap	3.68e-11	7.7682	0.114414	0.804635	-1.2428	YES
A_55_P2401403	C030046G05	8.93e-15	6.67912	0.00655794	0.802865	-1.24554	YES
A_51_P399071	Anp32a	4.39e-07	2.28547	0.0455737	0.802484	-1.24613	YES
A_30_P01018981	chr7:13533925-13544525_F	2.89e-07	4.77903	0.248246	0.80016	-1.24975	YES
A_55_P2220937	Otud1	4.98e-05	2.23881	0.147826	0.79977	-1.25036	YES
A_66_P108059	Ttc39c	1.99e-07	2.20188	0.0249902	0.797919	-1.25326	YES
A_51_P420547	Clic5	9.63e-07	15.4714	0.533807	0.796698	-1.25518	YES
A_55_P2081432	A_55_P2081432	1.11e-12	11.9039	0.0878871	0.796648	-1.25526	YES
A_55_P2157360	Tagap1	7.27e-09	7.10745	0.220663	0.796584	-1.25536	YES
A_51_P162162	Inmt	5.5e-06	2.09948	0.0576742	0.796286	-1.25583	YES
A_55_P1963364	Fam55c	6.74e-13	5.10763	0.0112152	0.795817	-1.25657	YES
A_55_P2009861	BB713741	1.81e-10	29.4416	0.350193	0.794609	-1.25848	YES
A_55_P2282421	4933432I03Rik	5.94e-18	41.5134	0.0172303	0.794054	-1.25936	YES
A_51_P520966	Icosl	1.45e-13	8.31857	0.0254205	0.793632	-1.26003	YES
A_52_P638459	Ccl5	1.22e-16	215.693	0.14327	0.791991	-1.26264	YES
A_55_P2069714	Sqstm1	7.82e-11	2.84837	0.00412727	0.79164	-1.2632	YES
A_51_P359570	Ifit3	4.84e-12	55.695	0.308571	0.790645	-1.26479	YES
A_51_P246066	Slamf9	1.09e-05	2.57709	0.134099	0.788432	-1.26834	YES
A_55_P1986282	Cdkn1a	3.28e-07	2.41793	0.0393808	0.788326	-1.26851	YES
A_55_P2104587	A_55_P2104587	3.87e-09	4.51137	0.0872642	0.78747	-1.26989	YES
A_55_P1971220	Stim2	5.24e-06	3.31722	0.199284	0.786485	-1.27148	YES
A_30_P01031585	chr1:33965074-34060850_F	3.16e-09	20.7141	0.360689	0.78284	-1.2774	YES
A_55_P1978176	Fam108c	3.59e-08	2.25725	0.00937007	0.782699	-1.27763	YES
A_52_P49406	Pde12	1.61e-08	2.46208	0.0120562	0.782369	-1.27817	YES
A_51_P502872	2200002D01Rik	4.15e-07	3.34382	0.113672	0.781183	-1.28011	YES
A_55_P2107775	Apol9a	2.11e-10	20.1346	0.264505	0.780573	-1.28111	YES
A_52_P518808	ENSMUST00000134929	1.16e-10	2.67318	0.00199644	0.779903	-1.28221	YES
A_55_P2156785	Ppfia3	3.09e-05	2.43206	0.127822	0.779581	-1.28274	YES
A_55_P2179463	Tnfsf8	8.3e-09	18.3609	0.363453	0.77878	-1.28406	YES
A_55_P2023607	ENSMUST00000048122	2.04e-07	4.14744	0.146741	0.777774	-1.28572	YES
A_55_P2049479	ENSMUST00000100730	5.95e-10	2.12783	0.0004408	0.775134	-1.2901	YES
A_52_P364140	Itga5	1.31e-06	2.78006	0.0806854	0.775002	-1.29032	YES
A_55_P2136880	Ppp1r15a	9.69e-10	3.02583	0.00965949	0.77309	-1.29351	YES
A_30_P01018854	chr1:85156338-85167730_R	4.78e-08	4.97697	0.13999	0.771522	-1.29614	YES
A_55_P1994862	Ddx60	1.55e-06	16.3236	0.501383	0.770855	-1.29726	YES
A_55_P2107785	A_55_P2107785	3.86e-07	2.02512	0.0076446	0.769811	-1.29902	YES
A_30_P01020403	chr13:98038568-98068079_R	0.00731555	2.24462	0.335007	0.769716	-1.29918	YES
A_55_P1957249	Pdgfrb	0.0282004	3.06922	0.578882	0.76848	-1.30127	YES
A_55_P1958400	LOC236220	4.83e-10	17.1453	0.23447	0.767236	-1.30338	YES
A_55_P2202539	BC028789	6.51e-06	2.96037	0.12332	0.764193	-1.30857	YES
A_51_P371750	Marco	1.06e-05	6.57298	0.379674	0.76333	-1.31005	YES
A_66_P105032	Gm13889	4.11e-13	38.6956	0.137194	0.762759	-1.31103	YES
A_55_P1956593	Plekha4	3.07e-11	6.56848	0.0336743	0.760029	-1.31574	YES
A_30_P01026926	chr8:71495043-71525582_R	0.000274134	2.44622	0.172448	0.759163	-1.31724	YES
A_55_P2121185	Omp	7.48e-06	2.11137	0.0281583	0.757318	-1.32045	YES
A_52_P89567	Rhob	3.47e-08	2.40258	0.00641049	0.756269	-1.32228	YES
A_51_P508259	Ppm1n	3.84e-09	46.2645	0.412142	0.755047	-1.32442	YES
A_51_P353914	Icam5	4.89e-06	2.36226	0.042929	0.754905	-1.32467	YES
A_55_P2101367	Ppfia3	1.8e-13	12.768	0.025253	0.754188	-1.32593	YES
A_30_P01027193	chr3:36299456-36299851_F	3.02e-06	2.961	0.0873668	0.753858	-1.32651	YES
A_55_P1981155	Phldb1	4.75e-10	2.5892	0.00112428	0.752831	-1.32832	YES
A_55_P1977008	Gfi1	1.92e-08	3.45092	0.029865	0.749951	-1.33342	YES
A_51_P253732	Il17rd	3.3e-09	13.4732	0.215214	0.74903	-1.33506	YES
A_55_P1953508	Mobkl2c	1.32e-06	2.69158	0.0437054	0.748318	-1.33633	YES
A_51_P360004	4833422F24Rik	1.2e-09	3.80548	0.0156863	0.748273	-1.33641	YES
A_52_P409833	Plat	3.41e-07	4.24161	0.11458	0.747932	-1.33702	YES
A_55_P2016287	Tpst1	0.000496136	5.22212	0.437967	0.739142	-1.35292	YES
A_51_P381618	Pla1a	5.35e-05	7.42246	0.422718	0.738863	-1.35343	YES
A_30_P01029479	chr1:85117750-85129200_F	6.46e-09	8.75856	0.136369	0.735581	-1.35947	YES
A_51_P315391	Txlnb	4.45e-08	4.55452	0.0654629	0.733122	-1.36403	YES
A_66_P126313	Rhof	2.47e-09	3.42303	0.00844337	0.732156	-1.36583	YES
A_30_P01027120	chr1:87343550-87362900_F	6.92e-10	7.99954	0.0645103	0.726686	-1.37611	YES
A_51_P143200	Tcstv3	1.05e-10	13.3891	0.0890942	0.726259	-1.37692	YES
A_55_P2068459	Hspa1a	1.13e-09	7.80584	0.0660207	0.723108	-1.38292	YES
A_30_P01027577	chr1:85117750-85129200_F	1.09e-07	6.04754	0.121284	0.722147	-1.38476	YES
A_55_P1999162	ENSMUST00000115934	2.05e-07	5.42223	0.113156	0.720093	-1.38871	YES
A_51_P458866	F11r	2.11e-07	4.22015	0.0659586	0.718871	-1.39107	YES
A_30_P01026842	chr2:157236070-157249445_R	5.33e-10	3.85336	0.00531345	0.71869	-1.39142	YES
A_52_P232813	Cxcl3	1.39e-14	1735.83	0.252028	0.713516	-1.40151	YES
A_51_P278994	Swap70	1.69e-11	3.59159	0.000408167	0.709779	-1.40889	YES
A_51_P124254	Col4a1	0.0121508	2.11269	0.212152	0.709019	-1.4104	YES
A_66_P117933	I830012O16Rik	1.2e-08	63.619	0.391273	0.708235	-1.41196	YES
A_55_P2129771	Prrt1	1.62e-05	3.15774	0.0869614	0.707914	-1.4126	YES
A_51_P114462	Ccl17	9.18e-12	174.853	0.258232	0.704131	-1.42019	YES
A_55_P1969481	Hivep3	2.73e-11	7.19114	0.0106919	0.701282	-1.42596	YES
A_55_P1972025	Mycl1	7.27e-11	8.37829	0.0228478	0.700756	-1.42703	YES
A_55_P2090060	BC037703	8.92e-09	24.157	0.234395	0.695415	-1.43799	YES
A_55_P1997509	Zbtb32	1.13e-10	11.9804	0.0420635	0.686941	-1.45573	YES
A_55_P2120577	Cited2	1.21e-05	2.53265	0.0226119	0.686299	-1.45709	YES
A_55_P2017710	Igsf9	4.28e-11	11.151	0.0239384	0.679865	-1.47088	YES
A_52_P632601	Zfp811	5.91e-21	71.1471	1.37e-05	0.672834	-1.48625	YES
A_66_P124011	Spint2	3.36e-09	8.61918	0.0479812	0.671912	-1.48829	YES
A_55_P2114318	A_55_P2114318	9.35e-07	16.1596	0.287493	0.671299	-1.48965	YES
A_55_P2116621	Cited2	3.26e-06	2.69915	0.0125851	0.669438	-1.49379	YES
A_51_P327996	Ccl22	1.01e-14	180.624	0.0494015	0.66212	-1.5103	YES
A_55_P2182437	ENSMUST00000129389	8.13e-05	3.94796	0.132351	0.659844	-1.51551	YES
A_30_P01019902	chr19:53517903-53540753_F	2.66e-10	46.0002	0.14175	0.651182	-1.53567	YES
A_51_P116932	Lad1	2.87e-12	90.4601	0.0931189	0.649212	-1.54033	YES
A_51_P492456	Has1	5.33e-08	17.4789	0.152595	0.637125	-1.56955	YES
A_51_P268843	Rasip1	3.99e-08	3.42159	0.00241671	0.63478	-1.57535	YES
A_55_P2337073	Mid1	0.000330237	4.20545	0.166234	0.632379	-1.58133	YES
A_55_P1976743	ENSMUST00000115934	3.04e-08	5.33269	0.0133495	0.625661	-1.59831	YES
A_55_P2051666	Nfkbib	3.2e-14	7.23685	2.12e-05	0.624079	-1.60236	YES
A_55_P2051885	Bco2	8.22e-08	4.08926	0.00641192	0.620082	-1.61269	YES
A_51_P316553	Kdr	1.52e-09	6.18591	0.00426802	0.60973	-1.64007	YES
A_55_P2184013	C130026I21Rik	5.86e-07	5.06663	0.0200072	0.590821	-1.69256	YES
A_55_P2148062	Apol7c	4.79e-08	23.5998	0.0918576	0.554253	-1.80423	YES
A_55_P1989653	Slco4a1	3.33e-07	2.25103	1.54e-05	0.551608	-1.81288	YES
A_55_P2023542	Ccr7	8.02e-05	10.173	0.190494	0.54626	-1.83063	YES
A_55_P2032445	Slc25a37	0.000398713	3.73242	0.0530711	0.539319	-1.85419	YES
A_51_P171075	Csf2	4.81e-15	85.1726	0.000862814	0.523991	-1.90843	YES
A_51_P196925	Cx3cl1	3.14e-10	13.5622	0.00229641	0.500566	-1.99774	YES
A_51_P385812	Il12b	6.32e-21	493.899	1.47e-06	0.498316	-2.00676	YES
A_52_P69558	Gm8221	1.75e-12	122.894	0.0127284	0.495805	-2.01692	YES
A_52_P77093	1600014C10Rik	7.11e-05	4.42717	0.0211776	0.488441	-2.04733	YES
