# Supplementary material for: Gain-of-Function Mutation of Tristetraprolin Impairs Negative Feedback Control of Macrophages In Vitro yet Has Overwhelmingly Anti-Inflammatory Consequences In Vivo
Source: Mol Cell Biol. 2017 May 16;37(11):e00536-16. doi: 10.1128/MCB.00536-16 (PMC5440651; doi:10.1128/MCB.00536-16)
Supplement: Supplemental material [file MCB.00536-16_zmb999101487sd2.xlsx]

## Sheet: 1h over
TermID	Term	Enrichment	logP	Genes in Term	Target Genes in Term	Fraction of Targets in Term	Total Target Genes	Total Genes	Entrez Gene IDs	Gene Symbols
GO:0030334	regulation of cell migration	4.74775e-06	-12.2578	660	4	0.8	5	20963	2.09712e+20	Sdc4,Cxcl10,Trib1,Cited2
GO:2000145	regulation of cell motility	5.73292e-06	-12.0693	692	4	0.8	5	20963	2.1177e+20	Trib1,Cited2,Sdc4,Cxcl10
GO:0040012	regulation of locomotion	8.36867e-06	-11.691	761	4	0.8	5	20963	1.76842e+20	Cited2,Trib1,Sdc4,Cxcl10
GO:0051270	regulation of cellular component movement	8.54502e-06	-11.6702	765	4	0.8	5	20963	1.76842e+20	Cited2,Trib1,Sdc4,Cxcl10
GO:0032879	regulation of localization	1.56661e-05	-11.064	2295	5	1	5	20963	2.09712e+25	Sdc4,Cxcl10,Rab11fip1,Cited2,Trib1
GO:0001843	neural tube closure	0.000227682	-8.38756	101	2	0.4	5	20963	2097117684	Sdc4,Cited2
GO:0060606	tube closure	0.000232213	-8.36786	102	2	0.4	5	20963	2097117684	Sdc4,Cited2
GO:0033993	response to lipid	0.000240429	-8.33308	615	3	0.6	5	20963	1594517684211770	Cxcl10,Cited2,Trib1
GO:0014020	primary neural tube formation	0.000250781	-8.29093	106	2	0.4	5	20963	2097117684	Sdc4,Cited2
GO:0001841	neural tube formation	0.000321326	-8.04306	120	2	0.4	5	20963	1768420971	Cited2,Sdc4
GO:0072175	epithelial tube formation	0.000418572	-7.77866	137	2	0.4	5	20963	2097117684	Sdc4,Cited2
GO:0001838	embryonic epithelial tube formation	0.000418572	-7.77866	137	2	0.4	5	20963	2097117684	Sdc4,Cited2
GO:0045643	regulation of eosinophil differentiation	0.000476985	-7.64802	2	1	0.2	5	20963	211770	Trib1				A
GO:0045659	negative regulation of neutrophil differentiation	0.000476985	-7.64802	2	1	0.2	5	20963	211770	Trib1
GO:0045645	positive regulation of eosinophil differentiation	0.000476985	-7.64802	2	1	0.2	5	20963	211770	Trib1
GO:1901740	negative regulation of myoblast fusion	0.000476985	-7.64802	2	1	0.2	5	20963	15945	Cxcl10
GO:1901509	regulation of endothelial tube morphogenesis	0.000476985	-7.64802	2	1	0.2	5	20963	15945	Cxcl10
GO:0035801	adrenal cortex development	0.000476985	-7.64802	2	1	0.2	5	20963	17684	Cited2
GO:0035802	adrenal cortex formation	0.000476985	-7.64802	2	1	0.2	5	20963	17684	Cited2
GO:0035148	tube formation	0.000514881	-7.57157	152	2	0.4	5	20963	2097117684	Sdc4,Cited2
GO:0016331	morphogenesis of embryonic epithelium	0.000577375	-7.45702	161	2	0.4	5	20963	1768420971	Cited2,Sdc4
GO:0021915	neural tube development	0.000658536	-7.32549	172	2	0.4	5	20963	2097117684	Sdc4,Cited2
GO:0045658	regulation of neutrophil differentiation	0.00071541	-7.24265	3	1	0.2	5	20963	211770	Trib1
GO:0030336	negative regulation of cell migration	0.000862455	-7.05573	197	2	0.4	5	20963	17684211770	Cited2,Trib1
GO:2000146	negative regulation of cell motility	0.000942455	-6.96702	206	2	0.4	5	20963	17684211770	Cited2,Trib1
GO:1903553	positive regulation of extracellular exosome assembly	0.000953789	-6.95507	4	1	0.2	5	20963	20971	Sdc4
GO:1900094	regulation of transcription from RNA polymerase II promoter involved in determination of left/right symmetry	0.000953789	-6.95507	4	1	0.2	5	20963	17684	Cited2
GO:0070164	negative regulation of adiponectin secretion	0.000953789	-6.95507	4	1	0.2	5	20963	75767	Rab11fip1
GO:0038107	nodal signaling pathway involved in determination of left/right asymmetry	0.000953789	-6.95507	4	1	0.2	5	20963	17684	Cited2
GO:0061428	negative regulation of transcription from RNA polymerase II promoter in response to hypoxia	0.000953789	-6.95507	4	1	0.2	5	20963	17684	Cited2
GO:1900164	nodal signaling pathway involved in determination of lateral mesoderm left/right asymmetry	0.000953789	-6.95507	4	1	0.2	5	20963	17684	Cited2
GO:0023051	regulation of signaling	0.000955062	-6.95373	2529	4	0.8	5	20963	1.59458e+20	Cxcl10,Rab11fip1,Trib1,Cited2
GO:0006950	response to stress	0.000996911	-6.91085	2557	4	0.8	5	20963	2.1177e+20	Trib1,Cited2,Sdc4,Cxcl10
GO:0010646	regulation of cell communication	0.00102142	-6.88656	2573	4	0.8	5	20963	1.76842e+20	Cited2,Trib1,Rab11fip1,Cxcl10
GO:0051239	regulation of multicellular organismal process	0.0010511	-6.85792	2592	4	0.8	5	20963	1.59452e+20	Cxcl10,Cited2,Trib1,Rab11fip1
GO:0031325	positive regulation of cellular metabolic process	0.00116764	-6.75277	2663	4	0.8	5	20963	1.76842e+20	Cited2,Trib1,Sdc4,Cxcl10
GO:0051241	negative regulation of multicellular organismal process	0.00119054	-6.73334	1059	3	0.6	5	20963	1594575767211770	Cxcl10,Rab11fip1,Trib1
GO:0034242	negative regulation of syncytium formation by plasma membrane fusion	0.00119212	-6.73202	5	1	0.2	5	20963	15945	Cxcl10
GO:0060971	embryonic heart tube left/right pattern formation	0.00119212	-6.73202	5	1	0.2	5	20963	17684	Cited2
GO:0051271	negative regulation of cellular component movement	0.00122381	-6.70578	235	2	0.4	5	20963	17684211770	Cited2,Trib1
GO:0003140	determination of left/right asymmetry in lateral mesoderm	0.00143041	-6.54979	6	1	0.2	5	20963	17684	Cited2
GO:0010818	T cell chemotaxis	0.00143041	-6.54979	6	1	0.2	5	20963	15945	Cxcl10
GO:0035360	positive regulation of peroxisome proliferator activated receptor signaling pathway	0.00143041	-6.54979	6	1	0.2	5	20963	17684	Cited2
GO:1903551	regulation of extracellular exosome assembly	0.00143041	-6.54979	6	1	0.2	5	20963	20971	Sdc4
GO:0061156	pulmonary artery morphogenesis	0.00143041	-6.54979	6	1	0.2	5	20963	17684	Cited2
GO:0070163	regulation of adiponectin secretion	0.00143041	-6.54979	6	1	0.2	5	20963	75767	Rab11fip1
GO:0040013	negative regulation of locomotion	0.00150647	-6.49798	261	2	0.4	5	20963	21177017684	Trib1,Cited2
GO:2000020	positive regulation of male gonad development	0.00166865	-6.39574	7	1	0.2	5	20963	17684	Cited2
GO:0060341	regulation of cellular localization	0.00170641	-6.37337	1198	3	0.6	5	20963	209711594575767	Sdc4,Cxcl10,Rab11fip1
GO:0032496	response to lipopolysaccharide	0.00175561	-6.34494	282	2	0.4	5	20963	15945211770	Cxcl10,Trib1
GO:0031665	negative regulation of lipopolysaccharide-mediated signaling pathway	0.00190685	-6.2623	8	1	0.2	5	20963	211770	Trib1
GO:0060136	embryonic process involved in female pregnancy	0.00190685	-6.2623	8	1	0.2	5	20963	17684	Cited2
GO:0042118	endothelial cell activation	0.00190685	-6.2623	8	1	0.2	5	20963	15945	Cxcl10
GO:0002237	response to molecule of bacterial origin	0.00195784	-6.23591	298	2	0.4	5	20963	21177015945	Trib1,Cxcl10
GO:0009893	positive regulation of metabolic process	0.00206855	-6.18091	3086	4	0.8	5	20963	1.76842e+20	Cited2,Trib1,Sdc4,Cxcl10
GO:0030853	negative regulation of granulocyte differentiation	0.002145	-6.14462	9	1	0.2	5	20963	211770	Trib1
GO:0097201	negative regulation of transcription from RNA polymerase II promoter in response to stress	0.00238311	-6.03935	10	1	0.2	5	20963	17684	Cited2
GO:2000018	regulation of male gonad development	0.00238311	-6.03935	10	1	0.2	5	20963	17684	Cited2
GO:0060562	epithelial tube morphogenesis	0.00245184	-6.01092	334	2	0.4	5	20963	1768420971	Cited2,Sdc4
GO:0045785	positive regulation of cell adhesion	0.00245184	-6.01092	334	2	0.4	5	20963	2097117684	Sdc4,Cited2
GO:0035358	regulation of peroxisome proliferator activated receptor signaling pathway	0.00262117	-5.94414	11	1	0.2	5	20963	17684	Cited2
GO:0070986	left/right axis specification	0.00262117	-5.94414	11	1	0.2	5	20963	17684	Cited2
GO:0061308	cardiac neural crest cell development involved in heart development	0.00262117	-5.94414	11	1	0.2	5	20963	17684	Cited2
GO:0030854	positive regulation of granulocyte differentiation	0.00285918	-5.85722	12	1	0.2	5	20963	211770	Trib1
GO:0048368	lateral mesoderm development	0.00285918	-5.85722	12	1	0.2	5	20963	17684	Cited2
GO:0043950	positive regulation of cAMP-mediated signaling	0.00285918	-5.85722	12	1	0.2	5	20963	15945	Cxcl10
GO:0038092	nodal signaling pathway	0.00285918	-5.85722	12	1	0.2	5	20963	17684	Cited2
GO:0061307	cardiac neural crest cell differentiation involved in heart development	0.00285918	-5.85722	12	1	0.2	5	20963	17684	Cited2
GO:0045651	positive regulation of macrophage differentiation	0.00285918	-5.85722	12	1	0.2	5	20963	211770	Trib1
GO:0061418	regulation of transcription from RNA polymerase II promoter in response to hypoxia	0.00285918	-5.85722	12	1	0.2	5	20963	17684	Cited2
GO:1903541	regulation of exosomal secretion	0.00309715	-5.77727	13	1	0.2	5	20963	20971	Sdc4
GO:0072678	T cell migration	0.00309715	-5.77727	13	1	0.2	5	20963	15945	Cxcl10
GO:1903543	positive regulation of exosomal secretion	0.00309715	-5.77727	13	1	0.2	5	20963	20971	Sdc4
GO:0010819	regulation of T cell chemotaxis	0.00309715	-5.77727	13	1	0.2	5	20963	15945	Cxcl10
GO:0035239	tube morphogenesis	0.00311196	-5.7725	377	2	0.4	5	20963	1768420971	Cited2,Sdc4
GO:0046697	decidualization	0.00333508	-5.70326	14	1	0.2	5	20963	17684	Cited2
GO:0090026	positive regulation of monocyte chemotaxis	0.00333508	-5.70326	14	1	0.2	5	20963	15945	Cxcl10
GO:0019220	regulation of phosphate metabolic process	0.00349532	-5.65633	1534	3	0.6	5	20963	2117702097115940	Trib1,Sdc4,Cxcl10
GO:0051174	regulation of phosphorus metabolic process	0.00352831	-5.64694	1539	3	0.6	5	20963	1594520971211770	Cxcl10,Sdc4,Trib1
GO:0051704	multi-organism process	0.00355483	-5.63945	1543	3	0.6	5	20963	1768421177015940	Cited2,Trib1,Cxcl10
GO:0048247	lymphocyte chemotaxis	0.00357296	-5.63436	15	1	0.2	5	20963	15945	Cxcl10
GO:0010832	negative regulation of myotube differentiation	0.00357296	-5.63436	15	1	0.2	5	20963	15945	Cxcl10
GO:0030851	granulocyte differentiation	0.00381079	-5.56992	16	1	0.2	5	20963	17684	Cited2
GO:0014912	negative regulation of smooth muscle cell migration	0.00404858	-5.50939	17	1	0.2	5	20963	211770	Trib1
GO:0031664	regulation of lipopolysaccharide-mediated signaling pathway	0.00404858	-5.50939	17	1	0.2	5	20963	211770	Trib1
GO:1901623	regulation of lymphocyte chemotaxis	0.00428632	-5.45233	18	1	0.2	5	20963	15945	Cxcl10
GO:0045649	regulation of macrophage differentiation	0.00428632	-5.45233	18	1	0.2	5	20963	211770	Trib1
GO:0051049	regulation of transport	0.00451844	-5.39959	1677	3	0.6	5	20963	757672097115945	Rab11fip1,Sdc4,Cxcl10
GO:0090025	regulation of monocyte chemotaxis	0.00452402	-5.39835	19	1	0.2	5	20963	15945	Cxcl10
GO:0051894	positive regulation of focal adhesion assembly	0.00452402	-5.39835	19	1	0.2	5	20963	20971	Sdc4
GO:0002009	morphogenesis of an epithelium	0.00465723	-5.36933	463	2	0.4	5	20963	1768420971	Cited2,Sdc4
GO:0051347	positive regulation of transferase activity	0.00467694	-5.36511	464	2	0.4	5	20963	20971211770	Sdc4,Trib1
GO:0030852	regulation of granulocyte differentiation	0.00476167	-5.34716	20	1	0.2	5	20963	211770	Trib1
GO:1903393	positive regulation of adherens junction organization	0.00476167	-5.34716	20	1	0.2	5	20963	20971	Sdc4
GO:0043949	regulation of cAMP-mediated signaling	0.00499928	-5.29846	21	1	0.2	5	20963	15945	Cxcl10
GO:0034405	response to fluid shear stress	0.00499928	-5.29846	21	1	0.2	5	20963	17684	Cited2
GO:1901739	regulation of myoblast fusion	0.00499928	-5.29846	21	1	0.2	5	20963	15945	Cxcl10
GO:2000026	regulation of multicellular organismal development	0.0050233	-5.29367	1740	3	0.6	5	20963	1768421177015940	Cited2,Trib1,Cxcl10
GO:0009617	response to bacterium	0.00512058	-5.27449	486	2	0.4	5	20963	21177015945	Trib1,Cxcl10
GO:1903846	positive regulation of cellular response to transforming growth factor beta stimulus	0.00523684	-5.25204	22	1	0.2	5	20963	17684	Cited2
GO:0001829	trophectodermal cell differentiation	0.00523684	-5.25204	22	1	0.2	5	20963	17684	Cited2
GO:0030511	positive regulation of transforming growth factor beta receptor signaling pathway	0.00523684	-5.25204	22	1	0.2	5	20963	17684	Cited2
GO:0030325	adrenal gland development	0.00523684	-5.25204	22	1	0.2	5	20963	17684	Cited2
GO:0048523	negative regulation of cellular process	0.00545653	-5.21094	3971	4	0.8	5	20963	7.57672e+20	Rab11fip1,Trib1,Cited2,Cxcl10
GO:0001893	maternal placenta development	0.00547435	-5.20768	23	1	0.2	5	20963	17684	Cited2
GO:1901890	positive regulation of cell junction assembly	0.00547435	-5.20768	23	1	0.2	5	20963	20971	Sdc4
GO:0032924	activin receptor signaling pathway	0.00547435	-5.20768	23	1	0.2	5	20963	17684	Cited2
GO:0060972	left/right pattern formation	0.00547435	-5.20768	23	1	0.2	5	20963	17684	Cited2
GO:0072676	lymphocyte migration	0.00571182	-5.16522	24	1	0.2	5	20963	15945	Cxcl10
GO:0051443	positive regulation of ubiquitin-protein transferase activity	0.00594925	-5.12449	25	1	0.2	5	20963	211770	Trib1
GO:0002089	lens morphogenesis in camera-type eye	0.00594925	-5.12449	25	1	0.2	5	20963	17684	Cited2
GO:0007423	sensory organ development	0.00606495	-5.10523	530	2	0.4	5	20963	1768420971	Cited2,Sdc4
GO:2000406	positive regulation of T cell migration	0.00618663	-5.08537	26	1	0.2	5	20963	15945	Cxcl10
GO:0021602	cranial nerve morphogenesis	0.00618663	-5.08537	26	1	0.2	5	20963	17684	Cited2
GO:0007530	sex determination	0.00618663	-5.08537	26	1	0.2	5	20963	17684	Cited2
GO:0051154	negative regulation of striated muscle cell differentiation	0.00618663	-5.08537	26	1	0.2	5	20963	15945	Cxcl10
GO:0048596	embryonic camera-type eye morphogenesis	0.00642396	-5.04772	27	1	0.2	5	20963	17684	Cited2
GO:0045662	negative regulation of myoblast differentiation	0.00666125	-5.01145	28	1	0.2	5	20963	15945	Cxcl10
GO:0002832	negative regulation of response to biotic stimulus	0.00666125	-5.01145	28	1	0.2	5	20963	211770	Trib1
GO:0060142	regulation of syncytium formation by plasma membrane fusion	0.00689849	-4.97645	29	1	0.2	5	20963	15945	Cxcl10
GO:2000404	regulation of T cell migration	0.00689849	-4.97645	29	1	0.2	5	20963	15945	Cxcl10
GO:2000403	positive regulation of lymphocyte migration	0.00689849	-4.97645	29	1	0.2	5	20963	15945	Cxcl10
GO:0051351	positive regulation of ligase activity	0.00689849	-4.97645	29	1	0.2	5	20963	211770	Trib1
GO:0048598	embryonic morphogenesis	0.00715682	-4.93969	577	2	0.4	5	20963	1768420971	Cited2,Sdc4
GO:0051281	positive regulation of release of sequestered calcium ion into cytosol	0.00737285	-4.90995	31	1	0.2	5	20963	15945	Cxcl10
GO:0060122	inner ear receptor stereocilium organization	0.00737285	-4.90995	31	1	0.2	5	20963	20971	Sdc4
GO:0010762	regulation of fibroblast migration	0.00737285	-4.90995	31	1	0.2	5	20963	20971	Sdc4
GO:0030155	regulation of cell adhesion	0.00752317	-4.88977	592	2	0.4	5	20963	1768420971	Cited2,Sdc4
GO:0048048	embryonic eye morphogenesis	0.00760995	-4.8783	32	1	0.2	5	20963	17684	Cited2
GO:0048821	erythrocyte development	0.00760995	-4.8783	32	1	0.2	5	20963	17684	Cited2
GO:0003197	endocardial cushion development	0.00760995	-4.8783	32	1	0.2	5	20963	17684	Cited2
GO:0070098	chemokine-mediated signaling pathway	0.00760995	-4.8783	32	1	0.2	5	20963	15945	Cxcl10
GO:0045859	regulation of protein kinase activity	0.00767211	-4.87016	598	2	0.4	5	20963	21177020971	Trib1,Sdc4
GO:0048519	negative regulation of biological process	0.00772439	-4.86337	4350	4	0.8	5	20963	7.57672e+20	Rab11fip1,Trib1,Cited2,Cxcl10
GO:0035295	tube development	0.00779728	-4.85398	603	2	0.4	5	20963	2097117684	Sdc4,Cited2
GO:0048729	tissue morphogenesis	0.00799952	-4.82837	611	2	0.4	5	20963	1768420971	Cited2,Sdc4
GO:1904030	negative regulation of cyclin-dependent protein kinase activity	0.00808403	-4.81786	34	1	0.2	5	20963	211770	Trib1
GO:0010033	response to organic substance	0.00824943	-4.79761	2070	3	0.6	5	20963	2117701768415940	Trib1,Cited2,Cxcl10
GO:0048522	positive regulation of cellular process	0.00826409	-4.79584	4428	4	0.8	5	20963	1.59452e+20	Cxcl10,Sdc4,Cited2,Trib1
GO:0003156	regulation of organ formation	0.008321	-4.78897	35	1	0.2	5	20963	17684	Cited2
GO:0060412	ventricular septum morphogenesis	0.00855793	-4.7609	36	1	0.2	5	20963	17684	Cited2
GO:2000401	regulation of lymphocyte migration	0.00879481	-4.73359	37	1	0.2	5	20963	15945	Cxcl10
GO:0060135	maternal process involved in female pregnancy	0.00879481	-4.73359	37	1	0.2	5	20963	17684	Cited2
GO:0031076	embryonic camera-type eye development	0.00879481	-4.73359	37	1	0.2	5	20963	17684	Cited2
GO:0045596	negative regulation of cell differentiation	0.00902008	-4.7083	650	2	0.4	5	20963	21177015945	Trib1,Cxcl10
GO:1903530	regulation of secretion by cell	0.00902008	-4.7083	650	2	0.4	5	20963	2097175767	Sdc4,Rab11fip1
GO:0051707	response to other organism	0.00902008	-4.7083	650	2	0.4	5	20963	15945211770	Cxcl10,Trib1
GO:0043207	response to external biotic stimulus	0.00902008	-4.7083	650	2	0.4	5	20963	21177015945	Trib1,Cxcl10
GO:0048662	negative regulation of smooth muscle cell proliferation	0.00903165	-4.70702	38	1	0.2	5	20963	211770	Trib1
GO:0002684	positive regulation of immune system process	0.009047	-4.70532	651	2	0.4	5	20963	15945211770	Cxcl10,Trib1
GO:0043549	regulation of kinase activity	0.00907396	-4.70235	652	2	0.4	5	20963	20971211770	Sdc4,Trib1
GO:0051496	positive regulation of stress fiber assembly	0.00926844	-4.68114	39	1	0.2	5	20963	20971	Sdc4
GO:2000243	positive regulation of reproductive process	0.00926844	-4.68114	39	1	0.2	5	20963	17684	Cited2
GO:0002762	negative regulation of myeloid leukocyte differentiation	0.00926844	-4.68114	39	1	0.2	5	20963	211770	Trib1
GO:0001954	positive regulation of cell-matrix adhesion	0.00950518	-4.65592	40	1	0.2	5	20963	20971	Sdc4
GO:0045055	regulated secretory pathway	0.00950518	-4.65592	40	1	0.2	5	20963	75767	Rab11fip1
GO:0043618	regulation of transcription from RNA polymerase II promoter in response to stress	0.00950518	-4.65592	40	1	0.2	5	20963	17684	Cited2
GO:0001825	blastocyst formation	0.00950518	-4.65592	40	1	0.2	5	20963	17684	Cited2
GO:0009966	regulation of signal transduction	0.00956755	-4.64938	2181	3	0.6	5	20963	1768421177015940	Cited2,Trib1,Cxcl10
GO:0009607	response to biotic stimulus	0.00976003	-4.62946	677	2	0.4	5	20963	21177015945	Trib1,Cxcl10
GO:0016477	cell migration	0.00976003	-4.62946	677	2	0.4	5	20963	1594520971	Cxcl10,Sdc4
GO:0043009	chordate embryonic development	0.00990004	-4.61522	682	2	0.4	5	20963	1768420971	Cited2,Sdc4
GO:0051893	regulation of focal adhesion assembly	0.00997854	-4.60732	42	1	0.2	5	20963	20971	Sdc4
GO:0090109	regulation of cell-substrate junction assembly	0.00997854	-4.60732	42	1	0.2	5	20963	20971	Sdc4
GO:0009792	embryo development ending in birth or egg hatching	0.0100976	-4.59546	689	2	0.4	5	20963	1768420971	Cited2,Sdc4
GO:0010524	positive regulation of calcium ion transport into cytosol	0.0102151	-4.58388	43	1	0.2	5	20963	15945	Cxcl10
GO:0021545	cranial nerve development	0.0102151	-4.58388	43	1	0.2	5	20963	17684	Cited2
GO:0050793	regulation of developmental process	0.0103445	-4.5713	2242	3	0.6	5	20963	1768421177015940	Cited2,Trib1,Cxcl10
GO:0051046	regulation of secretion	0.0104117	-4.56482	700	2	0.4	5	20963	7576720971	Rab11fip1,Sdc4
GO:1903391	regulation of adherens junction organization	0.0104517	-4.56099	44	1	0.2	5	20963	20971	Sdc4
GO:0043620	regulation of DNA-templated transcription in response to stress	0.0104517	-4.56099	44	1	0.2	5	20963	17684	Cited2
GO:0048536	spleen development	0.0104517	-4.56099	44	1	0.2	5	20963	17684	Cited2
GO:0001658	branching involved in ureteric bud morphogenesis	0.0106882	-4.53861	45	1	0.2	5	20963	17684	Cited2
GO:0032233	positive regulation of actin filament bundle assembly	0.0109247	-4.51673	46	1	0.2	5	20963	20971	Sdc4
GO:1902117	positive regulation of organelle assembly	0.0111611	-4.49532	47	1	0.2	5	20963	20971	Sdc4
GO:0051338	regulation of transferase activity	0.0113209	-4.48111	731	2	0.4	5	20963	20971211770	Sdc4,Trib1
GO:0044060	regulation of endocrine process	0.0113975	-4.47436	48	1	0.2	5	20963	75767	Rab11fip1
GO:0060119	inner ear receptor cell development	0.0116339	-4.45384	49	1	0.2	5	20963	20971	Sdc4
GO:0048870	cell motility	0.0120181	-4.42134	754	2	0.4	5	20963	1594520971	Cxcl10,Sdc4
GO:0051674	localization of cell	0.0120181	-4.42134	754	2	0.4	5	20963	1594520971	Cxcl10,Sdc4
GO:0060675	ureteric bud morphogenesis	0.0121064	-4.41402	51	1	0.2	5	20963	17684	Cited2
GO:0072171	mesonephric tubule morphogenesis	0.0123426	-4.3947	52	1	0.2	5	20963	17684	Cited2
GO:0048538	thymus development	0.0123426	-4.3947	52	1	0.2	5	20963	17684	Cited2
GO:0048518	positive regulation of biological process	0.0125026	-4.38182	4940	4	0.8	5	20963	2.09712e+20	Sdc4,Cxcl10,Cited2,Trib1
GO:0032101	regulation of response to external stimulus	0.0126086	-4.37338	773	2	0.4	5	20963	21177015945	Trib1,Cxcl10
GO:0045661	regulation of myoblast differentiation	0.0128149	-4.35715	54	1	0.2	5	20963	15945	Cxcl10
GO:0002763	positive regulation of myeloid leukocyte differentiation	0.0130509	-4.3389	55	1	0.2	5	20963	211770	Trib1
GO:0010830	regulation of myotube differentiation	0.013287	-4.32097	56	1	0.2	5	20963	15945	Cxcl10
GO:0001947	heart looping	0.013287	-4.32097	56	1	0.2	5	20963	17684	Cited2
GO:0061515	myeloid cell development	0.013287	-4.32097	56	1	0.2	5	20963	17684	Cited2
GO:0080090	regulation of primary metabolic process	0.0134124	-4.31158	5033	4	0.8	5	20963	2.1177e+20	Trib1,Cited2,Sdc4,Cxcl10
GO:0051148	negative regulation of muscle cell differentiation	0.0135229	-4.30337	57	1	0.2	5	20963	15945	Cxcl10
GO:0051438	regulation of ubiquitin-protein transferase activity	0.0137589	-4.28607	58	1	0.2	5	20963	211770	Trib1
GO:0048844	artery morphogenesis	0.0137589	-4.28607	58	1	0.2	5	20963	17684	Cited2
GO:0051340	regulation of ligase activity	0.0139948	-4.26907	59	1	0.2	5	20963	211770	Trib1
GO:0072078	nephron tubule morphogenesis	0.0139948	-4.26907	59	1	0.2	5	20963	17684	Cited2
GO:0035914	skeletal muscle cell differentiation	0.0142306	-4.25236	60	1	0.2	5	20963	17684	Cited2
GO:0061371	determination of heart left/right asymmetry	0.0142306	-4.25236	60	1	0.2	5	20963	17684	Cited2
GO:0060411	cardiac septum morphogenesis	0.0142306	-4.25236	60	1	0.2	5	20963	17684	Cited2
GO:0031323	regulation of cellular metabolic process	0.0142948	-4.24786	5119	4	0.8	5	20963	1.76842e+20	Cited2,Trib1,Cxcl10,Sdc4
GO:0007422	peripheral nervous system development	0.0144664	-4.23593	61	1	0.2	5	20963	17684	Cited2
GO:0072088	nephron epithelium morphogenesis	0.0144664	-4.23593	61	1	0.2	5	20963	17684	Cited2
GO:0003151	outflow tract morphogenesis	0.0147021	-4.21976	62	1	0.2	5	20963	17684	Cited2
GO:0072028	nephron morphogenesis	0.0147021	-4.21976	62	1	0.2	5	20963	17684	Cited2
GO:0007254	JNK cascade	0.0147021	-4.21976	62	1	0.2	5	20963	211770	Trib1
GO:0014910	regulation of smooth muscle cell migration	0.0149378	-4.20386	63	1	0.2	5	20963	211770	Trib1
GO:0003143	embryonic heart tube morphogenesis	0.0149378	-4.20386	63	1	0.2	5	20963	17684	Cited2
GO:1901888	regulation of cell junction assembly	0.0151735	-4.1882	64	1	0.2	5	20963	20971	Sdc4
GO:0051279	regulation of release of sequestered calcium ion into cytosol	0.0151735	-4.1882	64	1	0.2	5	20963	15945	Cxcl10
GO:0002088	lens development in camera-type eye	0.0151735	-4.1882	64	1	0.2	5	20963	17684	Cited2
GO:0061333	renal tubule morphogenesis	0.0154091	-4.1728	65	1	0.2	5	20963	17684	Cited2
GO:0072080	nephron tubule development	0.0154091	-4.1728	65	1	0.2	5	20963	17684	Cited2
GO:0051093	negative regulation of developmental process	0.0154424	-4.17064	859	2	0.4	5	20963	21177015945	Trib1,Cxcl10
GO:0060113	inner ear receptor cell differentiation	0.0156447	-4.15762	66	1	0.2	5	20963	20971	Sdc4
GO:0010604	positive regulation of macromolecule metabolic process	0.0161015	-4.12884	2624	3	0.6	5	20963	2097117684211770	Sdc4,Cited2,Trib1
GO:0051492	regulation of stress fiber assembly	0.0161157	-4.12796	68	1	0.2	5	20963	20971	Sdc4
GO:0072163	mesonephric epithelium development	0.0163511	-4.11346	69	1	0.2	5	20963	17684	Cited2
GO:0051403	stress-activated MAPK cascade	0.0163511	-4.11346	69	1	0.2	5	20963	211770	Trib1
GO:0072164	mesonephric tubule development	0.0163511	-4.11346	69	1	0.2	5	20963	17684	Cited2
GO:0001657	ureteric bud development	0.0163511	-4.11346	69	1	0.2	5	20963	17684	Cited2
GO:0071456	cellular response to hypoxia	0.0165865	-4.09916	70	1	0.2	5	20963	17684	Cited2
GO:0061326	renal tubule development	0.0168219	-4.08508	71	1	0.2	5	20963	17684	Cited2
GO:0001823	mesonephros development	0.0168219	-4.08508	71	1	0.2	5	20963	17684	Cited2
GO:0021675	nerve development	0.0168219	-4.08508	71	1	0.2	5	20963	17684	Cited2
GO:0003281	ventricular septum development	0.0168219	-4.08508	71	1	0.2	5	20963	17684	Cited2
GO:0036294	cellular response to decreased oxygen levels	0.0170572	-4.07118	72	1	0.2	5	20963	17684	Cited2
GO:0007179	transforming growth factor beta receptor signaling pathway	0.0170572	-4.07118	72	1	0.2	5	20963	17684	Cited2
GO:0032436	positive regulation of proteasomal ubiquitin-dependent protein catabolic process	0.0170572	-4.07118	72	1	0.2	5	20963	211770	Trib1
GO:0042490	mechanoreceptor differentiation	0.0170572	-4.07118	72	1	0.2	5	20963	20971	Sdc4
GO:0051050	positive regulation of transport	0.0174638	-4.04762	916	2	0.4	5	20963	2097115945	Sdc4,Cxcl10
GO:0072009	nephron epithelium development	0.0177628	-4.03065	75	1	0.2	5	20963	17684	Cited2
GO:0014032	neural crest cell development	0.0177628	-4.03065	75	1	0.2	5	20963	17684	Cited2
GO:0002690	positive regulation of leukocyte chemotaxis	0.0177628	-4.03065	75	1	0.2	5	20963	15945	Cxcl10
GO:0022603	regulation of anatomical structure morphogenesis	0.0177932	-4.02894	925	2	0.4	5	20963	1594517684	Cxcl10,Cited2
GO:0035050	embryonic heart tube development	0.018233	-4.00452	77	1	0.2	5	20963	17684	Cited2
GO:0060993	kidney morphogenesis	0.018233	-4.00452	77	1	0.2	5	20963	17684	Cited2
GO:0001570	vasculogenesis	0.018233	-4.00452	77	1	0.2	5	20963	17684	Cited2
GO:0071453	cellular response to oxygen levels	0.018468	-3.99171	78	1	0.2	5	20963	17684	Cited2
GO:0016525	negative regulation of angiogenesis	0.018468	-3.99171	78	1	0.2	5	20963	15945	Cxcl10
GO:0032231	regulation of actin filament bundle assembly	0.018703	-3.97907	79	1	0.2	5	20963	20971	Sdc4
GO:0010522	regulation of calcium ion transport into cytosol	0.018703	-3.97907	79	1	0.2	5	20963	15945	Cxcl10
GO:1902106	negative regulation of leukocyte differentiation	0.0189379	-3.96659	80	1	0.2	5	20963	211770	Trib1
GO:1904029	regulation of cyclin-dependent protein kinase activity	0.0189379	-3.96659	80	1	0.2	5	20963	211770	Trib1
GO:1901800	positive regulation of proteasomal protein catabolic process	0.0189379	-3.96659	80	1	0.2	5	20963	211770	Trib1
GO:0060429	epithelium development	0.0189491	-3.966	956	2	0.4	5	20963	2097117684	Sdc4,Cited2
GO:0048646	anatomical structure formation involved in morphogenesis	0.0190627	-3.96002	959	2	0.4	5	20963	2097117684	Sdc4,Cited2
GO:0030218	erythrocyte differentiation	0.0191728	-3.95426	81	1	0.2	5	20963	17684	Cited2
GO:0014033	neural crest cell differentiation	0.0191728	-3.95426	81	1	0.2	5	20963	17684	Cited2
GO:0045921	positive regulation of exocytosis	0.0191728	-3.95426	81	1	0.2	5	20963	20971	Sdc4
GO:2000181	negative regulation of blood vessel morphogenesis	0.0191728	-3.95426	81	1	0.2	5	20963	15945	Cxcl10
GO:0040011	locomotion	0.019329	-3.94615	966	2	0.4	5	20963	2097115945	Sdc4,Cxcl10
GO:1901343	negative regulation of vasculature development	0.0198773	-3.91818	84	1	0.2	5	20963	15945	Cxcl10
GO:0045638	negative regulation of myeloid cell differentiation	0.0198773	-3.91818	84	1	0.2	5	20963	211770	Trib1
GO:0001889	liver development	0.0198773	-3.91818	84	1	0.2	5	20963	17684	Cited2
GO:0045639	positive regulation of myeloid cell differentiation	0.020112	-3.90644	85	1	0.2	5	20963	211770	Trib1
GO:0060840	artery development	0.020112	-3.90644	85	1	0.2	5	20963	17684	Cited2
GO:0043085	positive regulation of catalytic activity	0.0201765	-3.90324	988	2	0.4	5	20963	20971211770	Sdc4,Trib1
GO:0001952	regulation of cell-matrix adhesion	0.0203466	-3.89484	86	1	0.2	5	20963	20971	Sdc4
GO:1903844	regulation of cellular response to transforming growth factor beta stimulus	0.0203466	-3.89484	86	1	0.2	5	20963	17684	Cited2
GO:0017015	regulation of transforming growth factor beta receptor signaling pathway	0.0203466	-3.89484	86	1	0.2	5	20963	17684	Cited2
GO:0061008	hepaticobiliary system development	0.0205813	-3.88337	87	1	0.2	5	20963	17684	Cited2
GO:0060349	bone morphogenesis	0.0205813	-3.88337	87	1	0.2	5	20963	17684	Cited2
GO:0045937	positive regulation of phosphate metabolic process	0.020803	-3.87266	1004	2	0.4	5	20963	1594520971	Cxcl10,Sdc4
GO:0010562	positive regulation of phosphorus metabolic process	0.020803	-3.87266	1004	2	0.4	5	20963	1594520971	Cxcl10,Sdc4
GO:0046888	negative regulation of hormone secretion	0.0208158	-3.87204	88	1	0.2	5	20963	75767	Rab11fip1
GO:0031401	positive regulation of protein modification process	0.0209215	-3.86698	1007	2	0.4	5	20963	21177020971	Trib1,Sdc4
GO:0030595	leukocyte chemotaxis	0.0212849	-3.84976	90	1	0.2	5	20963	15945	Cxcl10
GO:0009798	axis specification	0.0212849	-3.84976	90	1	0.2	5	20963	17684	Cited2
GO:0034101	erythrocyte homeostasis	0.0215193	-3.8388	91	1	0.2	5	20963	17684	Cited2
GO:0009790	embryo development	0.0216785	-3.83143	1026	2	0.4	5	20963	2097117684	Sdc4,Cited2
GO:0001824	blastocyst development	0.0217537	-3.82797	92	1	0.2	5	20963	17684	Cited2
GO:0002688	regulation of leukocyte chemotaxis	0.0219881	-3.81726	93	1	0.2	5	20963	15945	Cxcl10
GO:1903052	positive regulation of proteolysis involved in cellular protein catabolic process	0.0222224	-3.80666	94	1	0.2	5	20963	211770	Trib1
GO:0030816	positive regulation of cAMP metabolic process	0.0222224	-3.80666	94	1	0.2	5	20963	15945	Cxcl10
GO:0046546	development of primary male sexual characteristics	0.0222224	-3.80666	94	1	0.2	5	20963	17684	Cited2
GO:0002573	myeloid leukocyte differentiation	0.0222224	-3.80666	94	1	0.2	5	20963	17684	Cited2
GO:0072073	kidney epithelium development	0.0222224	-3.80666	94	1	0.2	5	20963	17684	Cited2
GO:0008584	male gonad development	0.0222224	-3.80666	94	1	0.2	5	20963	17684	Cited2
GO:0019222	regulation of metabolic process	0.0223655	-3.80024	5770	4	0.8	5	20963	2.1177e+20	Trib1,Cited2,Sdc4,Cxcl10
GO:0051153	regulation of striated muscle cell differentiation	0.0224567	-3.79617	95	1	0.2	5	20963	15945	Cxcl10
GO:0006928	movement of cell or subcellular component	0.0227338	-3.7839	1052	2	0.4	5	20963	1594520971	Cxcl10,Sdc4
GO:0023057	negative regulation of signaling	0.0231456	-3.76595	1062	2	0.4	5	20963	21177075767	Trib1,Rab11fip1
GO:0072006	nephron development	0.0231592	-3.76536	98	1	0.2	5	20963	17684	Cited2
GO:0071560	cellular response to transforming growth factor beta stimulus	0.0231592	-3.76536	98	1	0.2	5	20963	17684	Cited2
GO:0010648	negative regulation of cell communication	0.0236024	-3.74641	1073	2	0.4	5	20963	75767211770	Rab11fip1,Trib1
GO:0090100	positive regulation of transmembrane receptor protein serine/threonine kinase signaling pathway	0.0236273	-3.74535	100	1	0.2	5	20963	17684	Cited2
GO:0007498	mesoderm development	0.0236273	-3.74535	100	1	0.2	5	20963	17684	Cited2
GO:0010811	positive regulation of cell-substrate adhesion	0.0238613	-3.7355	101	1	0.2	5	20963	20971	Sdc4
GO:0071559	response to transforming growth factor beta	0.0240953	-3.72574	102	1	0.2	5	20963	17684	Cited2
GO:0048583	regulation of response to stimulus	0.0242985	-3.71734	3043	3	0.6	5	20963	2117701768415940	Trib1,Cited2,Cxcl10
GO:0031398	positive regulation of protein ubiquitination	0.0243292	-3.71608	103	1	0.2	5	20963	211770	Trib1
GO:0050794	regulation of cellular process	0.024382	-3.71391	9975	5	1	5	20963	2.09712e+25	Sdc4,Cxcl10,Trib1,Cited2,Rab11fip1
GO:0045892	negative regulation of transcription, DNA-templated	0.0244006	-3.71315	1092	2	0.4	5	20963	17684211770	Cited2,Trib1
GO:0001892	embryonic placenta development	0.024563	-3.70651	104	1	0.2	5	20963	17684	Cited2
GO:0003279	cardiac septum development	0.024563	-3.70651	104	1	0.2	5	20963	17684	Cited2
GO:0031098	stress-activated protein kinase signaling cascade	0.024563	-3.70651	104	1	0.2	5	20963	211770	Trib1
GO:0002682	regulation of immune system process	0.0247828	-3.6976	1101	2	0.4	5	20963	21177015945	Trib1,Cxcl10
GO:2000241	regulation of reproductive process	0.0247968	-3.69704	105	1	0.2	5	20963	17684	Cited2
GO:0051928	positive regulation of calcium ion transport	0.0247968	-3.69704	105	1	0.2	5	20963	15945	Cxcl10
GO:1903364	positive regulation of cellular protein catabolic process	0.0250306	-3.68766	106	1	0.2	5	20963	211770	Trib1
GO:1903507	negative regulation of nucleic acid-templated transcription	0.0253395	-3.67539	1114	2	0.4	5	20963	17684211770	Cited2,Trib1
GO:1901700	response to oxygen-containing compound	0.0253825	-3.67369	1115	2	0.4	5	20963	15945211770	Cxcl10,Trib1
GO:0002761	regulation of myeloid leukocyte differentiation	0.025498	-3.66915	108	1	0.2	5	20963	211770	Trib1
GO:1902679	negative regulation of RNA biosynthetic process	0.0259016	-3.65345	1127	2	0.4	5	20963	21177017684	Trib1,Cited2
GO:0007565	female pregnancy	0.0259652	-3.651	110	1	0.2	5	20963	17684	Cited2
GO:0030801	positive regulation of cyclic nucleotide metabolic process	0.0259652	-3.651	110	1	0.2	5	20963	15945	Cxcl10
GO:0002262	myeloid cell homeostasis	0.0261988	-3.64204	111	1	0.2	5	20963	17684	Cited2
GO:0007368	determination of left/right symmetry	0.0266658	-3.62437	113	1	0.2	5	20963	17684	Cited2
GO:0043627	response to estrogen	0.0268992	-3.61566	114	1	0.2	5	20963	17684	Cited2
GO:0050709	negative regulation of protein secretion	0.0271325	-3.60702	115	1	0.2	5	20963	75767	Rab11fip1
GO:1902115	regulation of organelle assembly	0.0271325	-3.60702	115	1	0.2	5	20963	20971	Sdc4
GO:0002687	positive regulation of leukocyte migration	0.0271325	-3.60702	115	1	0.2	5	20963	15945	Cxcl10
GO:0009967	positive regulation of signal transduction	0.0274418	-3.59569	1162	2	0.4	5	20963	1594517684	Cxcl10,Cited2
GO:0051253	negative regulation of RNA metabolic process	0.0277097	-3.58597	1168	2	0.4	5	20963	17684211770	Cited2,Trib1
GO:0050921	positive regulation of chemotaxis	0.0278324	-3.58156	118	1	0.2	5	20963	15945	Cxcl10
GO:0046661	male sex differentiation	0.0278324	-3.58156	118	1	0.2	5	20963	17684	Cited2
GO:1903322	positive regulation of protein modification by small protein conjugation or removal	0.0278324	-3.58156	118	1	0.2	5	20963	211770	Trib1
GO:0035051	cardiocyte differentiation	0.0280656	-3.57321	119	1	0.2	5	20963	17684	Cited2
GO:0048660	regulation of smooth muscle cell proliferation	0.0282987	-3.56494	120	1	0.2	5	20963	211770	Trib1
GO:0009855	determination of bilateral symmetry	0.0282987	-3.56494	120	1	0.2	5	20963	17684	Cited2
GO:0009799	specification of symmetry	0.0285318	-3.55674	121	1	0.2	5	20963	17684	Cited2
GO:0003206	cardiac chamber morphogenesis	0.0285318	-3.55674	121	1	0.2	5	20963	17684	Cited2
GO:0014031	mesenchymal cell development	0.0287649	-3.5486	122	1	0.2	5	20963	17684	Cited2
GO:0048593	camera-type eye morphogenesis	0.0289979	-3.54053	123	1	0.2	5	20963	17684	Cited2
GO:0035270	endocrine system development	0.0292308	-3.53253	124	1	0.2	5	20963	17684	Cited2
GO:0051607	defense response to virus	0.0292308	-3.53253	124	1	0.2	5	20963	15945	Cxcl10
GO:0001932	regulation of protein phosphorylation	0.0292952	-3.53033	1203	2	0.4	5	20963	21177020971	Trib1,Sdc4
GO:0042221	response to chemical	0.0297612	-3.51455	3276	3	0.6	5	20963	1594521177017680	Cxcl10,Trib1,Cited2
GO:0003231	cardiac ventricle development	0.0299295	-3.50891	127	1	0.2	5	20963	17684	Cited2
GO:0007519	skeletal muscle tissue development	0.0299295	-3.50891	127	1	0.2	5	20963	17684	Cited2
GO:0048864	stem cell development	0.0301623	-3.50116	128	1	0.2	5	20963	17684	Cited2
GO:1903707	negative regulation of hemopoiesis	0.0306277	-3.48585	130	1	0.2	5	20963	211770	Trib1
GO:0051094	positive regulation of developmental process	0.0307314	-3.48247	1234	2	0.4	5	20963	17684211770	Cited2,Trib1
GO:2000113	negative regulation of cellular macromolecule biosynthetic process	0.0309189	-3.47639	1238	2	0.4	5	20963	17684211770	Cited2,Trib1
GO:0050789	regulation of biological process	0.0312425	-3.46597	10482	5	1	5	20963	7.57672e+25	Rab11fip1,Trib1,Cited2,Sdc4,Cxcl10
GO:0032270	positive regulation of cellular protein metabolic process	0.0312482	-3.46579	1245	2	0.4	5	20963	21177020971	Trib1,Sdc4
GO:1900544	positive regulation of purine nucleotide metabolic process	0.031558	-3.45593	134	1	0.2	5	20963	15945	Cxcl10
GO:0032434	regulation of proteasomal ubiquitin-dependent protein catabolic process	0.031558	-3.45593	134	1	0.2	5	20963	211770	Trib1
GO:0030814	regulation of cAMP metabolic process	0.031558	-3.45593	134	1	0.2	5	20963	15945	Cxcl10
GO:0045981	positive regulation of nucleotide metabolic process	0.031558	-3.45593	134	1	0.2	5	20963	15945	Cxcl10
GO:0060538	skeletal muscle organ development	0.0317905	-3.44859	135	1	0.2	5	20963	17684	Cited2
GO:0043433	negative regulation of sequence-specific DNA binding transcription factor activity	0.0317905	-3.44859	135	1	0.2	5	20963	211770	Trib1
GO:0044093	positive regulation of molecular function	0.0318161	-3.44778	1257	2	0.4	5	20963	21177020971	Trib1,Sdc4
GO:0048762	mesenchymal cell differentiation	0.032023	-3.4413	136	1	0.2	5	20963	17684	Cited2
GO:0019219	regulation of nucleobase-containing compound metabolic process	0.0326776	-3.42107	3390	3	0.6	5	20963	1594521177017680	Cxcl10,Trib1,Cited2
GO:0060326	cell chemotaxis	0.0331844	-3.40567	141	1	0.2	5	20963	15945	Cxcl10
GO:0045934	negative regulation of nucleobase-containing compound metabolic process	0.0333522	-3.40063	1289	2	0.4	5	20963	17684211770	Cited2,Trib1
GO:0050900	leukocyte migration	0.0336487	-3.39178	143	1	0.2	5	20963	15945	Cxcl10
GO:1902107	positive regulation of leukocyte differentiation	0.0336487	-3.39178	143	1	0.2	5	20963	211770	Trib1
GO:0043901	negative regulation of multi-organism process	0.0338808	-3.38491	144	1	0.2	5	20963	211770	Trib1
GO:0042325	regulation of phosphorylation	0.0338874	-3.38471	1300	2	0.4	5	20963	21177020971	Trib1,Sdc4
GO:0010558	negative regulation of macromolecule biosynthetic process	0.0339851	-3.38183	1302	2	0.4	5	20963	21177017684	Trib1,Cited2
GO:0033554	cellular response to stress	0.0340829	-3.37896	1304	2	0.4	5	20963	21177017684	Trib1,Cited2
GO:0002244	hematopoietic progenitor cell differentiation	0.0345767	-3.36457	147	1	0.2	5	20963	17684	Cited2
GO:0048520	positive regulation of behavior	0.0348086	-3.35789	148	1	0.2	5	20963	15945	Cxcl10
GO:0000165	MAPK cascade	0.0348086	-3.35789	148	1	0.2	5	20963	211770	Trib1
GO:0051147	regulation of muscle cell differentiation	0.0350405	-3.35125	149	1	0.2	5	20963	15945	Cxcl10
GO:1902531	regulation of intracellular signal transduction	0.0351669	-3.34765	1326	2	0.4	5	20963	21177015945	Trib1,Cxcl10
GO:0023056	positive regulation of signaling	0.0359142	-3.32662	1341	2	0.4	5	20963	1594517684	Cxcl10,Cited2
GO:0002685	regulation of leukocyte migration	0.0359674	-3.32514	153	1	0.2	5	20963	15945	Cxcl10
GO:0051247	positive regulation of protein metabolic process	0.0360645	-3.32245	1344	2	0.4	5	20963	20971211770	Sdc4,Trib1
GO:0001890	placenta development	0.0361991	-3.31872	154	1	0.2	5	20963	17684	Cited2
GO:0031327	negative regulation of cellular biosynthetic process	0.0366682	-3.30584	1356	2	0.4	5	20963	21177017684	Trib1,Cited2
GO:0010647	positive regulation of cell communication	0.0369717	-3.2976	1362	2	0.4	5	20963	1768415945	Cited2,Cxcl10
GO:0044706	multi-multicellular organism process	0.0373565	-3.28725	159	1	0.2	5	20963	17684	Cited2
GO:0048592	eye morphogenesis	0.0373565	-3.28725	159	1	0.2	5	20963	17684	Cited2
GO:0030799	regulation of cyclic nucleotide metabolic process	0.0375879	-3.28107	160	1	0.2	5	20963	15945	Cxcl10
GO:0048754	branching morphogenesis of an epithelial tube	0.0378192	-3.27494	161	1	0.2	5	20963	17684	Cited2
GO:0051495	positive regulation of cytoskeleton organization	0.0378192	-3.27494	161	1	0.2	5	20963	20971	Sdc4
GO:0009615	response to virus	0.0378192	-3.27494	161	1	0.2	5	20963	15945	Cxcl10
GO:0009890	negative regulation of biosynthetic process	0.0380935	-3.26771	1384	2	0.4	5	20963	17684211770	Cited2,Trib1
GO:0060348	bone development	0.0382817	-3.26278	163	1	0.2	5	20963	17684	Cited2
GO:0032846	positive regulation of homeostatic process	0.0385129	-3.25676	164	1	0.2	5	20963	15945	Cxcl10
GO:0051172	negative regulation of nitrogen compound metabolic process	0.038763	-3.25029	1397	2	0.4	5	20963	21177017684	Trib1,Cited2
GO:0051171	regulation of nitrogen compound metabolic process	0.0388545	-3.24793	3613	3	0.6	5	20963	1594521177017680	Cxcl10,Trib1,Cited2
GO:0010810	regulation of cell-substrate adhesion	0.0389751	-3.24483	166	1	0.2	5	20963	20971	Sdc4
GO:0003205	cardiac chamber development	0.0389751	-3.24483	166	1	0.2	5	20963	17684	Cited2
GO:2000027	regulation of organ morphogenesis	0.0389751	-3.24483	166	1	0.2	5	20963	17684	Cited2
GO:0065007	biological regulation	0.03928	-3.23704	10973	5	1	5	20963	7.57672e+25	Rab11fip1,Cited2,Trib1,Sdc4,Cxcl10
GO:0001666	response to hypoxia	0.0394372	-3.23305	168	1	0.2	5	20963	17684	Cited2
GO:0017157	regulation of exocytosis	0.0394372	-3.23305	168	1	0.2	5	20963	20971	Sdc4
GO:0008406	gonad development	0.039899	-3.2214	170	1	0.2	5	20963	17684	Cited2
GO:0036293	response to decreased oxygen levels	0.0401299	-3.21563	171	1	0.2	5	20963	17684	Cited2
GO:0044763	single-organism cellular process	0.0402927	-3.21158	11029	5	1	5	20963	7.57672e+25	Rab11fip1,Trib1,Cited2,Cxcl10,Sdc4
GO:0045137	development of primary sexual characteristics	0.0405915	-3.2042	173	1	0.2	5	20963	17684	Cited2
GO:0009605	response to external stimulus	0.0410125	-3.19388	1440	2	0.4	5	20963	15945211770	Cxcl10,Trib1
GO:0023014	signal transduction by protein phosphorylation	0.041053	-3.19289	175	1	0.2	5	20963	211770	Trib1
GO:0045732	positive regulation of protein catabolic process	0.0412836	-3.18729	176	1	0.2	5	20963	211770	Trib1
GO:0042127	regulation of cell proliferation	0.0413306	-3.18615	1446	2	0.4	5	20963	15945211770	Cxcl10,Trib1
GO:2000021	regulation of ion homeostasis	0.0415142	-3.18172	177	1	0.2	5	20963	15945	Cxcl10
GO:1903708	positive regulation of hemopoiesis	0.0415142	-3.18172	177	1	0.2	5	20963	211770	Trib1
GO:0071310	cellular response to organic substance	0.0419699	-3.1708	1458	2	0.4	5	20963	1768415945	Cited2,Cxcl10
GO:0071222	cellular response to lipopolysaccharide	0.0419753	-3.17067	179	1	0.2	5	20963	15945	Cxcl10
GO:0050920	regulation of chemotaxis	0.0422058	-3.1652	180	1	0.2	5	20963	15945	Cxcl10
GO:0010629	negative regulation of gene expression	0.0426133	-3.15559	1470	2	0.4	5	20963	17684211770	Cited2,Trib1
GO:0060485	mesenchyme development	0.0428969	-3.14896	183	1	0.2	5	20963	17684	Cited2
GO:0051240	positive regulation of multicellular organismal process	0.0429905	-3.14678	1477	2	0.4	5	20963	21177017684	Trib1,Cited2
GO:0048839	inner ear development	0.0435877	-3.13298	186	1	0.2	5	20963	20971	Sdc4
GO:0045637	regulation of myeloid cell differentiation	0.0438178	-3.12771	187	1	0.2	5	20963	211770	Trib1
GO:0071219	cellular response to molecule of bacterial origin	0.0440479	-3.12248	188	1	0.2	5	20963	15945	Cxcl10
GO:1903531	negative regulation of secretion by cell	0.044278	-3.11727	189	1	0.2	5	20963	75767	Rab11fip1
GO:0031396	regulation of protein ubiquitination	0.044278	-3.11727	189	1	0.2	5	20963	211770	Trib1
GO:0048468	cell development	0.0444036	-3.11443	1503	2	0.4	5	20963	2097117684	Sdc4,Cited2
GO:0022409	positive regulation of cell-cell adhesion	0.044738	-3.10693	191	1	0.2	5	20963	17684	Cited2
GO:0006469	negative regulation of protein kinase activity	0.044738	-3.10693	191	1	0.2	5	20963	211770	Trib1
GO:0061138	morphogenesis of a branching epithelium	0.044968	-3.10181	192	1	0.2	5	20963	17684	Cited2
GO:0031399	regulation of protein modification process	0.0463357	-3.07184	1538	2	0.4	5	20963	21177020971	Trib1,Sdc4
GO:0002831	regulation of response to biotic stimulus	0.0465763	-3.06666	199	1	0.2	5	20963	211770	Trib1
GO:0090092	regulation of transmembrane receptor protein serine/threonine kinase signaling pathway	0.0470354	-3.05685	201	1	0.2	5	20963	17684	Cited2
GO:0001763	morphogenesis of a branching structure	0.0470354	-3.05685	201	1	0.2	5	20963	17684	Cited2
GO:0051224	negative regulation of protein transport	0.0470354	-3.05685	201	1	0.2	5	20963	75767	Rab11fip1
GO:0007178	transmembrane receptor protein serine/threonine kinase signaling pathway	0.0470354	-3.05685	201	1	0.2	5	20963	17684	Cited2
GO:0009888	tissue development	0.0478494	-3.0397	1565	2	0.4	5	20963	2097117684	Sdc4,Cited2
GO:0071216	cellular response to biotic stimulus	0.0479532	-3.03753	205	1	0.2	5	20963	15945	Cxcl10
GO:0030099	myeloid cell differentiation	0.0479532	-3.03753	205	1	0.2	5	20963	17684	Cited2
GO:0001822	kidney development	0.0481825	-3.03276	206	1	0.2	5	20963	17684	Cited2
GO:0061136	regulation of proteasomal protein catabolic process	0.0481825	-3.03276	206	1	0.2	5	20963	211770	Trib1
GO:0048863	stem cell differentiation	0.0484117	-3.02801	207	1	0.2	5	20963	17684	Cited2
GO:0007166	cell surface receptor signaling pathway	0.0486989	-3.0221	1580	2	0.4	5	20963	1768415945	Cited2,Cxcl10
GO:0033673	negative regulation of kinase activity	0.0488702	-3.01859	209	1	0.2	5	20963	211770	Trib1
GO:1903320	regulation of protein modification by small protein conjugation or removal	0.0490993	-3.01391	210	1	0.2	5	20963	211770	Trib1
GO:0045595	regulation of cell differentiation	0.0492116	-3.01163	1589	2	0.4	5	20963	21177015945	Trib1,Cxcl10
GO:0002376	immune system process	0.0492687	-3.01047	1590	2	0.4	5	20963	1594517684	Cxcl10,Cited2
GO:0045765	regulation of angiogenesis	0.0495575	-3.00462	212	1	0.2	5	20963	15945	Cxcl10
GO:1900542	regulation of purine nucleotide metabolic process	0.0495575	-3.00462	212	1	0.2	5	20963	15945	Cxcl10
GO:0006887	exocytosis	0.0500154	-2.99542	214	1	0.2	5	20963	75767	Rab11fip1
GO:0048584	positive regulation of response to stimulus	0.0502434	-2.99088	1607	2	0.4	5	20963	1594517684	Cxcl10,Cited2
GO:0051924	regulation of calcium ion transport	0.0502444	-2.99086	215	1	0.2	5	20963	15945	Cxcl10
GO:0043583	ear development	0.0502444	-2.99086	215	1	0.2	5	20963	20971	Sdc4
GO:0051048	negative regulation of secretion	0.0502444	-2.99086	215	1	0.2	5	20963	75767	Rab11fip1
GO:0006140	regulation of nucleotide metabolic process	0.0507021	-2.98179	217	1	0.2	5	20963	15945	Cxcl10
GO:0048705	skeletal system morphogenesis	0.051617	-2.9639	221	1	0.2	5	20963	17684	Cited2
GO:0070482	response to oxygen levels	0.051617	-2.9639	221	1	0.2	5	20963	17684	Cited2
GO:0045935	positive regulation of nucleobase-containing compound metabolic process	0.052041	-2.95572	1638	2	0.4	5	20963	1594517684	Cxcl10,Cited2
GO:0007548	sex differentiation	0.0520742	-2.95509	223	1	0.2	5	20963	17684	Cited2
GO:0090287	regulation of cellular response to growth factor stimulus	0.0523027	-2.95071	224	1	0.2	5	20963	17684	Cited2
GO:0072001	renal system development	0.0527596	-2.94201	226	1	0.2	5	20963	17684	Cited2
GO:0048872	homeostasis of number of cells	0.052988	-2.93769	227	1	0.2	5	20963	17684	Cited2
GO:1903050	regulation of proteolysis involved in cellular protein catabolic process	0.0532164	-2.93339	228	1	0.2	5	20963	211770	Trib1
GO:1901342	regulation of vasculature development	0.0534447	-2.92911	229	1	0.2	5	20963	15945	Cxcl10
GO:0050790	regulation of catalytic activity	0.0534502	-2.929	1662	2	0.4	5	20963	20971211770	Sdc4,Trib1
GO:0050896	response to stimulus	0.0535493	-2.92715	7320	4	0.8	5	20963	2.09712e+20	Sdc4,Cxcl10,Cited2,Trib1
GO:0003007	heart morphogenesis	0.0548136	-2.90382	235	1	0.2	5	20963	17684	Cited2
GO:0051179	localization	0.0557022	-2.88774	4132	3	0.6	5	20963	757671594520971	Rab11fip1,Cxcl10,Sdc4
GO:0031331	positive regulation of cellular catabolic process	0.0559531	-2.88324	240	1	0.2	5	20963	211770	Trib1
GO:0019221	cytokine-mediated signaling pathway	0.0564086	-2.87513	242	1	0.2	5	20963	15945	Cxcl10
GO:0043405	regulation of MAP kinase activity	0.0564086	-2.87513	242	1	0.2	5	20963	211770	Trib1
GO:0048545	response to steroid hormone	0.0564086	-2.87513	242	1	0.2	5	20963	17684	Cited2
GO:0051173	positive regulation of nitrogen compound metabolic process	0.0570394	-2.86401	1722	2	0.4	5	20963	1768415945	Cited2,Cxcl10
GO:1902105	regulation of leukocyte differentiation	0.0570916	-2.8631	245	1	0.2	5	20963	211770	Trib1
GO:1903362	regulation of cellular protein catabolic process	0.0573191	-2.85912	246	1	0.2	5	20963	211770	Trib1
GO:0042060	wound healing	0.0577741	-2.85121	248	1	0.2	5	20963	20971	Sdc4
GO:0051348	negative regulation of transferase activity	0.0577741	-2.85121	248	1	0.2	5	20963	211770	Trib1
GO:1903651	positive regulation of cytoplasmic transport	0.0580015	-2.84729	249	1	0.2	5	20963	15945	Cxcl10
GO:0043270	positive regulation of ion transport	0.0582289	-2.84337	250	1	0.2	5	20963	15945	Cxcl10
GO:0007517	muscle organ development	0.059138	-2.82788	254	1	0.2	5	20963	17684	Cited2
GO:0050795	regulation of behavior	0.0600464	-2.81264	258	1	0.2	5	20963	15945	Cxcl10
GO:0046883	regulation of hormone secretion	0.0607272	-2.80136	261	1	0.2	5	20963	75767	Rab11fip1
GO:0032103	positive regulation of response to external stimulus	0.0614077	-2.79022	264	1	0.2	5	20963	15945	Cxcl10
GO:0045862	positive regulation of proteolysis	0.0614077	-2.79022	264	1	0.2	5	20963	211770	Trib1
GO:0001655	urogenital system development	0.0618611	-2.78286	266	1	0.2	5	20963	17684	Cited2
GO:0032956	regulation of actin cytoskeleton organization	0.0618611	-2.78286	266	1	0.2	5	20963	20971	Sdc4
GO:0032102	negative regulation of response to external stimulus	0.0625408	-2.77194	269	1	0.2	5	20963	211770	Trib1
GO:0045787	positive regulation of cell cycle	0.0638992	-2.75045	275	1	0.2	5	20963	17684	Cited2
GO:0090596	sensory organ morphogenesis	0.0643517	-2.74339	277	1	0.2	5	20963	17684	Cited2
GO:0070887	cellular response to chemical stimulus	0.0660918	-2.71671	1867	2	0.4	5	20963	1594517684	Cxcl10,Cited2
GO:0014706	striated muscle tissue development	0.0663855	-2.71228	286	1	0.2	5	20963	17684	Cited2
GO:0007165	signal transduction	0.0677218	-2.69235	4449	3	0.6	5	20963	2117701768415940	Trib1,Cited2,Cxcl10
GO:0007399	nervous system development	0.0690065	-2.67355	1912	2	0.4	5	20963	1768420971	Cited2,Sdc4
GO:0009896	positive regulation of catabolic process	0.0690917	-2.67232	298	1	0.2	5	20963	211770	Trib1
GO:0043010	camera-type eye development	0.0699924	-2.65937	302	1	0.2	5	20963	17684	Cited2
GO:0060537	muscle tissue development	0.0702175	-2.65616	303	1	0.2	5	20963	17684	Cited2
GO:0009611	response to wounding	0.0704425	-2.65296	304	1	0.2	5	20963	20971	Sdc4
GO:0048562	embryonic organ morphogenesis	0.0706675	-2.64977	305	1	0.2	5	20963	17684	Cited2
GO:0032388	positive regulation of intracellular transport	0.0720164	-2.63086	311	1	0.2	5	20963	15945	Cxcl10
GO:0032970	regulation of actin filament-based process	0.0724657	-2.62464	313	1	0.2	5	20963	20971	Sdc4
GO:0002521	leukocyte differentiation	0.0740369	-2.60319	320	1	0.2	5	20963	17684	Cited2
GO:0003002	regionalization	0.0742612	-2.60017	321	1	0.2	5	20963	17684	Cited2
GO:0051090	regulation of sequence-specific DNA binding transcription factor activity	0.0749338	-2.59115	324	1	0.2	5	20963	211770	Trib1
GO:0044699	single-organism process	0.0751796	-2.58788	12494	5	1	5	20963	1.59452e+25	Cxcl10,Sdc4,Cited2,Trib1,Rab11fip1
GO:0010959	regulation of metal ion transport	0.0771729	-2.56171	334	1	0.2	5	20963	15945	Cxcl10
GO:1903706	regulation of hemopoiesis	0.0778438	-2.55305	337	1	0.2	5	20963	211770	Trib1
GO:0044700	single organism signaling	0.078826	-2.54051	4715	3	0.6	5	20963	2117701768415940	Trib1,Cited2,Cxcl10
GO:0023052	signaling	0.0789565	-2.53886	4718	3	0.6	5	20963	1594521177017680	Cxcl10,Trib1,Cited2
GO:0001654	eye development	0.0791844	-2.53598	343	1	0.2	5	20963	17684	Cited2
GO:0022407	regulation of cell-cell adhesion	0.0798541	-2.52755	346	1	0.2	5	20963	17684	Cited2
GO:0009653	anatomical structure morphogenesis	0.0806546	-2.51758	2085	2	0.4	5	20963	1768420971	Cited2,Sdc4
GO:0098542	defense response to other organism	0.0807464	-2.51644	350	1	0.2	5	20963	15945	Cxcl10
GO:0071363	cellular response to growth factor stimulus	0.0807464	-2.51644	350	1	0.2	5	20963	17684	Cited2
GO:0051128	regulation of cellular component organization	0.0811403	-2.51158	2092	2	0.4	5	20963	1594520971	Cxcl10,Sdc4
GO:0002252	immune effector process	0.0827517	-2.49191	359	1	0.2	5	20963	15945	Cxcl10
GO:0001933	negative regulation of protein phosphorylation	0.0829743	-2.48922	360	1	0.2	5	20963	211770	Trib1
GO:0007154	cell communication	0.0832852	-2.48548	4816	3	0.6	5	20963	1594517684211770	Cxcl10,Cited2,Trib1
GO:0070848	response to growth factor	0.0836418	-2.48121	363	1	0.2	5	20963	17684	Cited2
GO:1903532	positive regulation of secretion by cell	0.0836418	-2.48121	363	1	0.2	5	20963	20971	Sdc4
GO:0042176	regulation of protein catabolic process	0.0847534	-2.46801	368	1	0.2	5	20963	211770	Trib1
GO:0044089	positive regulation of cellular component biogenesis	0.0847534	-2.46801	368	1	0.2	5	20963	20971	Sdc4
GO:0032940	secretion by cell	0.0849756	-2.46539	369	1	0.2	5	20963	75767	Rab11fip1
GO:0071900	regulation of protein serine/threonine kinase activity	0.0849756	-2.46539	369	1	0.2	5	20963	211770	Trib1
GO:0065009	regulation of molecular function	0.085135	-2.46352	2149	2	0.4	5	20963	21177020971	Trib1,Sdc4
GO:0006954	inflammatory response	0.0851978	-2.46278	370	1	0.2	5	20963	15945	Cxcl10
GO:0031324	negative regulation of cellular metabolic process	0.085418	-2.4602	2153	2	0.4	5	20963	21177017684	Trib1,Cited2
GO:0048732	gland development	0.085864	-2.45499	373	1	0.2	5	20963	17684	Cited2
GO:0050708	regulation of protein secretion	0.086086	-2.45241	374	1	0.2	5	20963	75767	Rab11fip1
GO:0002683	negative regulation of immune system process	0.0863079	-2.44983	375	1	0.2	5	20963	211770	Trib1
GO:0048514	blood vessel morphogenesis	0.0865298	-2.44727	376	1	0.2	5	20963	17684	Cited2
GO:0071396	cellular response to lipid	0.0867517	-2.44471	377	1	0.2	5	20963	15945	Cxcl10
GO:0071345	cellular response to cytokine stimulus	0.0869735	-2.44215	378	1	0.2	5	20963	15945	Cxcl10
GO:0032268	regulation of cellular protein metabolic process	0.0879803	-2.43064	2189	2	0.4	5	20963	20971211770	Sdc4,Trib1
GO:0048608	reproductive structure development	0.0883035	-2.42698	384	1	0.2	5	20963	17684	Cited2
GO:0061458	reproductive system development	0.0894106	-2.41452	389	1	0.2	5	20963	17684	Cited2
GO:0045860	positive regulation of protein kinase activity	0.0894106	-2.41452	389	1	0.2	5	20963	20971	Sdc4
GO:0051047	positive regulation of secretion	0.0896319	-2.41204	390	1	0.2	5	20963	20971	Sdc4
GO:0010605	negative regulation of macromolecule metabolic process	0.0899202	-2.40883	2216	2	0.4	5	20963	17684211770	Cited2,Trib1
GO:0042326	negative regulation of phosphorylation	0.0911798	-2.39492	397	1	0.2	5	20963	211770	Trib1
GO:0032844	regulation of homeostatic process	0.0911798	-2.39492	397	1	0.2	5	20963	15945	Cxcl10
GO:0043900	regulation of multi-organism process	0.0914007	-2.3925	398	1	0.2	5	20963	211770	Trib1
GO:0051493	regulation of cytoskeleton organization	0.0916216	-2.39009	399	1	0.2	5	20963	20971	Sdc4
GO:0030335	positive regulation of cell migration	0.0918425	-2.38768	400	1	0.2	5	20963	15945	Cxcl10
GO:0006935	chemotaxis	0.0920633	-2.38528	401	1	0.2	5	20963	15945	Cxcl10
GO:0060627	regulation of vesicle-mediated transport	0.0920633	-2.38528	401	1	0.2	5	20963	20971	Sdc4
GO:0042330	taxis	0.0925048	-2.38049	403	1	0.2	5	20963	15945	Cxcl10
GO:2000147	positive regulation of cell motility	0.0944895	-2.35927	412	1	0.2	5	20963	15945	Cxcl10
GO:1903649	regulation of cytoplasmic transport	0.0951503	-2.3523	415	1	0.2	5	20963	15945	Cxcl10
GO:0033674	positive regulation of kinase activity	0.0960308	-2.34309	419	1	0.2	5	20963	20971	Sdc4
GO:0051272	positive regulation of cellular component movement	0.0964708	-2.33852	421	1	0.2	5	20963	15945	Cxcl10
GO:0001701	in utero embryonic development	0.0980093	-2.32269	428	1	0.2	5	20963	17684	Cited2
GO:0060255	regulation of macromolecule metabolic process	0.0985358	-2.31733	5141	3	0.6	5	20963	1768421177020970	Cited2,Trib1,Sdc4
GO:0040017	positive regulation of locomotion	0.0988876	-2.31377	432	1	0.2	5	20963	15945	Cxcl10
GO:0001501	skeletal system development	0.0997651	-2.30494	436	1	0.2	5	20963	17684	Cited2
GO:0007389	pattern specification process	0.0997651	-2.30494	436	1	0.2	5	20963	17684	Cited2
GO:0061061	muscle structure development	0.0997651	-2.30494	436	1	0.2	5	20963	17684	Cited2
GO:0051246	regulation of protein metabolic process	0.100296	-2.29963	2357	2	0.4	5	20963	21177020971	Trib1,Sdc4
GO:0048568	embryonic organ development	0.10305	-2.27254	451	1	0.2	5	20963	17684	Cited2
GO:0046903	secretion	0.105453	-2.24949	462	1	0.2	5	20963	75767	Rab11fip1
GO:0044057	regulation of system process	0.106107	-2.24331	465	1	0.2	5	20963	75767	Rab11fip1
GO:0051051	negative regulation of transport	0.106543	-2.23921	467	1	0.2	5	20963	75767	Rab11fip1
GO:0009892	negative regulation of metabolic process	0.107355	-2.23161	2450	2	0.4	5	20963	21177017684	Trib1,Cited2
GO:0034097	response to cytokine	0.107632	-2.22903	472	1	0.2	5	20963	15945	Cxcl10
GO:0001568	blood vessel development	0.10785	-2.22701	473	1	0.2	5	20963	17684	Cited2
GO:0010638	positive regulation of organelle organization	0.111979	-2.18944	492	1	0.2	5	20963	20971	Sdc4
GO:0009987	cellular process	0.114814	-2.16444	13598	5	1	5	20963	2.09712e+25	Sdc4,Cxcl10,Rab11fip1,Cited2,Trib1
GO:0001944	vasculature development	0.115012	-2.16272	506	1	0.2	5	20963	17684	Cited2
GO:0007507	heart development	0.116309	-2.1515	512	1	0.2	5	20963	17684	Cited2
GO:0045936	negative regulation of phosphate metabolic process	0.117605	-2.14043	518	1	0.2	5	20963	211770	Trib1
GO:0010563	negative regulation of phosphorus metabolic process	0.117605	-2.14043	518	1	0.2	5	20963	211770	Trib1
GO:0031329	regulation of cellular catabolic process	0.118036	-2.13676	520	1	0.2	5	20963	211770	Trib1
GO:0032386	regulation of intracellular transport	0.118683	-2.1313	523	1	0.2	5	20963	15945	Cxcl10
GO:0007167	enzyme linked receptor protein signaling pathway	0.119114	-2.12767	525	1	0.2	5	20963	17684	Cited2
GO:0001775	cell activation	0.120192	-2.11867	530	1	0.2	5	20963	15945	Cxcl10
GO:0031400	negative regulation of protein modification process	0.121483	-2.10798	536	1	0.2	5	20963	211770	Trib1
GO:0008283	cell proliferation	0.121698	-2.10622	537	1	0.2	5	20963	17684	Cited2
GO:0010720	positive regulation of cell development	0.122343	-2.10093	540	1	0.2	5	20963	211770	Trib1
GO:0009725	response to hormone	0.12406	-2.08699	548	1	0.2	5	20963	17684	Cited2
GO:0048513	organ development	0.127693	-2.05813	2707	2	0.4	5	20963	1768420971	Cited2,Sdc4
GO:0051129	negative regulation of cellular component organization	0.128557	-2.05139	569	1	0.2	5	20963	15945	Cxcl10
GO:0014070	response to organic cyclic compound	0.131118	-2.03166	581	1	0.2	5	20963	17684	Cited2
GO:0043269	regulation of ion transport	0.131118	-2.03166	581	1	0.2	5	20963	15945	Cxcl10
GO:0030097	hemopoiesis	0.133673	-2.01236	593	1	0.2	5	20963	17684	Cited2
GO:0008285	negative regulation of cell proliferation	0.135373	-1.99972	601	1	0.2	5	20963	211770	Trib1
GO:0043408	regulation of MAPK cascade	0.136858	-1.98881	608	1	0.2	5	20963	211770	Trib1
GO:0009894	regulation of catabolic process	0.141302	-1.95686	629	1	0.2	5	20963	211770	Trib1
GO:0051716	cellular response to stimulus	0.142335	-1.94957	5950	3	0.6	5	20963	1594517684211770	Cxcl10,Cited2,Trib1
GO:0003006	developmental process involved in reproduction	0.142568	-1.94794	635	1	0.2	5	20963	17684	Cited2
GO:0048534	hematopoietic or lymphoid organ development	0.145517	-1.92746	649	1	0.2	5	20963	17684	Cited2
GO:0006355	regulation of transcription, DNA-templated	0.148025	-1.91037	2951	2	0.4	5	20963	17684211770	Cited2,Trib1
GO:0048609	multicellular organismal reproductive process	0.148038	-1.91029	661	1	0.2	5	20963	17684	Cited2
GO:0030162	regulation of proteolysis	0.148248	-1.90887	662	1	0.2	5	20963	211770	Trib1
GO:1903506	regulation of nucleic acid-templated transcription	0.149561	-1.90005	2969	2	0.4	5	20963	17684211770	Cited2,Trib1
GO:2001141	regulation of RNA biosynthetic process	0.150074	-1.89663	2975	2	0.4	5	20963	21177017684	Trib1,Cited2
GO:0043086	negative regulation of catalytic activity	0.150344	-1.89483	672	1	0.2	5	20963	211770	Trib1
GO:0044087	regulation of cellular component biogenesis	0.150553	-1.89344	673	1	0.2	5	20963	20971	Sdc4
GO:0032504	multicellular organism reproduction	0.150972	-1.89066	675	1	0.2	5	20963	17684	Cited2
GO:0002520	immune system development	0.15139	-1.88789	677	1	0.2	5	20963	17684	Cited2
GO:0007417	central nervous system development	0.155357	-1.86203	696	1	0.2	5	20963	17684	Cited2
GO:0048666	neuron development	0.155357	-1.86203	696	1	0.2	5	20963	20971	Sdc4
GO:0051223	regulation of protein transport	0.156815	-1.85269	703	1	0.2	5	20963	75767	Rab11fip1
GO:0051252	regulation of RNA metabolic process	0.158353	-1.84293	3071	2	0.4	5	20963	17684211770	Cited2,Trib1
GO:1901701	cellular response to oxygen-containing compound	0.16014	-1.83171	719	1	0.2	5	20963	15945	Cxcl10
GO:0000122	negative regulation of transcription from RNA polymerase II promoter	0.161384	-1.82397	725	1	0.2	5	20963	17684	Cited2
GO:0006468	protein phosphorylation	0.165932	-1.79618	747	1	0.2	5	20963	211770	Trib1
GO:0070201	regulation of establishment of protein localization	0.166551	-1.79245	750	1	0.2	5	20963	75767	Rab11fip1
GO:0044703	multi-organism reproductive process	0.171077	-1.76564	772	1	0.2	5	20963	17684	Cited2
GO:1902533	positive regulation of intracellular signal transduction	0.172718	-1.75609	780	1	0.2	5	20963	15945	Cxcl10
GO:0030154	cell differentiation	0.172873	-1.7552	3236	2	0.4	5	20963	2097117684	Sdc4,Cited2
GO:2000112	regulation of cellular macromolecule biosynthetic process	0.174568	-1.74544	3255	2	0.4	5	20963	21177017684	Trib1,Cited2
GO:0006955	immune response	0.176809	-1.73268	800	1	0.2	5	20963	15945	Cxcl10
GO:0051726	regulation of cell cycle	0.17783	-1.72693	805	1	0.2	5	20963	17684	Cited2
GO:0008284	positive regulation of cell proliferation	0.178645	-1.72235	809	1	0.2	5	20963	15945	Cxcl10
GO:0071495	cellular response to endogenous stimulus	0.17946	-1.7178	813	1	0.2	5	20963	17684	Cited2
GO:0043066	negative regulation of apoptotic process	0.181088	-1.70877	821	1	0.2	5	20963	17684	Cited2
GO:0001934	positive regulation of protein phosphorylation	0.18251	-1.70095	828	1	0.2	5	20963	20971	Sdc4
GO:0072359	circulatory system development	0.18251	-1.70095	828	1	0.2	5	20963	17684	Cited2
GO:0072358	cardiovascular system development	0.18251	-1.70095	828	1	0.2	5	20963	17684	Cited2
GO:0009628	response to abiotic stimulus	0.182713	-1.69984	829	1	0.2	5	20963	17684	Cited2
GO:0010556	regulation of macromolecule biosynthetic process	0.18392	-1.69325	3359	2	0.4	5	20963	21177017684	Trib1,Cited2
GO:0043069	negative regulation of programmed cell death	0.18393	-1.6932	835	1	0.2	5	20963	17684	Cited2
GO:0000003	reproduction	0.18636	-1.68007	847	1	0.2	5	20963	17684	Cited2
GO:0048869	cellular developmental process	0.189008	-1.66597	3415	2	0.4	5	20963	2097117684	Sdc4,Cited2
GO:0042327	positive regulation of phosphorylation	0.1908	-1.65653	869	1	0.2	5	20963	20971	Sdc4
GO:0016192	vesicle-mediated transport	0.192008	-1.65022	875	1	0.2	5	20963	75767	Rab11fip1
GO:0030182	neuron differentiation	0.19241	-1.64813	877	1	0.2	5	20963	20971	Sdc4
GO:0032880	regulation of protein localization	0.194418	-1.63774	887	1	0.2	5	20963	75767	Rab11fip1
GO:0006952	defense response	0.195822	-1.63055	894	1	0.2	5	20963	15945	Cxcl10
GO:0030030	cell projection organization	0.196022	-1.62953	895	1	0.2	5	20963	20971	Sdc4
GO:0045597	positive regulation of cell differentiation	0.196223	-1.62851	896	1	0.2	5	20963	211770	Trib1
GO:0032269	negative regulation of cellular protein metabolic process	0.197424	-1.6224	902	1	0.2	5	20963	211770	Trib1
GO:0009887	organ morphogenesis	0.198223	-1.61836	906	1	0.2	5	20963	17684	Cited2
GO:0044092	negative regulation of molecular function	0.198823	-1.61534	909	1	0.2	5	20963	211770	Trib1
GO:0060548	negative regulation of cell death	0.199821	-1.61033	914	1	0.2	5	20963	17684	Cited2
GO:0031326	regulation of cellular biosynthetic process	0.200859	-1.60515	3544	2	0.4	5	20963	21177017684	Trib1,Cited2
GO:0009968	negative regulation of signal transduction	0.203208	-1.59352	931	1	0.2	5	20963	211770	Trib1
GO:0060284	regulation of cell development	0.2046	-1.5867	938	1	0.2	5	20963	211770	Trib1
GO:0009889	regulation of biosynthetic process	0.205592	-1.58186	3595	2	0.4	5	20963	21177017684	Trib1,Cited2
GO:0016310	phosphorylation	0.206584	-1.57705	948	1	0.2	5	20963	211770	Trib1
GO:0033043	regulation of organelle organization	0.207971	-1.57036	955	1	0.2	5	20963	20971	Sdc4
GO:0044702	single organism reproductive process	0.209158	-1.56467	961	1	0.2	5	20963	17684	Cited2
GO:0051248	negative regulation of protein metabolic process	0.210146	-1.55995	966	1	0.2	5	20963	211770	Trib1
GO:0010468	regulation of gene expression	0.214852	-1.53781	3694	2	0.4	5	20963	21177017684	Trib1,Cited2
GO:0015031	protein transport	0.21566	-1.53405	994	1	0.2	5	20963	75767	Rab11fip1
GO:0048731	system development	0.217299	-1.52648	3720	2	0.4	5	20963	2097117684	Sdc4,Cited2
GO:0045944	positive regulation of transcription from RNA polymerase II promoter	0.218015	-1.52319	1006	1	0.2	5	20963	17684	Cited2
GO:0022414	reproductive process	0.226209	-1.48629	1048	1	0.2	5	20963	17684	Cited2
GO:0009719	response to endogenous stimulus	0.232214	-1.4601	1079	1	0.2	5	20963	17684	Cited2
GO:0051130	positive regulation of cellular component organization	0.232214	-1.4601	1079	1	0.2	5	20963	20971	Sdc4
GO:0045184	establishment of protein localization	0.234528	-1.45018	1091	1	0.2	5	20963	75767	Rab11fip1
GO:0035556	intracellular signal transduction	0.256612	-1.36019	1207	1	0.2	5	20963	211770	Trib1
GO:0048585	negative regulation of response to stimulus	0.262988	-1.33565	1241	1	0.2	5	20963	211770	Trib1
GO:0042592	homeostatic process	0.26709	-1.32017	1263	1	0.2	5	20963	17684	Cited2
GO:0007275	multicellular organismal development	0.271468	-1.30391	4282	2	0.4	5	20963	1768420971	Cited2,Sdc4
GO:0048856	anatomical structure development	0.280918	-1.26969	4378	2	0.4	5	20963	2097117684	Sdc4,Cited2
GO:0042981	regulation of apoptotic process	0.284776	-1.25605	1359	1	0.2	5	20963	17684	Cited2
GO:0043067	regulation of programmed cell death	0.28769	-1.24587	1375	1	0.2	5	20963	17684	Cited2
GO:0045893	positive regulation of transcription, DNA-templated	0.28987	-1.23832	1387	1	0.2	5	20963	17684	Cited2
GO:1903508	positive regulation of nucleic acid-templated transcription	0.28987	-1.23832	1387	1	0.2	5	20963	17684	Cited2
GO:0048699	generation of neurons	0.290051	-1.2377	1388	1	0.2	5	20963	20971	Sdc4
GO:1902680	positive regulation of RNA biosynthetic process	0.290414	-1.23645	1390	1	0.2	5	20963	17684	Cited2
GO:0051649	establishment of localization in cell	0.294213	-1.22345	1411	1	0.2	5	20963	75767	Rab11fip1
GO:0051254	positive regulation of RNA metabolic process	0.298175	-1.21007	1433	1	0.2	5	20963	17684	Cited2
GO:0022008	neurogenesis	0.306224	-1.18344	1478	1	0.2	5	20963	20971	Sdc4
GO:0010941	regulation of cell death	0.307114	-1.18054	1483	1	0.2	5	20963	17684	Cited2
GO:0008104	protein localization	0.309778	-1.1719	1498	1	0.2	5	20963	75767	Rab11fip1
GO:0071702	organic substance transport	0.321227	-1.13561	1563	1	0.2	5	20963	75767	Rab11fip1
GO:0010557	positive regulation of macromolecule biosynthetic process	0.321576	-1.13452	1565	1	0.2	5	20963	17684	Cited2
GO:0006796	phosphate-containing compound metabolic process	0.323847	-1.12748	1578	1	0.2	5	20963	211770	Trib1
GO:0006793	phosphorus metabolic process	0.331141	-1.10521	1620	1	0.2	5	20963	211770	Trib1
GO:0044767	single-organism developmental process	0.334435	-1.09531	4915	2	0.4	5	20963	1768420971	Cited2,Sdc4
GO:0032502	developmental process	0.337246	-1.08694	4943	2	0.4	5	20963	1768420971	Cited2,Sdc4
GO:0010628	positive regulation of gene expression	0.340255	-1.07806	1673	1	0.2	5	20963	17684	Cited2
GO:0006357	regulation of transcription from RNA polymerase II promoter	0.342475	-1.07156	1686	1	0.2	5	20963	17684	Cited2
GO:0031328	positive regulation of cellular biosynthetic process	0.3452	-1.06363	1702	1	0.2	5	20963	17684	Cited2
GO:0009891	positive regulation of biosynthetic process	0.350791	-1.04757	1735	1	0.2	5	20963	17684	Cited2
GO:0033036	macromolecule localization	0.355672	-1.03375	1764	1	0.2	5	20963	75767	Rab11fip1
GO:0051641	cellular localization	0.361191	-1.01835	1797	1	0.2	5	20963	75767	Rab11fip1
GO:0007186	G-protein coupled receptor signaling pathway	0.362524	-1.01467	1805	1	0.2	5	20963	15945	Cxcl10
GO:0044260	cellular macromolecule metabolic process	0.362584	-1.0145	5195	2	0.4	5	20963	21177017684	Trib1,Cited2
GO:0006351	transcription, DNA-templated	0.372609	-0.987226	1866	1	0.2	5	20963	17684	Cited2
GO:0097659	nucleic acid-templated transcription	0.372773	-0.986785	1867	1	0.2	5	20963	17684	Cited2
GO:0032774	RNA biosynthetic process	0.373922	-0.983708	1874	1	0.2	5	20963	17684	Cited2
GO:0034654	nucleobase-containing compound biosynthetic process	0.409025	-0.89398	2093	1	0.2	5	20963	17684	Cited2
GO:0036211	protein modification process	0.418516	-0.87104	2154	1	0.2	5	20963	211770	Trib1
GO:0006464	cellular protein modification process	0.418516	-0.87104	2154	1	0.2	5	20963	211770	Trib1
GO:0018130	heterocycle biosynthetic process	0.419134	-0.869564	2158	1	0.2	5	20963	17684	Cited2
GO:0019438	aromatic compound biosynthetic process	0.42006	-0.867357	2164	1	0.2	5	20963	17684	Cited2
GO:0043170	macromolecule metabolic process	0.424029	-0.857955	5807	2	0.4	5	20963	21177017684	Trib1,Cited2
GO:1901362	organic cyclic compound biosynthetic process	0.435776	-0.830626	2267	1	0.2	5	20963	17684	Cited2
GO:0043412	macromolecule modification	0.438337	-0.824767	2284	1	0.2	5	20963	211770	Trib1
GO:0044765	single-organism transport	0.46806	-0.759158	2486	1	0.2	5	20963	75767	Rab11fip1
GO:0044271	cellular nitrogen compound biosynthetic process	0.47036	-0.754257	2502	1	0.2	5	20963	17684	Cited2
GO:0016070	RNA metabolic process	0.478487	-0.737126	2559	1	0.2	5	20963	17684	Cited2
GO:0044707	single-multicellular organism process	0.479248	-0.735536	6365	2	0.4	5	20963	1768420971	Cited2,Sdc4
GO:0034645	cellular macromolecule biosynthetic process	0.483428	-0.726854	2594	1	0.2	5	20963	17684	Cited2
GO:0044267	cellular protein metabolic process	0.486374	-0.720777	2615	1	0.2	5	20963	211770	Trib1
GO:0009059	macromolecule biosynthetic process	0.488191	-0.717048	2628	1	0.2	5	20963	17684	Cited2
GO:1902578	single-organism localization	0.4972	-0.698762	2693	1	0.2	5	20963	75767	Rab11fip1
GO:0032501	multicellular organismal process	0.499877	-0.693394	6577	2	0.4	5	20963	2097117684	Sdc4,Cited2
GO:0065008	regulation of biological quality	0.505132	-0.682936	2751	1	0.2	5	20963	17684	Cited2
GO:0044237	cellular metabolic process	0.516242	-0.661179	6747	2	0.4	5	20963	17684211770	Cited2,Trib1
GO:0010467	gene expression	0.523205	-0.647782	2886	1	0.2	5	20963	17684	Cited2
GO:0090304	nucleic acid metabolic process	0.534441	-0.626535	2972	1	0.2	5	20963	17684	Cited2
GO:0044238	primary metabolic process	0.543845	-0.609091	7038	2	0.4	5	20963	17684211770	Cited2,Trib1
GO:0006810	transport	0.558761	-0.582034	3164	1	0.2	5	20963	75767	Rab11fip1
GO:0019538	protein metabolic process	0.570776	-0.560758	3262	1	0.2	5	20963	211770	Trib1
GO:0071704	organic substance metabolic process	0.571782	-0.558997	7339	2	0.4	5	20963	17684211770	Cited2,Trib1
GO:0044249	cellular biosynthetic process	0.573679	-0.555686	3286	1	0.2	5	20963	17684	Cited2
GO:0051234	establishment of localization	0.575004	-0.553379	3297	1	0.2	5	20963	75767	Rab11fip1
GO:0006139	nucleobase-containing compound metabolic process	0.585367	-0.535516	3384	1	0.2	5	20963	17684	Cited2
GO:1901576	organic substance biosynthetic process	0.585603	-0.535113	3386	1	0.2	5	20963	17684	Cited2
GO:0009058	biosynthetic process	0.59379	-0.52123	3456	1	0.2	5	20963	17684	Cited2
GO:0046483	heterocycle metabolic process	0.602076	-0.507372	3528	1	0.2	5	20963	17684	Cited2
GO:0044710	single-organism metabolic process	0.60219	-0.507183	3529	1	0.2	5	20963	211770	Trib1
GO:0006725	cellular aromatic compound metabolic process	0.605828	-0.50116	3561	1	0.2	5	20963	17684	Cited2
GO:0008152	metabolic process	0.616355	-0.483933	7836	2	0.4	5	20963	21177017684	Trib1,Cited2
GO:1901360	organic cyclic compound metabolic process	0.628183	-0.464924	3763	1	0.2	5	20963	17684	Cited2
GO:0034641	cellular nitrogen compound metabolic process	0.644013	-0.440037	3912	1	0.2	5	20963	17684	Cited2
GO:0006807	nitrogen compound metabolic process	0.674153	-0.394299	4211	1	0.2	5	20963	17684	Cited2
GO:0016043	cellular component organization	0.689982	-0.371089	4377	1	0.2	5	20963	20971	Sdc4
GO:0071840	cellular component organization or biogenesis	0.703481	-0.351715	4524	1	0.2	5	20963	20971	Sdc4
GO:0016236	macroautophagy	1	-1.09577e-10	190	0	0	5	20963
GO:0071214	cellular response to abiotic stimulus	1	-1.09577e-10	190	0	0	5	20963
GO:0071103	DNA conformation change	1	-1.09577e-10	190	0	0	5	20963
GO:1903827	regulation of cellular protein localization	1	-1.02926e-10	484	0	0	5	20963
GO:0030855	epithelial cell differentiation	1	-1.02926e-10	484	0	0	5	20963
GO:0072522	purine-containing compound biosynthetic process	1	-9.73829e-11	121	0	0	5	20963
GO:0032104	regulation of response to extracellular stimulus	1	-9.73829e-11	121	0	0	5	20963
GO:0050807	regulation of synapse organization	1	-9.73829e-11	121	0	0	5	20963
GO:0006473	protein acetylation	1	-9.73829e-11	121	0	0	5	20963
GO:0032107	regulation of response to nutrient levels	1	-9.73829e-11	121	0	0	5	20963
GO:0046034	ATP metabolic process	1	-9.73829e-11	121	0	0	5	20963
GO:0061025	membrane fusion	1	-9.73829e-11	121	0	0	5	20963
GO:0032387	negative regulation of intracellular transport	1	-9.73829e-11	121	0	0	5	20963
GO:0006406	mRNA export from nucleus	1	-9.4985e-11	36	0	0	5	20963
GO:0072350	tricarboxylic acid metabolic process	1	-9.4985e-11	36	0	0	5	20963
GO:0030316	osteoclast differentiation	1	-9.4985e-11	36	0	0	5	20963
GO:0045823	positive regulation of heart contraction	1	-9.4985e-11	36	0	0	5	20963
GO:1900408	negative regulation of cellular response to oxidative stress	1	-9.4985e-11	36	0	0	5	20963
GO:0007140	male meiosis	1	-9.4985e-11	36	0	0	5	20963
GO:0002053	positive regulation of mesenchymal cell proliferation	1	-9.4985e-11	36	0	0	5	20963
GO:0009190	cyclic nucleotide biosynthetic process	1	-9.4985e-11	36	0	0	5	20963
GO:0008088	axon cargo transport	1	-9.4985e-11	36	0	0	5	20963
GO:0046627	negative regulation of insulin receptor signaling pathway	1	-9.4985e-11	36	0	0	5	20963
GO:0048675	axon extension	1	-9.4985e-11	36	0	0	5	20963
GO:0060043	regulation of cardiac muscle cell proliferation	1	-9.4985e-11	36	0	0	5	20963
GO:2001259	positive regulation of cation channel activity	1	-9.4985e-11	36	0	0	5	20963
GO:0006284	base-excision repair	1	-9.4985e-11	36	0	0	5	20963
GO:0045806	negative regulation of endocytosis	1	-9.4985e-11	36	0	0	5	20963
GO:0050879	multicellular organismal movement	1	-9.4985e-11	36	0	0	5	20963
GO:0055025	positive regulation of cardiac muscle tissue development	1	-9.4985e-11	36	0	0	5	20963
GO:0070527	platelet aggregation	1	-9.4985e-11	36	0	0	5	20963
GO:0031124	mRNA 3'-end processing	1	-9.4985e-11	36	0	0	5	20963
GO:1902883	negative regulation of response to oxidative stress	1	-9.4985e-11	36	0	0	5	20963
GO:0002090	regulation of receptor internalization	1	-9.4985e-11	36	0	0	5	20963
GO:0048841	regulation of axon extension involved in axon guidance	1	-9.4985e-11	36	0	0	5	20963
GO:1901031	regulation of response to reactive oxygen species	1	-9.4985e-11	36	0	0	5	20963
GO:0048730	epidermis morphogenesis	1	-9.4985e-11	36	0	0	5	20963
GO:0006096	glycolytic process	1	-9.4985e-11	36	0	0	5	20963
GO:0030835	negative regulation of actin filament depolymerization	1	-9.4985e-11	36	0	0	5	20963
GO:0071427	mRNA-containing ribonucleoprotein complex export from nucleus	1	-9.4985e-11	36	0	0	5	20963
GO:0045104	intermediate filament cytoskeleton organization	1	-9.4985e-11	36	0	0	5	20963
GO:0035456	response to interferon-beta	1	-9.4985e-11	36	0	0	5	20963
GO:0045923	positive regulation of fatty acid metabolic process	1	-9.4985e-11	36	0	0	5	20963
GO:0051653	spindle localization	1	-9.4985e-11	36	0	0	5	20963
GO:0007259	JAK-STAT cascade	1	-9.4985e-11	36	0	0	5	20963
GO:0010596	negative regulation of endothelial cell migration	1	-9.4985e-11	36	0	0	5	20963
GO:0045747	positive regulation of Notch signaling pathway	1	-9.4985e-11	36	0	0	5	20963
GO:0046605	regulation of centrosome cycle	1	-9.4985e-11	36	0	0	5	20963
GO:1902743	regulation of lamellipodium organization	1	-9.4985e-11	36	0	0	5	20963
GO:0045168	cell-cell signaling involved in cell fate commitment	1	-9.4985e-11	36	0	0	5	20963
GO:0030282	bone mineralization	1	-9.4985e-11	36	0	0	5	20963
GO:0002209	behavioral defense response	1	-9.4985e-11	36	0	0	5	20963
GO:0021696	cerebellar cortex morphogenesis	1	-9.4985e-11	36	0	0	5	20963
GO:0071320	cellular response to cAMP	1	-9.4985e-11	36	0	0	5	20963
GO:1904031	positive regulation of cyclin-dependent protein kinase activity	1	-9.4985e-11	36	0	0	5	20963
GO:0032715	negative regulation of interleukin-6 production	1	-9.4985e-11	36	0	0	5	20963
GO:0050881	musculoskeletal movement	1	-9.4985e-11	36	0	0	5	20963
GO:0006757	ATP generation from ADP	1	-9.4985e-11	36	0	0	5	20963
GO:0002064	epithelial cell development	1	-9.45741e-11	206	0	0	5	20963
GO:0030323	respiratory tube development	1	-9.45741e-11	206	0	0	5	20963
GO:0031349	positive regulation of defense response	1	-9.45741e-11	206	0	0	5	20963
GO:0071229	cellular response to acid chemical	1	-9.45741e-11	206	0	0	5	20963
GO:0009952	anterior/posterior pattern specification	1	-9.45741e-11	206	0	0	5	20963
GO:0032989	cellular component morphogenesis	1	-9.17236e-11	907	0	0	5	20963
GO:0070271	protein complex biogenesis	1	-9.17236e-11	907	0	0	5	20963
GO:0006461	protein complex assembly	1	-9.17236e-11	907	0	0	5	20963
GO:0051640	organelle localization	1	-8.92507e-11	346	0	0	5	20963
GO:1903829	positive regulation of cellular protein localization	1	-8.89745e-11	302	0	0	5	20963
GO:0003013	circulatory system process	1	-8.89745e-11	302	0	0	5	20963
GO:0048285	organelle fission	1	-8.81336e-11	454	0	0	5	20963
GO:0045980	negative regulation of nucleotide metabolic process	1	-8.81302e-11	61	0	0	5	20963
GO:0048002	antigen processing and presentation of peptide antigen	1	-8.81302e-11	61	0	0	5	20963
GO:0048024	regulation of mRNA splicing, via spliceosome	1	-8.81302e-11	61	0	0	5	20963
GO:0007193	adenylate cyclase-inhibiting G-protein coupled receptor signaling pathway	1	-8.81302e-11	61	0	0	5	20963
GO:0007632	visual behavior	1	-8.81302e-11	61	0	0	5	20963
GO:0046631	alpha-beta T cell activation	1	-8.81302e-11	61	0	0	5	20963
GO:0061178	regulation of insulin secretion involved in cellular response to glucose stimulus	1	-8.81302e-11	61	0	0	5	20963
GO:0043330	response to exogenous dsRNA	1	-8.81302e-11	61	0	0	5	20963
GO:0051983	regulation of chromosome segregation	1	-8.81302e-11	61	0	0	5	20963
GO:0001678	cellular glucose homeostasis	1	-8.81302e-11	61	0	0	5	20963
GO:0006304	DNA modification	1	-8.81302e-11	61	0	0	5	20963
GO:1903051	negative regulation of proteolysis involved in cellular protein catabolic process	1	-8.81302e-11	61	0	0	5	20963
GO:0006940	regulation of smooth muscle contraction	1	-8.81302e-11	61	0	0	5	20963
GO:0045670	regulation of osteoclast differentiation	1	-8.81302e-11	61	0	0	5	20963
GO:0061097	regulation of protein tyrosine kinase activity	1	-8.81302e-11	61	0	0	5	20963
GO:0030148	sphingolipid biosynthetic process	1	-8.81302e-11	61	0	0	5	20963
GO:0051384	response to glucocorticoid	1	-8.81302e-11	61	0	0	5	20963
GO:0001656	metanephros development	1	-8.81302e-11	61	0	0	5	20963
GO:0019395	fatty acid oxidation	1	-8.81302e-11	61	0	0	5	20963
GO:0008637	apoptotic mitochondrial changes	1	-8.81302e-11	61	0	0	5	20963
GO:0060421	positive regulation of heart growth	1	-8.732e-11	32	0	0	5	20963
GO:0051283	negative regulation of sequestering of calcium ion	1	-8.732e-11	32	0	0	5	20963
GO:0048255	mRNA stabilization	1	-8.732e-11	32	0	0	5	20963
GO:1902229	regulation of intrinsic apoptotic signaling pathway in response to DNA damage	1	-8.732e-11	32	0	0	5	20963
GO:0010965	regulation of mitotic sister chromatid separation	1	-8.732e-11	32	0	0	5	20963
GO:0001562	response to protozoan	1	-8.732e-11	32	0	0	5	20963
GO:1902622	regulation of neutrophil migration	1	-8.732e-11	32	0	0	5	20963
GO:0008154	actin polymerization or depolymerization	1	-8.732e-11	32	0	0	5	20963
GO:0046329	negative regulation of JNK cascade	1	-8.732e-11	32	0	0	5	20963
GO:0006026	aminoglycan catabolic process	1	-8.732e-11	32	0	0	5	20963
GO:0045581	negative regulation of T cell differentiation	1	-8.732e-11	32	0	0	5	20963
GO:0001937	negative regulation of endothelial cell proliferation	1	-8.732e-11	32	0	0	5	20963
GO:0042992	negative regulation of transcription factor import into nucleus	1	-8.732e-11	32	0	0	5	20963
GO:0050873	brown fat cell differentiation	1	-8.732e-11	32	0	0	5	20963
GO:0007143	female meiotic division	1	-8.732e-11	32	0	0	5	20963
GO:0007131	reciprocal meiotic recombination	1	-8.732e-11	32	0	0	5	20963
GO:0001706	endoderm formation	1	-8.732e-11	32	0	0	5	20963
GO:0015909	long-chain fatty acid transport	1	-8.732e-11	32	0	0	5	20963
GO:0001909	leukocyte mediated cytotoxicity	1	-8.732e-11	32	0	0	5	20963
GO:0071346	cellular response to interferon-gamma	1	-8.732e-11	32	0	0	5	20963
GO:0006891	intra-Golgi vesicle-mediated transport	1	-8.732e-11	32	0	0	5	20963
GO:0033108	mitochondrial respiratory chain complex assembly	1	-8.732e-11	32	0	0	5	20963
GO:0051293	establishment of spindle localization	1	-8.732e-11	32	0	0	5	20963
GO:0019228	neuronal action potential	1	-8.732e-11	32	0	0	5	20963
GO:0044839	cell cycle G2/M phase transition	1	-8.732e-11	32	0	0	5	20963
GO:0090279	regulation of calcium ion import	1	-8.732e-11	32	0	0	5	20963
GO:0072665	protein localization to vacuole	1	-8.732e-11	32	0	0	5	20963
GO:0060674	placenta blood vessel development	1	-8.732e-11	32	0	0	5	20963
GO:0033628	regulation of cell adhesion mediated by integrin	1	-8.732e-11	32	0	0	5	20963
GO:0000086	G2/M transition of mitotic cell cycle	1	-8.732e-11	32	0	0	5	20963
GO:0006101	citrate metabolic process	1	-8.732e-11	32	0	0	5	20963
GO:0006767	water-soluble vitamin metabolic process	1	-8.732e-11	32	0	0	5	20963
GO:2001222	regulation of neuron migration	1	-8.732e-11	32	0	0	5	20963
GO:0060706	cell differentiation involved in embryonic placenta development	1	-8.732e-11	32	0	0	5	20963
GO:0015804	neutral amino acid transport	1	-8.732e-11	32	0	0	5	20963
GO:0034333	adherens junction assembly	1	-8.732e-11	32	0	0	5	20963
GO:0060479	lung cell differentiation	1	-8.732e-11	32	0	0	5	20963
GO:0050850	positive regulation of calcium-mediated signaling	1	-8.732e-11	32	0	0	5	20963
GO:0006754	ATP biosynthetic process	1	-8.732e-11	32	0	0	5	20963
GO:2000779	regulation of double-strand break repair	1	-8.732e-11	32	0	0	5	20963
GO:0010453	regulation of cell fate commitment	1	-8.732e-11	32	0	0	5	20963
GO:0042246	tissue regeneration	1	-8.732e-11	32	0	0	5	20963
GO:0019731	antibacterial humoral response	1	-8.732e-11	32	0	0	5	20963
GO:0040020	regulation of meiotic nuclear division	1	-8.732e-11	32	0	0	5	20963
GO:0001964	startle response	1	-8.732e-11	32	0	0	5	20963
GO:1901985	positive regulation of protein acetylation	1	-8.732e-11	32	0	0	5	20963
GO:0051209	release of sequestered calcium ion into cytosol	1	-8.732e-11	32	0	0	5	20963
GO:0002820	negative regulation of adaptive immune response	1	-8.732e-11	32	0	0	5	20963
GO:0046320	regulation of fatty acid oxidation	1	-8.732e-11	32	0	0	5	20963
GO:0002455	humoral immune response mediated by circulating immunoglobulin	1	-8.732e-11	32	0	0	5	20963
GO:0033057	multicellular organismal reproductive behavior	1	-8.732e-11	32	0	0	5	20963
GO:0033144	negative regulation of intracellular steroid hormone receptor signaling pathway	1	-8.732e-11	32	0	0	5	20963
GO:0000387	spliceosomal snRNP assembly	1	-8.732e-11	32	0	0	5	20963
GO:0009395	phospholipid catabolic process	1	-8.732e-11	32	0	0	5	20963
GO:0071158	positive regulation of cell cycle arrest	1	-8.732e-11	32	0	0	5	20963
GO:0035825	reciprocal DNA recombination	1	-8.732e-11	32	0	0	5	20963
GO:0003230	cardiac atrium development	1	-8.732e-11	32	0	0	5	20963
GO:0009651	response to salt stress	1	-8.732e-11	32	0	0	5	20963
GO:0046902	regulation of mitochondrial membrane permeability	1	-8.732e-11	32	0	0	5	20963
GO:0007044	cell-substrate junction assembly	1	-8.732e-11	32	0	0	5	20963
GO:0009112	nucleobase metabolic process	1	-8.732e-11	32	0	0	5	20963
GO:0061001	regulation of dendritic spine morphogenesis	1	-8.732e-11	32	0	0	5	20963
GO:0043267	negative regulation of potassium ion transport	1	-8.732e-11	32	0	0	5	20963
GO:0050688	regulation of defense response to virus	1	-8.70029e-11	148	0	0	5	20963
GO:0006457	protein folding	1	-8.70029e-11	148	0	0	5	20963
GO:0031668	cellular response to extracellular stimulus	1	-8.70029e-11	148	0	0	5	20963
GO:0006323	DNA packaging	1	-8.70029e-11	148	0	0	5	20963
GO:0051091	positive regulation of sequence-specific DNA binding transcription factor activity	1	-8.66083e-11	199	0	0	5	20963
GO:0070663	regulation of leukocyte proliferation	1	-8.66083e-11	199	0	0	5	20963
GO:0044782	cilium organization	1	-8.66083e-11	199	0	0	5	20963
GO:0055080	cation homeostasis	1	-8.64449e-11	507	0	0	5	20963
GO:0044265	cellular macromolecule catabolic process	1	-8.6319e-11	594	0	0	5	20963
GO:1902582	single-organism intracellular transport	1	-8.39496e-11	878	0	0	5	20963
GO:0008610	lipid biosynthetic process	1	-8.34752e-11	397	0	0	5	20963
GO:0006203	dGTP catabolic process	1	-8.23602e-11	3	0	0	5	20963
GO:0014878	response to electrical stimulus involved in regulation of muscle adaptation	1	-8.23602e-11	3	0	0	5	20963
GO:0000965	mitochondrial RNA 3'-end processing	1	-8.23602e-11	3	0	0	5	20963
GO:0042427	serotonin biosynthetic process	1	-8.23602e-11	3	0	0	5	20963
GO:0070358	actin polymerization-dependent cell motility	1	-8.23602e-11	3	0	0	5	20963
GO:1902534	single-organism membrane invagination	1	-8.23602e-11	3	0	0	5	20963
GO:0030222	eosinophil differentiation	1	-8.23602e-11	3	0	0	5	20963
GO:0018364	peptidyl-glutamine methylation	1	-8.23602e-11	3	0	0	5	20963
GO:0060084	synaptic transmission involved in micturition	1	-8.23602e-11	3	0	0	5	20963
GO:0030223	neutrophil differentiation	1	-8.23602e-11	3	0	0	5	20963
GO:2000040	regulation of planar cell polarity pathway involved in axis elongation	1	-8.23602e-11	3	0	0	5	20963
GO:0032383	regulation of intracellular cholesterol transport	1	-8.23602e-11	3	0	0	5	20963
GO:0031446	regulation of fast-twitch skeletal muscle fiber contraction	1	-8.23602e-11	3	0	0	5	20963
GO:0006565	L-serine catabolic process	1	-8.23602e-11	3	0	0	5	20963
GO:0045896	regulation of transcription during mitosis	1	-8.23602e-11	3	0	0	5	20963
GO:0070433	negative regulation of nucleotide-binding oligomerization domain containing 2 signaling pathway	1	-8.23602e-11	3	0	0	5	20963
GO:0071596	ubiquitin-dependent protein catabolic process via the N-end rule pathway	1	-8.23602e-11	3	0	0	5	20963
GO:1902174	positive regulation of keratinocyte apoptotic process	1	-8.23602e-11	3	0	0	5	20963
GO:0072025	distal convoluted tubule development	1	-8.23602e-11	3	0	0	5	20963
GO:0036091	positive regulation of transcription from RNA polymerase II promoter in response to oxidative stress	1	-8.23602e-11	3	0	0	5	20963
GO:0003278	apoptotic process involved in heart morphogenesis	1	-8.23602e-11	3	0	0	5	20963
GO:0006145	purine nucleobase catabolic process	1	-8.23602e-11	3	0	0	5	20963
GO:0045608	negative regulation of auditory receptor cell differentiation	1	-8.23602e-11	3	0	0	5	20963
GO:0046602	regulation of mitotic centrosome separation	1	-8.23602e-11	3	0	0	5	20963
GO:2001182	regulation of interleukin-12 secretion	1	-8.23602e-11	3	0	0	5	20963
GO:0071603	endothelial cell-cell adhesion	1	-8.23602e-11	3	0	0	5	20963
GO:0001866	NK T cell proliferation	1	-8.23602e-11	3	0	0	5	20963
GO:0006553	lysine metabolic process	1	-8.23602e-11	3	0	0	5	20963
GO:0060633	negative regulation of transcription initiation from RNA polymerase II promoter	1	-8.23602e-11	3	0	0	5	20963
GO:1990166	protein localization to site of double-strand break	1	-8.23602e-11	3	0	0	5	20963
GO:2000774	positive regulation of cellular senescence	1	-8.23602e-11	3	0	0	5	20963
GO:0006624	vacuolar protein processing	1	-8.23602e-11	3	0	0	5	20963
GO:0061153	trachea gland development	1	-8.23602e-11	3	0	0	5	20963
GO:0021775	smoothened signaling pathway involved in ventral spinal cord interneuron specification	1	-8.23602e-11	3	0	0	5	20963
GO:0010792	DNA double-strand break processing involved in repair via single-strand annealing	1	-8.23602e-11	3	0	0	5	20963
GO:1901529	positive regulation of anion channel activity	1	-8.23602e-11	3	0	0	5	20963
GO:2000645	negative regulation of receptor catabolic process	1	-8.23602e-11	3	0	0	5	20963
GO:0016539	intein-mediated protein splicing	1	-8.23602e-11	3	0	0	5	20963
GO:0060557	positive regulation of vitamin D biosynthetic process	1	-8.23602e-11	3	0	0	5	20963
GO:0035022	positive regulation of Rac protein signal transduction	1	-8.23602e-11	3	0	0	5	20963
GO:0070649	formin-nucleated actin cable assembly	1	-8.23602e-11	3	0	0	5	20963
GO:0021828	gonadotrophin-releasing hormone neuronal migration to the hypothalamus	1	-8.23602e-11	3	0	0	5	20963
GO:0072318	clathrin coat disassembly	1	-8.23602e-11	3	0	0	5	20963
GO:0072144	glomerular mesangial cell development	1	-8.23602e-11	3	0	0	5	20963
GO:0097118	neuroligin clustering involved in postsynaptic membrane assembly	1	-8.23602e-11	3	0	0	5	20963
GO:0098501	polynucleotide dephosphorylation	1	-8.23602e-11	3	0	0	5	20963
GO:1900086	positive regulation of peptidyl-tyrosine autophosphorylation	1	-8.23602e-11	3	0	0	5	20963
GO:0046098	guanine metabolic process	1	-8.23602e-11	3	0	0	5	20963
GO:0045329	carnitine biosynthetic process	1	-8.23602e-11	3	0	0	5	20963
GO:0034154	toll-like receptor 7 signaling pathway	1	-8.23602e-11	3	0	0	5	20963
GO:0070346	positive regulation of fat cell proliferation	1	-8.23602e-11	3	0	0	5	20963
GO:0052330	positive regulation by organism of programmed cell death in other organism involved in symbiotic interaction	1	-8.23602e-11	3	0	0	5	20963
GO:0070447	positive regulation of oligodendrocyte progenitor proliferation	1	-8.23602e-11	3	0	0	5	20963
GO:0034473	U1 snRNA 3'-end processing	1	-8.23602e-11	3	0	0	5	20963
GO:1900041	negative regulation of interleukin-2 secretion	1	-8.23602e-11	3	0	0	5	20963
GO:0090187	positive regulation of pancreatic juice secretion	1	-8.23602e-11	3	0	0	5	20963
GO:1903690	negative regulation of wound healing, spreading of epidermal cells	1	-8.23602e-11	3	0	0	5	20963
GO:0043988	histone H3-S28 phosphorylation	1	-8.23602e-11	3	0	0	5	20963
GO:2000346	negative regulation of hepatocyte proliferation	1	-8.23602e-11	3	0	0	5	20963
GO:0034421	post-translational protein acetylation	1	-8.23602e-11	3	0	0	5	20963
GO:0014057	positive regulation of acetylcholine secretion, neurotransmission	1	-8.23602e-11	3	0	0	5	20963
GO:0035992	tendon formation	1	-8.23602e-11	3	0	0	5	20963
GO:2000546	positive regulation of endothelial cell chemotaxis to fibroblast growth factor	1	-8.23602e-11	3	0	0	5	20963
GO:0045002	double-strand break repair via single-strand annealing	1	-8.23602e-11	3	0	0	5	20963
GO:0007089	traversing start control point of mitotic cell cycle	1	-8.23602e-11	3	0	0	5	20963
GO:0034638	phosphatidylcholine catabolic process	1	-8.23602e-11	3	0	0	5	20963
GO:2000984	negative regulation of ATP citrate synthase activity	1	-8.23602e-11	3	0	0	5	20963
GO:0010636	positive regulation of mitochondrial fusion	1	-8.23602e-11	3	0	0	5	20963
GO:0010046	response to mycotoxin	1	-8.23602e-11	3	0	0	5	20963
GO:0031064	negative regulation of histone deacetylation	1	-8.23602e-11	3	0	0	5	20963
GO:1902309	negative regulation of peptidyl-serine dephosphorylation	1	-8.23602e-11	3	0	0	5	20963
GO:0030208	dermatan sulfate biosynthetic process	1	-8.23602e-11	3	0	0	5	20963
GO:1902302	regulation of potassium ion export	1	-8.23602e-11	3	0	0	5	20963
GO:1901301	regulation of cargo loading into COPII-coated vesicle	1	-8.23602e-11	3	0	0	5	20963
GO:0071404	cellular response to low-density lipoprotein particle stimulus	1	-8.23602e-11	3	0	0	5	20963
GO:0006296	nucleotide-excision repair, DNA incision, 5'-to lesion	1	-8.23602e-11	3	0	0	5	20963
GO:1900625	positive regulation of monocyte aggregation	1	-8.23602e-11	3	0	0	5	20963
GO:0090271	positive regulation of fibroblast growth factor production	1	-8.23602e-11	3	0	0	5	20963
GO:0050427	3'-phosphoadenosine 5'-phosphosulfate metabolic process	1	-8.23602e-11	3	0	0	5	20963
GO:0007208	phospholipase C-activating serotonin receptor signaling pathway	1	-8.23602e-11	3	0	0	5	20963
GO:0071394	cellular response to testosterone stimulus	1	-8.23602e-11	3	0	0	5	20963
GO:1900623	regulation of monocyte aggregation	1	-8.23602e-11	3	0	0	5	20963
GO:0061624	fructose catabolic process to hydroxyacetone phosphate and glyceraldehyde-3-phosphate	1	-8.23602e-11	3	0	0	5	20963
GO:0003129	heart induction	1	-8.23602e-11	3	0	0	5	20963
GO:0009093	cysteine catabolic process	1	-8.23602e-11	3	0	0	5	20963
GO:1904378	maintenance of unfolded protein involved in ERAD pathway	1	-8.23602e-11	3	0	0	5	20963
GO:0070672	response to interleukin-15	1	-8.23602e-11	3	0	0	5	20963
GO:0002581	negative regulation of antigen processing and presentation of peptide or polysaccharide antigen via MHC class II	1	-8.23602e-11	3	0	0	5	20963
GO:0090296	regulation of mitochondrial DNA replication	1	-8.23602e-11	3	0	0	5	20963
GO:0070778	L-aspartate transport	1	-8.23602e-11	3	0	0	5	20963
GO:1902969	mitotic DNA replication	1	-8.23602e-11	3	0	0	5	20963
GO:0032474	otolith morphogenesis	1	-8.23602e-11	3	0	0	5	20963
GO:0010835	regulation of protein ADP-ribosylation	1	-8.23602e-11	3	0	0	5	20963
GO:0045297	post-mating behavior	1	-8.23602e-11	3	0	0	5	20963
GO:0009139	pyrimidine nucleoside diphosphate biosynthetic process	1	-8.23602e-11	3	0	0	5	20963
GO:0070172	positive regulation of tooth mineralization	1	-8.23602e-11	3	0	0	5	20963
GO:0001865	NK T cell differentiation	1	-8.23602e-11	3	0	0	5	20963
GO:0006420	arginyl-tRNA aminoacylation	1	-8.23602e-11	3	0	0	5	20963
GO:0010956	negative regulation of calcidiol 1-monooxygenase activity	1	-8.23602e-11	3	0	0	5	20963
GO:0035722	interleukin-12-mediated signaling pathway	1	-8.23602e-11	3	0	0	5	20963
GO:0003340	negative regulation of mesenchymal to epithelial transition involved in metanephros morphogenesis	1	-8.23602e-11	3	0	0	5	20963
GO:0006546	glycine catabolic process	1	-8.23602e-11	3	0	0	5	20963
GO:0032079	positive regulation of endodeoxyribonuclease activity	1	-8.23602e-11	3	0	0	5	20963
GO:0034499	late endosome to Golgi transport	1	-8.23602e-11	3	0	0	5	20963
GO:1903334	positive regulation of protein folding	1	-8.23602e-11	3	0	0	5	20963
GO:0006990	positive regulation of transcription from RNA polymerase II promoter involved in unfolded protein response	1	-8.23602e-11	3	0	0	5	20963
GO:0010360	negative regulation of anion channel activity	1	-8.23602e-11	3	0	0	5	20963
GO:0016344	meiotic chromosome movement towards spindle pole	1	-8.23602e-11	3	0	0	5	20963
GO:0009196	pyrimidine deoxyribonucleoside diphosphate metabolic process	1	-8.23602e-11	3	0	0	5	20963
GO:0035359	negative regulation of peroxisome proliferator activated receptor signaling pathway	1	-8.23602e-11	3	0	0	5	20963
GO:0071799	cellular response to prostaglandin D stimulus	1	-8.23602e-11	3	0	0	5	20963
GO:0090116	C-5 methylation of cytosine	1	-8.23602e-11	3	0	0	5	20963
GO:0042726	flavin-containing compound metabolic process	1	-8.23602e-11	3	0	0	5	20963
GO:0000189	MAPK import into nucleus	1	-8.23602e-11	3	0	0	5	20963
GO:0072110	glomerular mesangial cell proliferation	1	-8.23602e-11	3	0	0	5	20963
GO:0072277	metanephric glomerular capillary formation	1	-8.23602e-11	3	0	0	5	20963
GO:0002291	T cell activation via T cell receptor contact with antigen bound to MHC molecule on antigen presenting cell	1	-8.23602e-11	3	0	0	5	20963
GO:0003273	cell migration involved in endocardial cushion formation	1	-8.23602e-11	3	0	0	5	20963
GO:0000101	sulfur amino acid transport	1	-8.23602e-11	3	0	0	5	20963
GO:0010958	regulation of amino acid import	1	-8.23602e-11	3	0	0	5	20963
GO:0033122	negative regulation of purine nucleotide catabolic process	1	-8.23602e-11	3	0	0	5	20963
GO:0060847	endothelial cell fate specification	1	-8.23602e-11	3	0	0	5	20963
GO:1902730	positive regulation of proteoglycan biosynthetic process	1	-8.23602e-11	3	0	0	5	20963
GO:1902630	regulation of membrane hyperpolarization	1	-8.23602e-11	3	0	0	5	20963
GO:0033058	directional locomotion	1	-8.23602e-11	3	0	0	5	20963
GO:0070948	regulation of neutrophil mediated cytotoxicity	1	-8.23602e-11	3	0	0	5	20963
GO:0071288	cellular response to mercury ion	1	-8.23602e-11	3	0	0	5	20963
GO:0051684	maintenance of Golgi location	1	-8.23602e-11	3	0	0	5	20963
GO:0090361	regulation of platelet-derived growth factor production	1	-8.23602e-11	3	0	0	5	20963
GO:0090290	positive regulation of osteoclast proliferation	1	-8.23602e-11	3	0	0	5	20963
GO:0002158	osteoclast proliferation	1	-8.23602e-11	3	0	0	5	20963
GO:0060139	positive regulation of apoptotic process by virus	1	-8.23602e-11	3	0	0	5	20963
GO:0046544	development of secondary male sexual characteristics	1	-8.23602e-11	3	0	0	5	20963
GO:2000041	negative regulation of planar cell polarity pathway involved in axis elongation	1	-8.23602e-11	3	0	0	5	20963
GO:0019064	fusion of virus membrane with host plasma membrane	1	-8.23602e-11	3	0	0	5	20963
GO:1900158	negative regulation of bone mineralization involved in bone maturation	1	-8.23602e-11	3	0	0	5	20963
GO:0072221	metanephric distal convoluted tubule development	1	-8.23602e-11	3	0	0	5	20963
GO:0060931	sinoatrial node cell development	1	-8.23602e-11	3	0	0	5	20963
GO:0014029	neural crest formation	1	-8.23602e-11	3	0	0	5	20963
GO:2000855	regulation of mineralocorticoid secretion	1	-8.23602e-11	3	0	0	5	20963
GO:0097374	sensory neuron axon guidance	1	-8.23602e-11	3	0	0	5	20963
GO:1901300	positive regulation of hydrogen peroxide-mediated programmed cell death	1	-8.23602e-11	3	0	0	5	20963
GO:0006222	UMP biosynthetic process	1	-8.23602e-11	3	0	0	5	20963
GO:0070340	detection of bacterial lipopeptide	1	-8.23602e-11	3	0	0	5	20963
GO:0070350	regulation of white fat cell proliferation	1	-8.23602e-11	3	0	0	5	20963
GO:0015746	citrate transport	1	-8.23602e-11	3	0	0	5	20963
GO:0021773	striatal medium spiny neuron differentiation	1	-8.23602e-11	3	0	0	5	20963
GO:0007228	positive regulation of hh target transcription factor activity	1	-8.23602e-11	3	0	0	5	20963
GO:0042138	meiotic DNA double-strand break formation	1	-8.23602e-11	3	0	0	5	20963
GO:0097167	circadian regulation of translation	1	-8.23602e-11	3	0	0	5	20963
GO:1901979	regulation of inward rectifier potassium channel activity	1	-8.23602e-11	3	0	0	5	20963
GO:0070094	positive regulation of glucagon secretion	1	-8.23602e-11	3	0	0	5	20963
GO:0010535	positive regulation of activation of JAK2 kinase activity	1	-8.23602e-11	3	0	0	5	20963
GO:2000611	positive regulation of thyroid hormone generation	1	-8.23602e-11	3	0	0	5	20963
GO:0009436	glyoxylate catabolic process	1	-8.23602e-11	3	0	0	5	20963
GO:2000870	regulation of progesterone secretion	1	-8.23602e-11	3	0	0	5	20963
GO:0052042	positive regulation by symbiont of host programmed cell death	1	-8.23602e-11	3	0	0	5	20963
GO:0002074	extraocular skeletal muscle development	1	-8.23602e-11	3	0	0	5	20963
GO:2000449	regulation of CD8-positive, alpha-beta T cell extravasation	1	-8.23602e-11	3	0	0	5	20963
GO:0090240	positive regulation of histone H4 acetylation	1	-8.23602e-11	3	0	0	5	20963
GO:0060454	positive regulation of gastric acid secretion	1	-8.23602e-11	3	0	0	5	20963
GO:2000860	positive regulation of aldosterone secretion	1	-8.23602e-11	3	0	0	5	20963
GO:1901873	regulation of post-translational protein modification	1	-8.23602e-11	3	0	0	5	20963
GO:0071492	cellular response to UV-A	1	-8.23602e-11	3	0	0	5	20963
GO:0051105	regulation of DNA ligation	1	-8.23602e-11	3	0	0	5	20963
GO:0009223	pyrimidine deoxyribonucleotide catabolic process	1	-8.23602e-11	3	0	0	5	20963
GO:1904220	regulation of serine C-palmitoyltransferase activity	1	-8.23602e-11	3	0	0	5	20963
GO:0098728	germline stem cell asymmetric division	1	-8.23602e-11	3	0	0	5	20963
GO:0006772	thiamine metabolic process	1	-8.23602e-11	3	0	0	5	20963
GO:0071898	regulation of estrogen receptor binding	1	-8.23602e-11	3	0	0	5	20963
GO:0070949	regulation of neutrophil mediated killing of symbiont cell	1	-8.23602e-11	3	0	0	5	20963
GO:0010980	positive regulation of vitamin D 24-hydroxylase activity	1	-8.23602e-11	3	0	0	5	20963
GO:0090579	dsDNA loop formation	1	-8.23602e-11	3	0	0	5	20963
GO:0097384	cellular lipid biosynthetic process	1	-8.23602e-11	3	0	0	5	20963
GO:0006982	response to lipid hydroperoxide	1	-8.23602e-11	3	0	0	5	20963
GO:1901874	negative regulation of post-translational protein modification	1	-8.23602e-11	3	0	0	5	20963
GO:0060336	negative regulation of interferon-gamma-mediated signaling pathway	1	-8.23602e-11	3	0	0	5	20963
GO:0033861	negative regulation of NAD(P)H oxidase activity	1	-8.23602e-11	3	0	0	5	20963
GO:0043366	beta selection	1	-8.23602e-11	3	0	0	5	20963
GO:0052572	response to host immune response	1	-8.23602e-11	3	0	0	5	20963
GO:0009233	menaquinone metabolic process	1	-8.23602e-11	3	0	0	5	20963
GO:0006011	UDP-glucose metabolic process	1	-8.23602e-11	3	0	0	5	20963
GO:0071883	activation of MAPK activity by adrenergic receptor signaling pathway	1	-8.23602e-11	3	0	0	5	20963
GO:0031587	positive regulation of inositol 1,4,5-trisphosphate-sensitive calcium-release channel activity	1	-8.23602e-11	3	0	0	5	20963
GO:0070858	negative regulation of bile acid biosynthetic process	1	-8.23602e-11	3	0	0	5	20963
GO:1904219	positive regulation of CDP-diacylglycerol-serine O-phosphatidyltransferase activity	1	-8.23602e-11	3	0	0	5	20963
GO:0044791	positive regulation by host of viral release from host cell	1	-8.23602e-11	3	0	0	5	20963
GO:1903416	response to glycoside	1	-8.23602e-11	3	0	0	5	20963
GO:0045917	positive regulation of complement activation	1	-8.23602e-11	3	0	0	5	20963
GO:0039534	negative regulation of MDA-5 signaling pathway	1	-8.23602e-11	3	0	0	5	20963
GO:0002524	hypersensitivity	1	-8.23602e-11	3	0	0	5	20963
GO:0008611	ether lipid biosynthetic process	1	-8.23602e-11	3	0	0	5	20963
GO:0010573	vascular endothelial growth factor production	1	-8.23602e-11	3	0	0	5	20963
GO:0010909	positive regulation of heparan sulfate proteoglycan biosynthetic process	1	-8.23602e-11	3	0	0	5	20963
GO:1904017	cellular response to Thyroglobulin triiodothyronine	1	-8.23602e-11	3	0	0	5	20963
GO:0001781	neutrophil apoptotic process	1	-8.23602e-11	3	0	0	5	20963
GO:2000017	positive regulation of determination of dorsal identity	1	-8.23602e-11	3	0	0	5	20963
GO:0000087	mitotic M phase	1	-8.23602e-11	3	0	0	5	20963
GO:0038086	VEGF-activated platelet-derived growth factor receptor signaling pathway	1	-8.23602e-11	3	0	0	5	20963
GO:0061092	positive regulation of phospholipid translocation	1	-8.23602e-11	3	0	0	5	20963
GO:1902226	regulation of macrophage colony-stimulating factor signaling pathway	1	-8.23602e-11	3	0	0	5	20963
GO:0097477	lateral motor column neuron migration	1	-8.23602e-11	3	0	0	5	20963
GO:0002767	immune response-inhibiting cell surface receptor signaling pathway	1	-8.23602e-11	3	0	0	5	20963
GO:0032637	interleukin-8 production	1	-8.23602e-11	3	0	0	5	20963
GO:0090481	pyrimidine nucleotide-sugar transmembrane transport	1	-8.23602e-11	3	0	0	5	20963
GO:0044154	histone H3-K14 acetylation	1	-8.23602e-11	3	0	0	5	20963
GO:0072275	metanephric glomerulus morphogenesis	1	-8.23602e-11	3	0	0	5	20963
GO:0001834	trophectodermal cell proliferation	1	-8.23602e-11	3	0	0	5	20963
GO:0097155	fasciculation of sensory neuron axon	1	-8.23602e-11	3	0	0	5	20963
GO:0019065	receptor-mediated endocytosis of virus by host cell	1	-8.23602e-11	3	0	0	5	20963
GO:1904023	regulation of glucose catabolic process to lactate via pyruvate	1	-8.23602e-11	3	0	0	5	20963
GO:0036023	embryonic skeletal limb joint morphogenesis	1	-8.23602e-11	3	0	0	5	20963
GO:2000599	negative regulation of cyclin catabolic process	1	-8.23602e-11	3	0	0	5	20963
GO:0071899	negative regulation of estrogen receptor binding	1	-8.23602e-11	3	0	0	5	20963
GO:0038161	prolactin signaling pathway	1	-8.23602e-11	3	0	0	5	20963
GO:0033668	negative regulation by symbiont of host apoptotic process	1	-8.23602e-11	3	0	0	5	20963
GO:0032635	interleukin-6 production	1	-8.23602e-11	3	0	0	5	20963
GO:0018094	protein polyglycylation	1	-8.23602e-11	3	0	0	5	20963
GO:0060988	lipid tube assembly	1	-8.23602e-11	3	0	0	5	20963
GO:2000847	negative regulation of corticosteroid hormone secretion	1	-8.23602e-11	3	0	0	5	20963
GO:0035910	ascending aorta morphogenesis	1	-8.23602e-11	3	0	0	5	20963
GO:0097296	activation of cysteine-type endopeptidase activity involved in apoptotic signaling pathway	1	-8.23602e-11	3	0	0	5	20963
GO:0010025	wax biosynthetic process	1	-8.23602e-11	3	0	0	5	20963
GO:0007529	establishment of synaptic specificity at neuromuscular junction	1	-8.23602e-11	3	0	0	5	20963
GO:0002254	kinin cascade	1	-8.23602e-11	3	0	0	5	20963
GO:0021564	vagus nerve development	1	-8.23602e-11	3	0	0	5	20963
GO:0007354	zygotic determination of anterior/posterior axis, embryo	1	-8.23602e-11	3	0	0	5	20963
GO:0032341	aldosterone metabolic process	1	-8.23602e-11	3	0	0	5	20963
GO:0090272	negative regulation of fibroblast growth factor production	1	-8.23602e-11	3	0	0	5	20963
GO:1902018	negative regulation of cilium assembly	1	-8.23602e-11	3	0	0	5	20963
GO:0032056	positive regulation of translation in response to stress	1	-8.23602e-11	3	0	0	5	20963
GO:2000974	negative regulation of pro-B cell differentiation	1	-8.23602e-11	3	0	0	5	20963
GO:0002877	regulation of acute inflammatory response to non-antigenic stimulus	1	-8.23602e-11	3	0	0	5	20963
GO:0003223	ventricular compact myocardium morphogenesis	1	-8.23602e-11	3	0	0	5	20963
GO:1900104	regulation of hyaluranon cable assembly	1	-8.23602e-11	3	0	0	5	20963
GO:0048696	regulation of collateral sprouting in absence of injury	1	-8.23602e-11	3	0	0	5	20963
GO:0060468	prevention of polyspermy	1	-8.23602e-11	3	0	0	5	20963
GO:0050713	negative regulation of interleukin-1 beta secretion	1	-8.23602e-11	3	0	0	5	20963
GO:1902688	regulation of NAD metabolic process	1	-8.23602e-11	3	0	0	5	20963
GO:0030886	negative regulation of myeloid dendritic cell activation	1	-8.23602e-11	3	0	0	5	20963
GO:0006015	5-phosphoribose 1-diphosphate biosynthetic process	1	-8.23602e-11	3	0	0	5	20963
GO:0060333	interferon-gamma-mediated signaling pathway	1	-8.23602e-11	3	0	0	5	20963
GO:1901674	regulation of histone H3-K27 acetylation	1	-8.23602e-11	3	0	0	5	20963
GO:0010912	positive regulation of isomerase activity	1	-8.23602e-11	3	0	0	5	20963
GO:1903972	regulation of cellular response to macrophage colony-stimulating factor stimulus	1	-8.23602e-11	3	0	0	5	20963
GO:2000646	positive regulation of receptor catabolic process	1	-8.23602e-11	3	0	0	5	20963
GO:0045472	response to ether	1	-8.23602e-11	3	0	0	5	20963
GO:0042488	positive regulation of odontogenesis of dentin-containing tooth	1	-8.23602e-11	3	0	0	5	20963
GO:0051306	mitotic sister chromatid separation	1	-8.23602e-11	3	0	0	5	20963
GO:0052203	modulation of catalytic activity in other organism involved in symbiotic interaction	1	-8.23602e-11	3	0	0	5	20963
GO:0002752	cell surface pattern recognition receptor signaling pathway	1	-8.23602e-11	3	0	0	5	20963
GO:0019448	L-cysteine catabolic process	1	-8.23602e-11	3	0	0	5	20963
GO:2000325	regulation of ligand-dependent nuclear receptor transcription coactivator activity	1	-8.23602e-11	3	0	0	5	20963
GO:0010979	regulation of vitamin D 24-hydroxylase activity	1	-8.23602e-11	3	0	0	5	20963
GO:2000978	negative regulation of forebrain neuron differentiation	1	-8.23602e-11	3	0	0	5	20963
GO:0006059	hexitol metabolic process	1	-8.23602e-11	3	0	0	5	20963
GO:0016480	negative regulation of transcription from RNA polymerase III promoter	1	-8.23602e-11	3	0	0	5	20963
GO:1904526	regulation of microtubule binding	1	-8.23602e-11	3	0	0	5	20963
GO:0019626	short-chain fatty acid catabolic process	1	-8.23602e-11	3	0	0	5	20963
GO:1901859	negative regulation of mitochondrial DNA metabolic process	1	-8.23602e-11	3	0	0	5	20963
GO:1904502	regulation of lipophagy	1	-8.23602e-11	3	0	0	5	20963
GO:0046379	extracellular polysaccharide metabolic process	1	-8.23602e-11	3	0	0	5	20963
GO:0034436	glycoprotein transport	1	-8.23602e-11	3	0	0	5	20963
GO:1901026	ripoptosome assembly involved in necroptotic process	1	-8.23602e-11	3	0	0	5	20963
GO:0003062	regulation of heart rate by chemical signal	1	-8.23602e-11	3	0	0	5	20963
GO:0018125	peptidyl-cysteine methylation	1	-8.23602e-11	3	0	0	5	20963
GO:0038091	positive regulation of cell proliferation by VEGF-activated platelet derived growth factor receptor signaling pathway	1	-8.23602e-11	3	0	0	5	20963
GO:0032513	negative regulation of protein phosphatase type 2B activity	1	-8.23602e-11	3	0	0	5	20963
GO:0086016	AV node cell action potential	1	-8.23602e-11	3	0	0	5	20963
GO:0060061	SpemPK_x0003__x0004_
1lOJ _x000C_ Oneil2017GO/PK_x0003__x0004__x0014_ _x0008_ ™kOJ¾_x001D_ÅÄ| Ž $ Oneil2017GO/1H-TTP-OVEREXPRESSED.txt_x001D_Ž±
Â0_x0014_E÷_x0007_ïS„w_Ò&u+ÑA°
IÅ¦_x0015_ƒ_x000E_R_x001C_ü|kït–s¸í¡_x0012_k2_x001D_Ï_x0001_"•¨«_x001D_Óþ”ºKêå?_x0018_@<S_x001A_³eêç2€©v*VµSåÉ_x0014_¾ù_x0005_aÊY·P¯@ÓÈf¥JÕ\#S[_x001B__x0011_`Uâm îå½ÄBùLãòá_x0007_PK_x0003__x0004__x0014_ _x0008_ ‡kOJ*†B_x0008_ Â % Oneil2017GO/1H-TTP-UNDEREXPRESSED.txt]MË
Â0_x0010_¼/ì§_x0008_›l’®^K•‚õÐÖ‹_x0017_)±¡Å(¥ˆøùFE_x0010_ç4O¦½_x0006_„|_x0018_92B£ˆ:AØœ‚²_x0008_ÕeR”Ò‡_x001A_a{KÍ²ŸSï_x0010_&vIÄo¬Ò6zm;m YÕ‡;Â:-òèƒúP#ÌÆØ’²z<#_x0014_»¦Ú7-½áôRèßsîuæ‡Y¹•d,™è…_x0008_“2r¬_x0011_žPK_x0003__x0004__x0014_ _x0008_ <kOJ_x0017_T±Ri z $ Oneil2017GO/4H-TTP-OVEREXPRESSED.txt_x001D_ŒA
€ _x0014_D÷‚wñ Mj›DDÔBë i_x0004_’Qä¦ã÷kVó˜Çt	ÐsfBBä¬=JD Ì_x001B_‘ydHDã¶ûHR¿Þœ5£_x001B_f7‰/ E%_x0015_‰ …@Ý!Ø¸s_x0006_úÛ”_x0001_ñc_x001D_N:³KŽ_x0017_¹_x0014_NµPy_x0001_PK_x0003__x0004__x0014_ _x0008_ 6kOJU_x0014_dÒª ã % Oneil2017GO/4H-TTP-UNDEREXPRESSED.txt=NA_x000E_‚0_x0010_¼7éSLÚ"(G¬_x001A_H_x0004_	èÅ[_x0001__x001B__x001B_°4E_x0013_Ÿï	{Ø™ÝÉ¬ü´ƒ ¤V*@_x001F_Û)ø
œ’ÊvK—ÊCtÄo9c"Þñ¨2=%ÙÝc™
œýÏI7z%_x001A_Jò_x0017__x000C_ÒQrj-X
Vê^7Ð\¬q€›vA4{×^!Ó=z_x0004__x001D_Š:¿Ö_x0017_6_x0017_g_x001B_!âE_h3 ÎÓ“’ý{r³Ú{m€ucG„_x0014_IÉâ0_x000E_Ù
f¼T2_x0005_~_x0001_PK_x0003__x0004_
€nOJ _x0013_ Oneil2017GO/1under/PK_x0003__x0004__x0014_ _x0008_ €nOJe9S›˜®_x0003_ ÿ _x0018_ ) Oneil2017GO/1under/biological_process.txt¼\Ûn#G’}Îý
~€šÈŒ¼ïã\Ú00ƒYÀ~Ú7š*I…!Y_x0002_Iµ- ýœÈ*VfÝHª­1Ðh»u!ODFœ8_x0011__x0019_ÅŸ«ãþÇ¿	þøûáXo_öÕá,vÍóÿ‰_x001F_ªCuZÕ‡UúîÏ›ãsu^
¿øõ¸Ùžëæ°jžVí_x000F__x0014_¿Ðœ7»UùkÝ—Úÿÿûá|¬~OÿXýø·Sz·ÕOïû_šÝé ~ø×ÿJ©II%ŽÕóÛnsy“cuzm_x000E_§junVÕoçêxÀ_x000B_žÎõþm÷v_x0012_z_x001D_ŒŽÞx¯¢“ÖT__x0014_‰/äÖ_x0014_ŒUF_x0005__x001F_¤wÂ{-”_x0014_rí•¡`û¿_x0005_þŒ_x000E_ßõRÒƒrÊê_x0007_"_x0017_íƒ²Qû_x0007_ë¼_x000C__x000F_$I*ü­•|P&}°Æ_x0004_ü¤ŠäÄ?ÎO_x000F_?îð­ÿ zÕîáÇê¨_x001F_þºÛ>©‡Ÿ””›ðð×ß¶;J «‡ VOß_x001E_~><µ_x0016_[éÉ,®_x000F_O»Í~¿97Ç÷Þ|_x0011_Ö’œŽÖ8£…
vê5_x0019__x000B_äÆGC_x0004_[_x000C_	_x000F_3m6¬5 3¦_x0005_Ýš×šÚ_x001A_–Ìh!'ô	dg
_x001B_ÖÙÑÃÖJ›1ìÇê©âsê_x0011_ÓÚ9kø|,N#0f	Ì´–_x0006_VXE îŒ°8òÀ˜‡g“-Hè:ì­ó[Ôƒ_x0003_Ê6	l
h_x001D_Þa/N%_x001B_ÆÖ¨(µÔæJØýÚ¼_x001D__x001E_ëÃ³P_x0008_+GF_x0007_r*_x0006_åª/2Â"¹6_x001E_o_x001C__x001D_¾«½_x0017_ÚÉñ)_x0014_~_x001E_„WBÜÙ–,_x0011_ÙÕe81ØÎ(6¡=_x0005_‰×1b>\ÔÚZ$„Ò_x000E_h¬V=T
J)c$_x0002_ÞF¡ý_x000C_Ô_x0014_å	X_x0019_ëÊHç.&°9¢
ë_x0004_­ˆí¯:oíhâðƒ¾âà>í:xP hÀ#©)´¨UXG«I_x0007_|Ñjé„–_x0006__x0019_KÀ_x001D_†Q3vøõ¬î,Ò!d»Øö"Ô.Ç±œâ0÷‡Ç'e“Ñ­Grðås"1“_x001F_V_x001B_
ä‘ š`l€±~m¢ôÖRô_x000E_¡)B4×ó£5¯3µ5©5¾8¼Ö°6Ï“_x001D_lÐW]_x0012_”Ê¸)gºdZ_x0015_×IØà_x0018_ˆðÒÚ_x0007_ã¢î_x000C_qàf…¯_x001B_Ð°“$8êD„%nÀÁ:[2ÍŒÖ*xÈk50«4¨8“Þ¶Ÿv[²_x001B_²C_x000B_GÆq\_x001A_ñÚœêsý­ZÝ_x0011_ ` ð­!
ƒÉ¥ õ0_x0015_q_x001B_¢ÖFR_x0008_*àlœô×MmÍëâ°52Åáô 'G×Æ_x001D__x001B_Ù_x0006_ÞW}ÕÈ ÕUv;¡*ŸN-·I°E”ÖáÔ²e`q_x0019_- zÔ_x001C_¥$]_x000F_Ç_x0001_Q§¬*KÐ¤øˆœ-m
å*4)@—„¯—Nm_7_x0010__x0014_õvõzl¶­a0
p_x000C_j_x000E_K‚Þ0‡£´Òù¨qtà”à`_x001D_k„_x0001_©¸ï±¬=Ñ_x0001_¿Üok—šíá–†£d_x001A_7:IXy®êÃŒÝ¨³ÈE
JG‚Ùn_x001D_%XÖ9çQÅ_x0004_BÙßÐFßÇ¥É[_x001F_äOöOæL+êýþíPP¦^+å¡€ltV_x0007_e:›Ì_x001A_Õ_x0018_œé$ÒO_x0007__x0011_äÕ_x0002_\_x0012_ã%_x0012_9Ç’…e_x0001_.h±¯rÄ¶dŒRÌä’YCÔ€ÂÁ/_x0014_ñC=L‡zL_x0001_Ôa_x0014_Ê_x0018_Ù›®Oæ_x0002_¬ ‰IÑ*eé(¶†\Q–ªL_x0018_€&_x0017_Yq¿Ù_x001E_›}³«¶o»j&êìÚ[s°!_x0006_O6ô¦k‡o Þù@_x0008_:¨¨[–_x0017__x0001_Õza¢ô.~I^(_x0005_y_x001F_Sì‚±æk}Òya¤Æ‘`~ÉòåL³ëHl_x0016_"Ð_x0007_Ø˜mÖP¿_x001…
Š8høF%o-)_x000B_AyþýÓäêË@ â­ÍÃŒâV#ˆCõ¼™1n^DÂ0c9bñžÆ_x0006_*_x000C_ca/Á›Ž«_x001D_bÙ_x0008_––_x000B_ÄY’FBÞZ$
F`œ	{î_x0004_i	ìu5âÖJZ_x001B__x0014_Ž„5dq_x001A_`‡H¨Ò_x001A_o
,Â_x0002_³^_x0014_“8ë'’_x0018_‡S‚ÿsnÈ.ÅÑ¶ÚíðÏãL 9Ô$´_x0011__x001E_8_x0003_™àzè_x0010_@_x0006_y	Æãþ‚œûx;;CÓ)Ú_x0016_x#ŸÌˆ¦»˜›_x0012__x0007_1sX·höû‰Ó§úr~ ­VÕá±y­^Ïõã_x0006_çÈ#…oõù]Ä5LdpÄIyß9@¯!JHY+Ñ_x0003_h_x0016_!áFÀ%3[ÓÊ_x0016_÷kwRã~V±ÀYB¾€U­U_x0008_Þ_x0011_ AEJN_x000E_—°BóY4*
ñ†_x0013_¡_x001B_¹±Ô\-õR˜~,ç¶/ÇæPoç³˜³ds8×Ï_x0015_ÿH©dájnÄñÇ_x001B_ÓÃ· n£yªà$_x001A_DÁm–ZTì	qî»9n²KiÉ¥³îDP†_x0018_•†ß¤ÎîD_x001E_D|YY’
~Óêº?_x000B__x001F_–«È~¼´©}_x000F_ Â_x0012_Î_êf×<×ÛÍ®”“Üû{$Œ–0»Ç©µVÑË²_€ðåÍ_x0016_uvœ4_x0010_Z33Ž‰¨œ›.eÁ5™{ÌJK_x0017__x000F_b¨–+Ÿ‚XÖHMHh
m¿Þ:_x0003_É«‚æ¶6_x001A_>“_x0010_¯·Cƒæ§µsÚ Mê|_øZËFÝÑ|‰—_x0011_âpW½ý»Ù¾Ÿ¡`êçc²_x0018_¶àôÐ‰“³ˆ8íz[”ö_x001C_Ë_x0004_9ÃcD£o_x0004_`¡4‹#_x001E_ëÊîÄ.Â_x0003_o=P’Íù¥:®šãóæPŸö_x0010_ó` Ç“>Ô_x0005_é}_x000F_N:.ÑŠd ç_x0005_:5á nàfŠÓìèån_x000B_®Œ6‘_x0011_²_x0017_Û¸êC©K_x001A_M#¼}_x001D_FÊœKžù,ä_x0005_ÂAcÜZQ´ÇŒrÐ	³_x0015_yžÈt—¾âÄ5i_tLJƒ¶_x0015_ŽÓi[P"Ê_x001A__x0017_d’<_x000B__x0001__x0004_ùñ%Cí_x0002_¸
éÜ'Ž_x0007_–-ê.\º_x0016_±ë_x000B_óôuQÉÍŒ™TŒ_x001B_{Mhðc¶Š_x001B_z« _x001D_-	Ðû_x001B_q]ö|¹w*§/}§Ôá”øaà|;_x001F_›×—z‡:Uí›óæ·š}mˆ>Z…0Pt	_x000B_B¥_x0007_ÚÈ&ja”ÐŒézg:“e“_x000C_C#ìãˆàv
ˆ½þ=ý;M«!Ð= ÉnˆÕ_x0002__x0002_¡.)%#¿-E{ƒÉºf_x0019_Ò 0É_x001A_è¯%røçþõ_x0012_Á_x0005_™u*`b_x0013_Ïæ†Y8M>¼«²øQ¼M4¥Qš_x001B__x0013_ž~ r÷w%_x001F_Cí›®ÙäKèr
N’Ï!Ò†‡°”Š_x000E_…4BôQ_x0008_¤T_x0006_N|_x0005_¢%^H_x001A_žF©I§_ôø¥ë»øm_x0011_3z‘[üÂÙm8_˜:e+Yw»¤]ªUóÛûsuX^«m]f'1^ñ°Å %qJ_x0017_Æðœ_x0010_¯_x001D_¬ƒB¾½ž¥ÿ[Ëº‹›ìôdHçïöbÃ._x0011_Åì
_x0007_ _x0006_Tn/_x001D_E_x001F_¬í¡ú(‘_x001B_.Bó_x0012_sà_x0007_:¾‚2Ú _x0019_1F‹5"8\I_x0016_¹2ƒªÀ_x0015_d‰ÛÂ(3(_x0017_<D_x0017_Ž_x0012_xµ0æ³ÈBF4aKšðT?s;_x001F_7‡ÓãÛ¶CˆŽ_x0005_M1Údƒ÷=B0	_x000F_ñÑ-{Çáêèú`j~æ‘¼Y
ˆ™_x0001_G¦]£ùÚ`_x0004_ú}_x000F_n8Õ§_x0007_´3Ûfÿº9pÞ«ýÛù
_x001C_xÚ¯Îè!Þž_V¯›ã†í†è@ÛE f_x0008_dç‚
Ù*_x0013__x0002_lÑx¨F ½G’Oä†¸èÔœƒû¹Û]
[¨¶æß53Fµ=Vé«õá[³ûV=òEôxbh’|#âyEôÑô6€\¬6„Ü¶ëö{Û_x001C_d6)H=¼íZEY_x0014_9ƒ°°†å_x0006_Íšüæ_x0010_!Æ‡È÷£6
ûIU_x000E_¹AV/ŽÆë_x0003_b¶_x0017_õsaì t”ŒA³W¤ËxQCÈKPXˆ:_x0008__x001F_nhµiLßŠæ¹8FOâå’1w4'°Æ{£_x0014_;šl‘”Ü›jåŒU,z_x0014__x0019_; i^_x000C_|fæÛ]ó•@_Æ?ÃivÙ`¥›ËAœd~_x0003_PHa‹ A@JU¸]_x0006_¾«_x0005_Û¢G_x0017_ÖÞ_x0013_&…à,ÃDµÁÒ‹!Éƒë-ÚðæÈªáô~@Ãq_x001E_x__x0003__x0001__x001A_ñZ]’_x001F_]_x0012_*•ˆ_x0011_²Ñ_x0008_÷½‰Ã³qºçt_x0013__x001A_ŸÎ_x0012_Ù&Â_x001B_S_x0006_´ä$Á}xk._x0001__x0014_n\ât^*êÓâ%Ü¼Œ¿x…	§á±‹‰¨I_x000E_özð8À_x0002_h\dêòf½_x000C_þ…åšî_x000C__x0016_SctëÞ§ÃìöM:¨¥DáA_x000C_ã¸Û¼6 ¬ó`_x0004_%_x0003_ˆœ%ŠTN—¾P0_x0008_ìï,w
_x0010_gwK¯qÛ6+½F]Z w¶|ƒÄù²Ú6¬Pêíeè„_x000E__x0006_Õ•'û]Nwè•sP_F;$½àkÃÛ_x0011_Wžß•ˆ_x001B_pÔðbÝ©Q?	ò©ŽõÛ>_x0001_…„²d_x001C_œ­_x000B_œ(_x0004__x0012_]Eä	_x0013_Ü[•B
¦Y_x0014_„4‘…_x0006_]ŸŸ^ £Šî÷ÕcëÝÇjs~a°ž€	®•h_x001E_]_x0016_Ì_x0003_¹§_x001D_0_x0019_‚W½½;&
?·c²Ù˜È^ÎÃ2xGy± baÀ…1ÕšÀ2Š_x001D_j”¤Ð£&Ô _x0005_Ä‘“UXI÷øxºë7_x001A_6
ó°ƒŠ_x0006_/ŠTq>T›_x0006__x0012_|.Gµw _x001A_d‡S²8_x000F_…Zà¹CB°ã(è†ÀÉ1=_x001D_ê Õ½Ð_x0002_Áíß«]S?®æ_x0007_½Ö:­=X_x001E_ê*æX–¼_x0012_'y¶`Œ_x0016_þ†ÜšLöÄt|×‘_x0002_·Qârä__x0010_¬õæ\=æÂƒ¦ëüòë†/AlÐè_x0015_!IA &fhhR¢å	^0>­yÞqÿ5Ý_x001F_úª_x0017__x0016_¡HMÖPS>á_x0004_wõSÕ{Îi_x000E_FTHôNª€—ê_x0008_ê| ÏÕÅ,ÔôAâ_x0017_3¥¢bŽH ˜*µy•Ï_x0019_NÿŽP…_x0011_AEï¸a]p	F_x0014_I8Q¹4é_x000F_hrâ­ã/60.Î¹W4jÎ¯_x0017_žÂïE“Æ\p_ì¡_x0004__x001E_8#@•_x0006_‡q¤é±?¯rÓ_x0018_Ö,9M—z
r©v]¿sGGKÁ8‚b	h¬³O=Ø_x0017_r‰_x001D_A‚œ¹_x0015_¶ãaykÂÌ\<‡._x001A_ ºº³ÑìÞOõ§aüø}-ú:ñ‡f_x0018_@ÎS\_x0004_|`1M=r_x0017_µôNóF¯åéÒõ^¬_x001C__x0019_¦X(ç²Þ}äNùO€_x0014_£_x001B_Cšk3ˆO
7Œ­ñ&_x0003_AXðª_x0018_h”W­x+óŽK›i*-,g&š_x001A_gÔÌNf¾	±Å­ãà"_x0004_5×Û@!mÊ‡Þ æ!^!p’—g£ü¼æßŒúŠ]ŠÍY²Ùn_6Çú‘Ï_x0017_ŠÎ_x0004_°lŒpmFex_x0011_[_x0007_Ç®°‚/ŽîÈèrÉ®Ìèb©®|´€ôÒMôtÈ“6_x0002__x001D_t'kP
¶_x0007_
m_x0007_ß_x0019__x001E_ïI_x001E_±©xc0°¸2“Â`º{çâL
ŒQPÌ®Ý(äâÒP_x000E_^=$–à‚¦×_x0006__x0014__x0003_e ¥ÂÙæ_x0014_à¬Ö_x0011_"TŽ_x0012_1Ü£®Šz\Ü”_x000F__x001D_ å_x001C_6	ý6`óti_x0018_¥Í±~®y2nC¢Àˆ?Nçóá_x0011_(ß† †_x0004_„_x0018_®_x0007_Ò¤Yè|>n_x0015_Ê@_x0002_
‰ßß÷
ßÎd¡ H<’÷<ÙBuv*C’èµ<Y>e^°’Ÿ G-OžGá¼ L4/ _x0017_\Âœ•sŽ‹_x0013_B\kKéá_x0007_÷¹_x001B_0_x001C_xrÚWu_x000C_ËÿêNxsì¢¯9òW§£vNÞ€>_x0005__x0001_gm®
©‰“³_x0016_:8_x0008__x0016__x0019_Wýš‚oxÈýdxx—¸¸¥: ©hÖ–gd
,Ï4³_x0002_@ß_x0003_¼È_x0013_m¡%œU7_x001A_¬ÉúD_x000B_¹ŒÈ|¯ÑïbvaÉ‰:òöùm_x000F_—_x001E_ _x0006_øŠfõ„hŽÅ_x0019_$äžgOè\H¦@_x000E_o[´„_x0010_¯¼Që¯»vp-—ÚÁ‚¯ú.Ðð|xÉµŸÐ_x000E_šµãe|Í_x0003__x0005_^Âo­‰_x0008_ Ö_x0013_>D H	_x0018_nX3_x0011_asÓKm­½Ëß§·×êø´Ù×»÷ÙþÜ¬½7`?òž¯¤c_x000F_»#’`c4èòVç0.4£Âq‘_x000C_|Y¸,g
*´“_x0011__x0004_ªRLôhÈ1ƒ _x001C_¦G¥œ»5-˜_x000C_<:
ÄÌ1_x001A_r$Œy£X'ð‹_x001B_Å(_x0004_\¶êÃ_x0017_EC?Fœ/Š“M_x001B_@_x0019_9ç’#_x0003_©Æ‘©n\-”;(£Å_x0013_Þl‰7/_x0010_3¤«êÛ­Qœ43š…î1=\çÑ+hÔWtÄˆ0_x0015_¾÷&„‡ÓJ,Í¤_x001D_ßÈGk,/_x001B_Rì“Å"[X6B}K~ožzüáåò’to,—_x000F_ÙØªvX=‰V8_x0014_ÎfrøKa”‡º…_x0010_sÊyMö"zã_x001A_êE+^	âA_x0014__x000F_%î`€’}¿ê1áòHÖ‰›“X_x000F_UÀ·…x_x000F_4íÎõÀI|_x0019_ !¯_x001C_?³áõ_x000D_?—_x001E_.–Ö¦«Œ-âÞÁãuMvø¤Û_x0005_”Å«ñçcóëù%_÷_x001F_Î_x001C_Ï/Íé_x000C_ë_x0002_ú1TLEZ©Þ:Ë‹4_x0016_zÃ(îW~o¿_x0006_`Æ}_x0008_X‘qL_x0015_Ýcå¿Öç—?	2Ä€_x0019_w_x001A_ûjÿ_x000B_ÚËª_x000F_Þ
¥á±ÙoêÃ€}ÿ_x0004_p4_x0019__x001B_ìßvçºï….»¡ÅnrX+¼®T1DE‘tJ_x0005_”ZÒ@ÇOÃ_x0013_„ØG7_x0018_ËL›ªˆÑ%Î×K_x0008_Ï©_x000B_VÄãYãìm§Ò¼iÀrø•lŠC;_x000C_)_x0004_J4(´î“Ÿ_x0004_àý‡EYùX}«vÍ+ `ÂÐëðu ÏO¹S._x0010_&Í(÷_x0011_’_x0006__x0005__x0002_þ¿k9wÊÐ£žl@É…ÈÌ_x000F_µÞµôÕOïÂ:_x0015_7ŠŽ_x001F_[Ó}‰Ñ_x001E_•ØÀÍŠU_x000F_/J¨ë_x0006_L[èb÷k¾Iî·À_x0006_TBNÜMmaí4lÖÊ[èÇ,'Xñ¨À"CÊÈÎý#ÔfÄ¾yü£Œö_GŠž(ŽS«“3ÕÓS•TnŽÚ¨
D&owyçó¡CŽ·_x0012_Ý¦·$xïñŽns0Æï5N_x0011_›ƒ•)_x0010_‘èy¬_x000C_É^›õ±_x0019_ÓÇ^xÞ£
PŒ=_x000F_hE¬Æ5_x0003__x0005_Èp_x001F_ÈÑ­ˆètíôê™/û—X wÃOo‡Ë²_x0003_o±;~VžçN=Hî+=þ_x0006_iñ¢‘õ×óçª_x0016_oÉ`I‘_x0017_üŠœ]¼‚î_x0007_Î‚{G¾z_x000E__x000C__x000E_µŒoš_x0019_³Šr&’qR)¸6ÞZî+1Ï_™/É_x001D_w_x000E_‚_x0003_ _x001C_„v€˜6ð
_x0014_´l¨‚†.ÃïxÞâ_x0012_êóvÂù^ŽFé20v¸Œ‚W"¿_x0003_7šŒË±“À˜8—(ÑòÃ§_x0013_û<_x0010_öàíÇÇ™JÇŸ}0û´Þ¥­‡4X*_x000C_I[|¹hŠ±ñ‘wlQ_x0007_˜ŸB2ž_x0014_?öÆO
ñ¸DÝÚ½_x001D_T†a_x001D_È<«ãd_x000E_u_x0015__x0016_¢×_x001B_«’<O ø	ÛöR_x0013__x001E_ïc…â_x001E_2«™âÞ1ßŽã·ÇÚG_x001E_¹kQC.:_x0017__x0002_DŒ_x000F_”ps$òä”Ó_x000C_Î~7ÿ_x0007_Zž‰ÍÜçv€x_x000B_•SŽ?ŽG‹/¨_x000C_8kô;<°Õ…AÆ{6_x000E_®I–%±Â³G-îŸu·ˆ
_x001A_qT-_x0019_ø	_x0006_Ëˆ_x0003_:62é3c r_x0005_Bó®_x0019_c1¼O æfò‹)ó=3Ò_x000B_þ_x0018_­f_x0016_tA·ð­§_x0008_	ø"]ÿ#
.EÀ’_x0014_hA9”)Þ~à¥£è_x0018_•×p2ÏE!o_x001D__x000F_dÌ§8Õ*­Çúîåý_x0011_‘9h ZTgD_x0008_PH_x0006_›\Å·:‘w½¸ÏB_x001B_ãïŠÍÄŸ—-äù™8Ççh.Ž6êª/›ç]óËÛ®>Œ"uràüð_x0004_Oj" êF
X‹6FòMƒ7>BfÝÐ|åˆc4ßàa×bÒÿ¥Mû¥DúoâòüA-"_x0015_ø[k/	_x000C_*¶ÄË8_x001C__x0014_ñ½"ƒ‘Ü¸âÕyW_x001F_„N×Á”Ên"é¤²ižš_x0019_šûùæ÷fsø´÷Ï%\ô_x0015_¹_x001B_•r3(æ¤n÷æŠe·eV‹(_x0006_üæÆ¦›_x0014_ÔÅ´0Œƒº§Ó-tO1_x0011_ËÊgøa_x0017_‹Sþ›£†_x0016_5uO[h:™Ò_x0013_½›
MÃœÁèn>ZVêÜ‚@ÊGË¾_x000E_ÄM_•_x0007_…OEQlÖ\àAØòÑ£_x0007_W_x001D_:¥Ñ•ã­y<ƒÆö:y”»°Óµ”~¯uv1_x0005_Âdù3_x0005_Ò_x000E_Ãks<_:Ï4Ç÷’(»_x000C_UGåBZL!þd"üë_x0003_süBÒ,¨ñq!N+Ãbà<ÔÖÀÎðS¢élù_x0013_w_x0002_ ²_x000B_Z1_x0010__x0003__x001A_…ë_x0006__x0011_9·—Ô:nv_x0019_É¦&qÁ{KÕ_x0002_9$áFoù_x0013__x0018_(¸æN_x001B_Þ _x001D_ÐÊ_x0006_úÜËÓ –›^žÖûÍñ}©— ´_x000C_IP®Þ+_x001F__x0012_J¼_x0013_:_x001E_Ë×¿ÀšÚë_x001F_…
_x001F_¸VéÌ5øÃŸºâxa(Q›Ö_x001A_a_x0004_¹ë´ä€	·ÔZ¾êé‚§¿ð)_x0017_Á¤_Ôjßê#Èë¹:4{þÖëî2öï jøÞâõÒ-B‚k<×Aä$ÐÝ’ä_x0005_Y
‰)†å+²í ˜»’%G’ãzÎ¿À‘4_x0013_F±/ÇæfFI6_x0007_Í_x001C_xE¡Ð]à`)_x0002_¨!ûïåÏ#Œ\_x0002_H$PâÈ$Šì_x0019_N>ÄâáËóç‹áóa­¥³_x001A_˜ï,ù!B=Ëp¯_x0019_þ¼’ñ_x0006_S¶ß#Úë_x000E_EùÎËQå;×ßSëé­Šôã„_x0003_O_x000B__x0010__x0001_›2HôéØJOo_x000C_‚fYõô¢sÂí¥eû`ñ
¦˜QƒšB¸iŸetO`}ÒAŒº_x001A_“:®AYhtÒ·´®_Q‰H&*_x000B_©W_x0013_*5 ëÚÏ»ÕW ðºgö>ëpn_oˆP˜êZÄ
é2o‚ w	_x0005__x0006_Fê•SÑ8º¡ÎRŒ@žú˜_x001C_qî¦ô_x000F_k¯_x0007_ x‘§—å,×?>V»åjÎ=Ù_é_x0014_üéÇ/³—5÷8§·wyX¿óß^_x0017_ÿ;_x000F_	tK åÅ	p¶_x0008_HáÉˆR,_x001C_[:)q_x000C_;¨Ë¼oÓí_x001D_îzuŸÀZ®w_x0014_¥GŠzÙq‡í‚ª\¤?Ä_x0013_‚<Ù_x0018_Y¿V¹áê_x0013_’=9½âpù	ù¹~l_x001A_v_·¬uq3_x000B_öP_x000B_O^_x0011_-;üôcE€»d|‚˜—Uã:óƒ†_x001F_™¶_x0004_x{ì_x000B_r?béxõ$6_x0012_Lô÷Óç@_x000F_†Í¶@å
»Bo½£HJ¸Q©Ëæf÷Ä_x0008_ëW_x0005_òÉÝ=~_x001C_è_x0004_¯f—fÎBt¥_x0015__x000C__x001D_º_x0004__x001D_šÁ_x0018__x001D_ÒÿÊQ`â¸øgÃ(ñ˜Ì´´ÍOžQO_x0007_#·:yv]‹Pôíp_x0008_6ßa¹ÛW_x0012_
E_x0002__x0002_‚ÁÆ ÒòêHaªƒº%²&1ŒòGó$@Ç_R ]‹N6:ÊÁšåª›R_x0007_=VXôåéÀ_x0019_là$s©É×£à’ü=%F%§2O´	­Û}%Î`_x001D_ëJu}g@¯H@´²Ì°r:%™ «FF‚Ü.ðñh7ÅÃô*~ëä_x001D_½úgh`5#Ÿžz-_x0018_œBŒM_x0006_6 Ýhät÷A¸âá*¸_x0005_tb´Cd(iŸ"áñ?Dí cIQƒS`Í_x001D_²c_x000C_«_x001F_7 c#;¦ÐÖµ$íž»„ÍI
ÿ!_x0012__x0002__x001E_PdlŠÂ/È^ùsž>íF=EM
þÒcÓ^¶¢_x000C_Úp—]‚ç¡â_x0003_Þ$Å0Ê1<Š·£¦0VHò›­qÏ]9_x0001_¶ •“1_x0018__x0008_Ó Ð”._x001D__x0019_		AAº‡.c@l+¡…rÕ>äÒ=½”v[¢§ÉiŸ}i×{ÉË_x000C_¸_x001A_°ÖÈ¹
_x0019_ùu˜3§„"U_x000B_u9_x000B_ÝÀQ…€LX%“ÏUˆ_x001C_îÉ_x0005_>_x000E_'-YF_x001D_ÏÓü!Äê_x000C_êãè®d*QBŠÕÕ_x0004_a_x001A_„q_x001A_Õ?Ëß÷’>_x0001_Á?²øžŽ×_x0004__x0011_¥_x001A_Sö_x0008_eÉ™þ_x0018_‰_x000C_0+ôž•/_x0016_§¼ cŽCI_x001F_µ&ç_x0012_VS@d_x000B__x001E_m_x001B_ú_x0019_–`Ê_x0014_;¯ºvÂxÔ˜¸ŽJï’_x0002_(òÝ$™	_x0001_}\º™á†®Þyùº_x0012_/ÙðË_x0014_MÉÕl™ ¼C_x001A__x0005_æ 9_x0018_ÃØ_x0013_ X‘þ_x001C_=Í1z{£“¾6_x001B_€4äA7qÀ€0@:_x0013_g—_x0004_nT²2éçôýês_x0014_Ñ_x0016__x000F_HÇ_x0006_6 w¶"=û¾àºt_x000E_¹U_x0012_º`Š`Êàø_x0019_„.™vE—ÍZÌ_x0017_±ã_x000F_Nc	êßÑ®ûÉP=FÌM˜i_x0019_¥§³¸_x0007_iJPKÑVB[F_x000B_L‡Êª©®„F×J·SjýZ 8_x0008_¬=¬_x000F__x001D_
|Ø0iþé"ZZ>ú'Ž§Îð÷_x000B_ºd™çŒ,AgÙÈ„_x001F_ÖËÙþ_ØÑA)—_x001A_¯D¡GJ/%Æ†0^zó£_x0006_óˆ~ieÍÔ…bŠÎuóÞ}ý_x001C_š‚<p¡_x001C_ÈöÀÐÂ©è j_x0005_ËÝL.‰ÅÐ¿úÃÁ¥C`dØ’ëÜ+²™FxBá%"i§â(aÄŒê›@u5¢/ð_x001C_¤_x0014_J>3è§Ë7ÄoùÙß|@¬k x C7Óêâõ8‡<!ˆ\Êûä¹’kH±qD:Ùi‚Y”"üÕ_x001B_[e‘_x000E__x001D_‡_x0012_¶):ÃO‚™Ž]~äà’·Û¿ß7‹ãvq¦î_x001E_Û	ÁåÇi5_x000C_üi_x0010_ù¡<¿Ž_x001E_§C¹÷·Å·_x000E_’óK.g‹
ýåþey_x0018_[r_x0012__x001B_ÿ_x0010_Š¶Ý_x0014_e®½wvÆ~Yo8—@ ù+_x001D_Á'î'§7ØÊ]_x0010_•ã¶ /4”†}éNüÏüÛæã´ ì½§O¾œ2¢ˆÝ=SC!ä'¯_x0007_Žv±ÒòÛ9ãPŒtÕí‹_x001F_5™{OÑµW6}Xá-@5Ãà_x0003_6^ ˆ2ZéE`£v D_x0008_a8
_x001B_ b=_x000C_$§ßvI·ôÊ_x0006_ÓòeèØ.÷K:¬ëåþìÔxdƒsô_x0006_ [€!à_x000F_½r_x000E__x000E_O¬Üdr²FÚgÀ_x001F_Ï”Y_x0012__x0006_ëYà_x0015_¹IÎ\ù_x001F_(Ò²_x001A_³5”ÇT_x0018_çn¤{Ï¾xVcÀ_x001E_Õ^u^Y8[k¸B±º§fHq_x0014_$_x001C_‘fƒÐ_x0014_Ãô–œmè¥Ñ¿_x0010_ÌqŽç¥6pI&Ð._x0006__ H¿­¶,Gß~_=Â_x0012_
5_x001D_h±ó¾!‘å•Áø_x001F_´{C #<í«²ôc­´tY:_x0010_wiLbl´ú_x001D_O«Ãå¤¡}_x0006_%D_x0001_­I•_x0010_£“_x001F_uqc0)ÅMvGÉ<y_
­€¤¨nš¤€_x0014__x001F_E»_x000C_EÇ2:I_x001E_ +!îCï¯Ì…bÓ&Þ:£ŠŒìÿúòßóŸ~þòól¹8._x0017_¯µQÂ41x±Š._x0003_*9@ª_x0004_HÆÐ''‡½r£8‚)_x0006_kÈ3_x0017_	Bc_x0007_¯âþ´Þ\RBQ¤¤_x0007_ÙÕ¨_x0003_ï_x0011_6N{Š_x001A_pÂmEÆyür“i0Dí;˜’j—°½—*_x001A__x0018_Ã ÒbÐaA
Ã@@ î~ˆ1_x0011_Úi_x0005_¹R.Àø¸_x001E_¹_x0017_æ'
´GæžþÀ¸¶ì—
0µ‡%ðzÊ_x0010_ÍJh”Ô;+q¡ÓõÞÏ¨R–Í:ºêÆ¤µR@Å_x0003__x0011_V¨Ü_x000E_Õ¼K§Ý‘ƒ“èJ_x0007_¸_x0010_XE%_x001D_¦-heÒkFx_x0002_F­q_x001F_»cÅ‡_x0011__x001C_†´ä_x0019_‡!­]+w×%“vª
Ñ_x0018_E‡* _ÖÛ´2ÎÂ‡!ËH_x0006_GWÐ?¸zŒ{Ý±­º_x000C_od¿ïÜ(7R2¼_x001C_µÓ¹¦3.Ñî¦Éj%ìôk4|Rˆ,Ð_x0015_œú ;¼Vå›öEf
_x0002_­t„º_x0017_Ä¬ÓMC_x0005__x0003_#*U´_x0012_œe[”boHtõýJ›š
]«óéÙì†´Ï­‰kXÔ+-_x000C_é½†W5[~_n’%•\>¦_x0017_™PGËÀé _x0018_ˆÛH¨zV~ê+M?ZºáWºõ8K¼ˆäÁ_x0018_§_x0012_µ_x0013__x0008_œ¦§š|]Ì_x0005_³˜=4¦Tßª¼_x0016_Jõ	î@÷K[_x0006_¬—RüypÀ ýã‹_x0014_ÆA5#þÁôŽ{‡ÞXdù_x0007_ûè0Ÿ_x0018_med—!­w}Í3ø=P†îƒjÄ‹‡_x0019__x0012_c(ß_x001B_£0Ý«“Q}Û_x001F_éÿ_x000E_ß7·!¡Ú)é±T_x0014_¸¹„_x0001_%a¾A_x000E_þ˜ÔBÜ(Iñf_x000F_èQ1®´¡_x001D__x0001_ª_x0006_g°Ê^¿,í%£µÁý¢_x0007__x001E_½Ç€_x000B_wÃÂ3¢ˆ€–ÌMdÁ¬#ªçrthƒ1Ã"F4å$Ë_x0008_ÊºÀŒ“`A—¥—gŒ_x001A_JŽú’Xou€_x0014_ë¢›ïÛ÷·k­*È_x0007_£QJ`€_x0008_:U_x001C__x0004_ÒÈ»µ_x0014_é!Õ	™ÁÉYÎ@aR_x0005_%æõî¸^fÅí_x001E__x0007__x0004__x0019_°Ü@a©__x0017_[
ÒŸ_x0004_3Ï{¶“ôÐ’§Z9{›õ§áïÓ5%ÇÅèôé_x0010_(òÃ›c !‡'{t_x0001_9·_x001C_yå¡gDÈ_x001D__x0010_Ußç}_x0006_œ_x0004_¤d‡_x0007_
-Š×]W–l¿Ý7Ö_x0004_Î_x001D__x0006_#po$_OG×•|6_x000F_V{$/ÆÝà(ðû‘÷¿Ö.k»_x0003_¶åŒË_x0010_o_x000E_Ä_x001C_Ð÷`ÀðQ_x0002_Ü_x0016_LÓbóç0þ_x0013_LK_x000F_.p_x0015_nå_x0012_šø³¦žœ½ /º®_x0015_ž ÷ýú’_x0019_Gd ”
<G6™_x0007_§Ñ$†^_x000B_O7§_x0002_qìªy8Ï[kZ)Ò«Ùï£ð¢HiÛoéÒ­v§Ùvÿë
ìÏ_x000B_:Eî_x0007_¤”•u5:_x000C_	q0¾Š<)gŸ_x001D_Y¾Yl_x0014_Z¼.Þù;U¶Ù_x000B_ííëŒþ¦ã~»€q¡—w¿%;Ý®ô4_x000C_´ãìåc½9Í¾_x001E_öÛn_x0015_(—XJª_x001A_çÝÒF²!_x000F_ä”¦õ˜.BQMDuª
j2ùÀ@—éj#Fú‹
™Iú{Ò_{!£y8ß=H¯yeéKPfNð_x0002_Ô)_x0002_fŠ
_x0018_Ç;«,†~ÓÔrÊ“á@áŸ\äb|÷¶ß½_x001E_Ò+×ÏZ>Ž%¹ÖYò_x000B_é£;ê (_x001B_ŸöÿZ//6üqHý
]Í_x0012_¨ßÈ6"ƒlzÊ*ÿŽóÍ…ŠXŒÓ@QÜ¬æYðûu½ÙÎ¾î_x000F_ÛO;W	’¨~_x001B_H”
w"_x0003_‡Žâ¤yriÈûœ+ˆÜ‚«Æ–¹ž|x’_x0005__x0013_+_x0017_5_x0016_¼ÀŸe
_x001C_º¤or^ÛÑÊã(Z_x0005_ðtŠb	Äoê8yxÛùd·Å·o_x0007_Æý´_x001B_–²q-n´@²ä¹Ò¿]mV§ùëê°_x0006_A –ó©ãÌ_x001B_\úÇá¶™_x0002_1Ø_x0002__x0015_¸3_x0004_–?nœ¡pœ.(ëžÓ·­B´‹&&…q›ÚŠÇ_x001B_Sà*Ê{]Å_x001A__Œ1ò _è_x000E_€8©Ž`_x001B_ˆ^TÁOŒxÓ_x0018_ÆbWÆøyŒŒÓº@fF_x0006_ÔZ_x0015__x0007_zÆz_x0010_O¡_x0010_M8o…¼¹ÎA'$_x0010_^_x0015_q–KÑcÊsÓMøÛ¤{}•%x_x001B_Xõ×_x0003_OYäˆû_x0014_1Q$L.¹5Ð_x0004_P(¦ Dv½˜r]Ò¦P4ùB	¦*+Ü_x000C_ÖMÎ_x0001_l«ør‘-»¸—‚_x0001_¼¢æåpÊáÈê_x0018_´_x0011_\70è¢q—‘
’7N¿kMlÒüŒfgbuSd*abÚ1H‡_x0008__x001D_‰n~€N^°_x0016_2<„%þ?¨L¡8_x0015_‡_x0008_ï_WäUÎ¿á„wkT_x0004_Þ’QP<X…_x0004__x001E_j¯t¼¼Ç¤Œ8™«‰DoI€t¸B…_x001E_Fã ‚€_x001E_2Þ^žd_x0008_É_x000B_å¬gqÁÑÛÛÌÎ¾0þÎùjáŠÊ˜Ã
)´_x0007__x0018_ K`_x0002_Ž_x0001_4¯éè!Ñƒe¬`žGk_x001B_eéã_x0006_`oJ‘r=®J9Åï¥ÄÔZz_x0008__x0015_(._x000C__x0010_]nQi_x000B_Á–*êÉ)~Å	É.;íJv³†¤Y‰_x0013_R&Â&H_x0016_Ëg_x000C_d¾è_x0002_@ÊhLÅ1§ã_x000F_I_x0013_P ¡Í­¤Ø`AÀ;ÐkbtKø€hd@¡0’•Õ’¶5Œ*DâŽæ_x000C_òú¡læOäO‘,Òê
ýYàS_x0007_:}äÜ_x0008_—’ Z¡_x001D__x001D_Cð_x0002_èäqò¼T_x001C_3]º
Ã²í5$4öø A_x0013_s5$h(`d;]Ó›Óš²zY–ëïT“qW‹Nu¹_x000B_Šl˜³_x0018_Õ_x0013_­µ©Ä‡î,h99(_x0008_ÐÆj;¾Âœ'Ó³
s;¯n_x0014_ú™
ûY,(K_x0002_%Ñ_x0016_â_x0015_„ð_x0019_©€Žt_x0010_Ñ’	¦‹;¹q_x001F_•j1\_x0010_M.,]Ý—ãi±[Öþ_x000E_ù‰ô„Ò×Ùm_x0004__x0018_…I§_x0001_:fžn_x0006_}Õ†1òNý1#ü°
2é³F²HW£`ÉÓ¡Ý_x0013__x001E_dpÉ;Šd2ø_x0002_ð”®Â=u€¬_x0004_Þ}Z/_x0006__x0018_Q¥¨Æ_x0004_“Š3_x0008_Þ£¥_x0014__x0006_ '5_x0005__x0006_Ž™Õ_x0016_í€÷_x0004_“‰¨X|£Î³Ô^W»×Ã_x001A_+…=Î'j|_x000E_(ò=u1éF‹±Ø_x000E_Žý}_x000E_˜NN‚ž_x0014_[ôèÉ™^®_É±žÉùv¿Û§ $×¦ø_x001C_P^Äž_x000F_vw~äqTCTîÞÌ“Q™ÛOÀ¢•/ç_x0001_Z_x001D_š¡ë®~Ê!ò·_x000E_ôŸÊÆûé€(`pÅ_x001B_V³6±k´<‡Õfµà‘ñäÔl÷=Ÿáql)>jõˆ¹_x0018_JFéš–¡_x0012_lo•_x0015_ðª…
(8À_x0005_S_x000F_RH_x0014_ŽAB=¸[ýX9g¦À–i¯—3=BÏ -—£ ˆ._x0004_h›Á‘ã"
d*±mà›N¥å"ê±´Že7_x0013_
_x0005_
_x0002_!D-êÏ{hÁ„à5ýêŠþßx®Ä™‘×iïe7ó/º!í—Ã‡>ÃšÎ_x000B_yH.8_x0001_­–´}_x0006__x0002_†_x0008_]_x0003_d?Œ¸‘Ÿlñ_x0013__x0018__x001C_›ó¾óFÀ:a)¤-PáÇ_x0008_ìÄõ#_x000F_"D¯À„UhÇ_x0014_òYC]!	R”_x0008__x001F_Ö_x0006_QÒS¨çÈ©õ˜™˜ð!QM÷Þ_x0011_dh¾kzÌÈ§Û¦E•¯_x0007_Eläé[(Š¥˜_x0018__x0002_³Š./&Kƒ/"ô³Ô´¡²g«;TÄ_x0014__x0006_ç84)x]Gì"ê("_x0006_ù)É£Â&
á&Š{Ñðôy?´p´PŽµT¥æ«EÎ>_x001D_c¯|ð¬þ!Õ3Î­á ñjÓüšÞ´ÃjW_x0017_jkx,_x0017_ŒÎyŒšHð_x0014__x0005_÷†‰$_x0014_¶ =âæ÷ò_x0007_|ó;Ùƒsæ ¸n¿Î_x001F_†] _x000C_¿@Ö%ÖL_x001B_¡É1_x0005_±_x0005_R‡„AŠéK_x0010_i_x0017_ÕÐÃ±8•ô±_x0008__x0010_& Bª’öÁ&HÁ£Ù7†È#u­6£¦h7©³Âªµ_x0007_ ž_x0004_ºé_x0005_†èG©"¡ŒŒ_x0018_I-!e €þHA²'hPÑ$$h?_x0011_2}ûÚ¹¼FgR_x0018_Ü…© _x0007_˜Ws‹>_x000C__x0002_°:Ðƒ­ä3n_x000F_dòŠ.a÷µÄ€9©¹ç_x000…
î|,úæëãžµRÿ\Ÿ’œÄi?ûë·?ŸÿÂñ³N-¨Ìe_x0013_Øæ4+èÛ’I_x0017__x0010__x0004_V*}Þ*ø§_x000E_o‡®Œ¾éuuTÏ;zç_x0017__x0013_è}éô_x000C_FÈ©Lc_x0014__x0005_Z&Ù?¤Î!Zìéõ€Oã'§_x0010_Ð_x001B_WZ¡nDãáùAž8_x0008_‹RŒ…¼šÅ(!C¦YÁì…_x0007_Þ_x0006_–t­~KT`…¡cœ_x001B_ñVóÊ_x0007_
çÈæ³ž ß#§·LÀû¶ÕX§ÛÓë‚j¢v_x0011__x0005_t†B_x000E_$_x0005_)_x000E_u1_x0003_ÉÌ_x001B_.Y«o´PµK5¨Ú€}5Ôþð_x0005_ˆï+_x0003_Z¤¥ò`"_x0005_ŒÆˆÎWZy7Ü“wÖ©ò^·¢»’_x0002_ßO›¥²_x000B_e[ÍóµòV}ª-t_x0017_áÚnfk&–mWû#YâóI_x000E_’ÕtÑóíÓ_x0003__x001E_<_x000F_¯_x0005_f_x0008_°_x0019_s#3Ð›»ÜµÜX YuL_x0016_Ñ2¥_x0003_þ¿ã‹D&!¢EÌˆï+èX?½õ_x001B_í_x0007_±zÃ¼áÅfÐÒhôvÒâðd_x0002_Ë¾³·_x001E_}ê‘¼W_x001B_$OAš_x0008_ÄÜ±öqG_x…
U+ÁD˜át¬Êè¬öÚG±Ñ*Lí®_x0013_¾G}_x0019_<i
_x001E_4!¡ƒïtÂ _x0008_†
F†¡2Ïá3á®Ç‘J_x000C_”&‰yÊ¨00h4HÚFhüV_x0010__x001B_ŸêÛc_x000E_G‘‹Þ¦2kä_x0007_¤Kmo>0_x0010_r³4Šãä¤ {éü¨_x0015_j˜oi…ÚÓ`(À_x0017_·Fö_x000C_×¥5_x0006__x0015_Ñ†+blÚC‘.§ñ0Â•½·ÊªàÎ”–gpPz±@õ|t(LÛjJ=úùXÀo(4|ï_x0010_(ž‡ù<þåŽ£_x000F_?9Lê>ù_x000C_<` ‰2õ|»>íSËÐšÌàþƒB¢lªòê°]-^Ö—VÐ–DÛ
†×ã¿#_x0011_0p_x0019__x001B_‰PQÒ_x001F_‡x:¦¡‘Ëge`_x001B_å_x0002_òê_x0014_+_x0007_‹„¼9j?¯™e½ÝúÙ€¦Ž_x0001_·­t_x0002_þz.:¦FÌÿlªí†Lmá_x0003__x0019__x000C_NóÎñú9Ë¬_x0016_Éü_x001B_P{ÍÄ§_x001D_š`¶JßKF5_x000F_}!K„^mAÞ_x0016__x0004_,ñeƒoR_x0014__x001D_y°_x001B_äu¯¤Îå@ØÎ·uT»¾Y._x0016_ÂA[•¾7
Ëà_x001F_ ½PYÎ7Óï‹_x0012_K‰öù_x0014_)Û_x0001_ÙT
]<r·•_x001D_‘žÏ}‘&kÛø YÂ–^5§®_x0003_¾’l~_x001A_bF™ãfÄŒ³Á]Ûr‰òÛ
Þävÿ
1€ôçmÄÑÃ]ñ°7ì˜:_x0005__x001E_´‘_x001E_`_x001D_ û'/2R§¾_x001A_EšÔ_x0004_Ë¡8ƒì™Ig_x001C_å8‰!àðj¤vÓŠY<•±Ì„Êß¡ ÂW¾Üw¨>“ÃgDTÑó_x001E_“­ô6bÒ†6_x0004_EdÓû	`<Õ ïÛÚ6–¡¦ð_x001D_”Cå_x0018_D€ž_x001D_Øu_x0018_·G âdY	ä¦KñÄút€VêÍ_x0010_""”_x000F_ô?V@v_x000C_ 1±Ù_x001A_/¹v@ßWjL”Ÿ_x0007__x000F_9æ^øý_x0008__x0014_*¡ëSzL÷'ö¿>_x000E_ûÒL#Ì·_x000B_–_x0007_ÝygùÜÑ R,…×1TîÞ_x0014_ž_x000C_È±¤_x001A_ö÷Íü<|iöÓœ_x0017_õ˜ó5_x001E_ÿ|¿w‹ŒS¹`±ýNû½›o|ž/ß(Nœ_x0017_³¾O ×öÄÜ€ÚÔ]‚½OG_x0014_½UÈl._x000F_×§§ X`>Uéò_x0015__x0012__x001E_Mm_x0007_}6ëÃ’ÿ+»oÜàg_x0001_vå_x001C_ðm/úq<½_x000E_Nfp—Vp_x0005__x0010_P´à=_x0005__x001F_¾ _x001B…
.X_x001D_ƒ’äç
&¬ÒGé_x0005_°\c7vâˆW_x0018_rÑ_x0013_|+ŽQÍÆÁ%h_x0008_a@™àÎ_x000B__x000E_/€ÔxŒgb©Eé_x0018_5Þˆ}à<ïœîA#ò’%›§ÔŠ ªÚízë¤n‘¨Â;‰L­qìH_x0018_¯1nL› _x0011_“Š|1óß3/½;ãí’.¥ðàÌ-¸dçÑŠûñÒg!$t
óq 6H¡™à3F #ˆN˜^
WÖª{¨úM¹$£ê÷*'P×*êT¼¬Þ_x0016_¿®÷‡_x001A_ Ãh!cµ_x0003_…‡_x0001_ÚÀ’~ä_x001B_BÃOšð€ še ¸p%F
ò5_x001A_©
:wš®Bò_x0014_qäýx4¯€‡eGià÷çt¦c60­ÓBn¬w[ŽËÍª\!˜_x0014__x0002__x0018_LŽ‚VL‚iQ«Ã_x000C__x0001_Š%+ô>Žqh/^ æëó?§_x001A_GÙ0˜zŒY_x0005__x0016_ÓµØ«ÕQÓ&ÃCð`"À@L/ËÅà)ö]ïÎ}3ƒ·ÒY	!”_x0005_Eò¬±_˜!K>>­H_x0005_ùë_x0011_¤›ìnÖH.wóìc@^j”ÐXÌip˜•Å½â}Ò_x000E_e3_x000F_yRŒi“v”ÍùLä$’}ä_x0014__x0003_ä_x000C_Î,Ù‚sì_x001C_Ïõ¢½!‹¯_x0013__x0012_2¤_x001E__x0011_‰Ç ! §_x0013_¡ð_x0015_×*_x0016_‡ù™åýB(¶ÿûã—Ù;½}¿ûòûÙi±ÞÌŽoûÃiµ;‡cOÀÂ3_x000B_ùJ5C_x0010_L5ÂwyüÓ}ê®¦0_x000E__x001E_‡Ò_x000B_WØòW“Zrž¾0_x0018_ÓLf_x001A__x0008_—_x001E_ÿ`/\r_x0002_Ù¼Õûúô¶Ú éÚw_x0014_[¡É‘nì¯˜Oým³Ø½_x000E__x0005_)Ï]_…	_x0001_=ñ˜8NÖÅp¡Ø;ª˜ÌOeWI¢¥°ÞÜ9$¹«¤ìryÈ;)^rI<Ykr_x0011_-_x001E_ Ã¤fƒI¶‚3zè_x0006_¾3ÏÚ_x0012_mHïgæŽôò¬_x0017_e†A¥C…á˜U_x0017_5=¥`e†hxd&`kƒ_x001E_x¥Av_x0001_ìp_x001D_vÎzMàûsJ_x0013_ìVR¦_x0001_ß_x001D_ZÊÀ³_x001A_+XÃCÏ°U_x0010_… W@z1!_x000C_^
•ä}EÄ_x0004_Äx_x0007_÷•së9†F7J‰^Wüø0Ñþ_x001F_u×ÖãÈ^Ÿ™_ÑoûâÞåýòè$pâ_x0018__x000E__x0016_ÙÉ_x000F_PK53‚Õ­¤6Üþõù_x000E_©K_x0015_«(U©¨I_x0002_,_x0016_ÆØÓ<Í"?~×sèº‡Z±÷"z¡_x0018__x0001_ö¨gÀ_x0017_Å±˜:[gL/;:%=3_x001F_Rç&'JæbN¼5_x0005_‰-Úã_x001F__x0006__x0008_v_x001E_±O_x0002_Mè_x0005__x0007_}³&Ï_x0005_!óbIÛ…®Îçs–dØ½ª€°KÐD–¥Ð[ùòq$ˆ_x001A_JíVÇÌ£É4~ýñï¿üòËƒÏ
…fºX`ýõßÿåi¹Yì÷O?ÿ\.}ÏÇ”g:â_x0008_:_x0003_w ä|_x0016_›sRíôR=æ#Ð_Vž_x001D_¶›
]âß.½|OêaÇ±÷5‹¸é-<ðSô Ñ;?f†Ø GPäï”{HP£ÚÇüWt„ß_c_x0004_IþÌ’"êÎ£_x0010_Èa ¿_x0011__x0005_U6¡’±úb_x0016_ý|aÝ_x001C_ªvs…Wô:;	´OÚùÈ_x000F_ábt+¤_x001C_œêšnk`ÂÙ»cH‡_x0001_[¼_x0002_pì0eÐRö1_x0001_B_x0001_Á_x001A__x0005_‡è_x0008_AŽ‰_x0017_ £7â…½îôRI_x001D_'ª')Â²_x000C_ÓÅ‡ÊECþé\3_x0012_lr©_x0008_ÃÅ66v“;ž_x001A_ _x0004__x0008_¥0ÉˆéSÁÂä_x0019__x0005_aeñ_x000B_ n~§×_x0015_‘EûÈÍ_x0006_‘‡\È_x0008_°©_x0003__x0001_ÕaÐeÖÅlþ€9Õ%s:_x001B_XfÐ_x0011__x001E_[6™l þ_x0006_ÑŸv_x0015_È>o·«ZkÅNfvjS>»ƒ=^µ±^àlD™_x0017_˜XË}é€äôå–#÷l¬_x0011…
7Â8Û—´1ô{H9ÜÉÖwG_x0013__x001E__x0001_9üø\x™_x0006_"8Ùg­-f®=Ú‚]¸WP_x0003__x0003__x0011_œ]ƒ€¼<¤ÍÈ)2!}_x000F_<¥ +Œ#»´ñžÏy©”èÍAŒí«²ÐèÂ˜€Ñ2„øˆr©-x_x001D__x001C_Òž_x000C_^í}_x001D__x000E_àh²å3_x0003_AµÃÇ·c_x0007_äsJ„®¾6û“±¥¸#x©ÀÛEY‚&Ð¨&!šå<Š#SC,Le_x0014_ù/~üt~××¯è«… ´MÍÝïû_x0007_aÂ#ÄÙˆ·ç_x0011_Û_x0001_­ÊÒ_x0007_Z¬wdäÈà ¬‘—üjƒIi6Áæe×êo‘_x001D_Bu2=m]ãú_x0001_Â…_x001E_n_x0011__x0012_'Ï&Þ0Mÿ¬é4&OÃ
’¼_x0001_ÞÑ‹_x0013_xiVïÌI(Wè2.V£ð_x001A_(P·`_x001A_(ˆ„Ty_x0008_ZÓ¢AÃ$Ý2Ñ­úlVu z_x001C_6ÑGjÐ&_x0016__x001A_É©iR§ínýe}BæEÚ­àÁ(ñ¬ÿ_x001A_‚Š/‡uhš"dþîé]_x0011_”dãI_x000F_i+0xÀ5×Þz›À_x0008_2ÂAc_x001C__x0008_£td™+·_x001A__x001A_Z–—GŒûÙ1_x001B_»z!Aa k_x0016_Qz_x0005_V_x0008_¯_x000C_TÊiËÂ½Ì.‰}¶X¢_x001D_fŸ­€¨ü_x0011_Á_x0008_bcEoq>b¥æ]_x000B_n_x0019_‡p0€¥5_x0001_!¯›S$_x0016_P‚Ä_x0007__x001C_Õx™Ž{ÎFÚÎ_x001D…
c_x001A_þA_x0001_#_x0008_§Ó.’Å_x0007_¡y¬g0!¦Z|)r‹ WÉ´_x0002_²¼dª¥Uæêƒ}_x0019_Úª¾1ÚxYl^ÂTÿvó‘ÇaóAt§_x001E_`ŒDO™¾Ù_x001F__x0016_/›õþë©ï¦y[mOõÄ—Ån·nv:,6¨Q-•7ë–Õ±¡ÇQ±ê­_x000F_¹pE§üÿÌÍ3ôS‹Þi1_x000F_Q_x0001_I^î5=_x0011_ýöiö1wÖë›_x0002_ô¨_x001D_«¹Ï§ÔC÷_x0017_×Ð_x0001_W`zC_x0011__x0014_Kú€1WHüBIÞ]È‡ÞàãÏ+Ÿ?_x000C_TJñ¸tÆÓSžò8_x001E_~¢èÏÙÐ2B¡–¨1¼±_x000B_Aÿ1's¤èïr¨y•?_x0014_mO—_x000E_Å!WMr_x0006_
@ÜÒ£oá8b[<Ô0_x000C_ÞXA¿z_x0018_5OÐíB<3—Z«Š=`ý÷}>˜kÔW
_x0014__x0004_½ñíýy>&Ap_x0002_#õäQÐºÉ_x0007_Š¤8tT\ m6“\Ü9Õeh“8_x001B_.&|Íêà_x0015_p\g1_x0012_Rê[,FÝqÞ
®_x0008__x000E_Ø>sFšaÇ~}Û,ö¯ëe_x000F_Pà_x0010_Ù Ãá1—_x000E_@Ðç_x0006_í&ê@±»g_x0014_ ³÷|ñ˜¡âfÙ0_x000F_á0g‘#?T_x000B__x000B__x0001__x0019_(ÈD8š¢
(§kp áHßM©DÁKYBf 8*Ê
EÖ "·Hy_x0007_Úeà’_x0001_Ý–dûD°ž,ßÔB…‰iƒRßø¶yûóãµ4ÞW_x0001_O>yª°íåÄÞâ§®*`è97PÁ,@˜ªeW_x001F__x001E_Š®šÝUk­_x000F_Æ	ÏËdŸÛ_x0015_ÙÇ×¦Ë€U_x001F__x0004_”gŠÑ^‹Öcà™š%o_x0019_1ª7_x0008_5®Q¢_x0006_–|&_x0016_d
wû\p;JK?_x0006_DìÅ¥Xa a¼_x0013_Ã_x000C_Þ«jçe`’_x000E__x001E_Ä5î‹M_x001F_#,ÏÓ~½iÞ–_x0008_`(žy]S¼P
e_x001E__x0018_(l•Îu¤‰ÚþGŒ\äíÛ_x0003_ìâÀø_x0013_ýÝò[qdÁøno_x0005_RÁ_x0005_Þ‰!_x0007_ÙS€ƒqzï$¦‡_x0012__x0002_ò6t@S(‡¾_x0007_¿“»1)ó_x0014_½°[s_x0001__x0015_•z:RŠ•³1™U_x000F_æc©_x0010_Ý8™_x0002_+ç•±Ú:«á_x0019_2;NC¯í»Ÿ½Ÿ¶‹h¸(Î±¢7œv*_x001D_í¢µôPû“F+E¡˜.¬ƒžžs1< _x001F_RLÖú0_x0010_§_x001B_<N__x001B_ú\É|u_x0015__x0011_»_x0007_¬>&mB0·ež~xz[’_x0005_:7FÖ‚Ñ3E˜Á3Lýåù¿?ý×yµ”-A‚l}Ê£>_x000C_€‰)v¬·j¾ÇŠto4Åú£…	õlÌÁ|Øy„·UÚ”ÿƒ‰LIñŒc7rY«e2–_x0001_^Z[l(zØ_x0019__x0019__x0008_^Š¬	Sƒ—G_x001C_aŽ&Ï_x0002_¾”&ˆùpóc
@™_x0013_acE´ÀU°xùØQlõ_x0015_‰ØÍâ£Ù
$×_x001F_°I‚ã–ÝÖ	# !JnÐ_§_CÇ¥5æ_x000B_…r_x001A_•4_x0006_A“‡é„a_x001A_Þß,Þ_x001E_‘zzó)4
_x0004_OÅÊ»SÈã‚Ý]_x0007_º6R˜ûÛ¤°›7ª}ß_x0011__x000F__x0006_’Ü)…=<gÜ9ÕÈ¼K_x000E_vW'D*†"Ã
Ñ
ï,F·-9Î,Ð l‹hbbºåxuˆî™ê”¶në8þ¤ZÎÙ…ÿþ˜‘>%¨/ãÞ—¹
×9Ÿoïô_x001E_¢B¶A}àøkI_x000B_i_x0013_ú>tåÓ¯e½ð‚N,ô_x000F_4¬ù­,ã_x0011_q´úg8í_x0010_IØ^Íb(K_x0014_ÐÆÆAúã¼6ñ’Â©•Á_x0004_­ÑÔƒ5§%_x001D_¤-+ùw_x0008_¯Ÿ^ÈöçíD_x0015_ Å¡òÈŽv¹ŽÅk0…œ¢þfÑð /XšŸ©°~/+ãlÑKX$šöoÛCÌ¶n_x001E_´_x0007_ð¡
_x0003__x000B_ b™ “Oÿ
gvñºø_x0012_Ud—¿}Û®ß_x000E_Õ6 gôCu¬t\á¡_x0013_°\¯²¼ü#®óÅJÿŸþÞëG¯}_x0018_Ð_x001C_B¦–ÝÅÞÿ€›v¯ÒÉl9Ô(¬SÐ±~¤I‹º$yå¦¹27ê_x0008_ý_x000C_Ç
y_x000C_±LbA…_x000C_ù	MñšgònzÚ˜¼4Ók÷=¿ñ_x0007_(Ÿ¬š·cëÝóªùÖ¼­ðT­šå1ÿ_x0012__x0002_ô§(Â_x0015_p_x000C_bâÃ_x0012_~Q— =&ºNÓ“wÖ_x0017__x001D_ÝKy? _x0016_æ#é>_x000B_i_x001F__x0005_ûÿ¶}(,_x0008_6¦žPcõ¼_x0011_‚KÏ¾_x0017_{k_x0005_ü}úVú_x001D_Z)÷CƒAŽ8Ý±{Úm7Àð½‹CG½_x001E_ªoôÍ¦9<¯_x0008__x0004_v¥“ª¸_x0014_"_x0006_÷G@Q€¬™÷Á§Ê0_x0008_©„ó–¢,‹q·›LY1’9ëãÉP_x001E_Ì*ô0ÕÁ‘í_x0014_òº–­šC³¼8iË¯_x0008_ó_x0016_›s_x001C_ÞmôjÞö_x0008_Ýé¼aËN…
Þ¨xTÀÐ›O×x¬îX«¼)©œÇÙí*^……_x0007_ÈåŠ=_x000B_×ÉåÈ²h
e½"GÅØè¦—áÈG0.(P¿j~÷0 yO²èÕ&+“0@_x0012_K{!b_x0007_|Ä Œót¾”Ð8•úþ~_x0017_o´é_x0004_Ã_x0010_¥Â„Ä±¹$"ÀŒZp^9áOß_x0004_m&*XƒÞ_x0017_G_x0008_äÝù_x000F_ú_x0017_’MŸ8B²Á	_x001B__x001C__x0004_!lÜ_x0016_ìqEû*T¤Ö›èÜsï‹u .ô‚ÏGÑ?­Z_x0017_M|tsÔ_žÉ‹9_x001D_ÓÓµ™
¤ßÚi•,_x0016_L¿l`?›ã×©„ ?…åØ„á«úGBØžXædfù¨zÏ_x000B__x0004_…ÇP
¡¼•_x0018_­_x0007_«8_x0016_v‘}_x0012_ž_x0013_(_x001F_éúºë™¹V_x0013_áP~_x000E_ÎIWu(&ëNý†½ôÜOª'=_x0014_³u§_x000F_.Ê¤É#™Ÿ…Ð_x0006_“üd!ƒt17J¿©BÑ–_x0010_*…ÎÚàÆ_x000B_D¶í÷å÷È,9¹¢¡+éÔüÑ_x0019_ÂiÕ%_x0004__x001A_•!ª*È×ä._x0001_„ãIo_x001B_§wbÎ›¼‘	S_x001A_ŽNPº#Ò_x000E_´B·sÊäT7 ;|Ý5Û7Dsi ¶“À¨ ö
Ï7ï_x0005_ìÝ¶únÚ_x001B_í_x001B__x001E_q>ý/¤_x001E_Œ8ö¡5÷Æâ£Š‰d_x001B__x000E_Jy_x001D_–åÎAª½_x001C_Ý[Q´§Ç!»ÓÇ)1_x001C_< •_x0016_½Ž¼Û3ÈØ_x001D__x0010_>ŒJIwÓ_x000E__x0015_ äÉhm®Ôe{Œˆµ@ä_x0015_YºfÂ±bR-.+1ˆ_x0016_ B¥Cš	Õpê´…©“–üB3J?õBXÒm[èéêµ9p…¤eóF¹€™_x0005_Z]ÑoK±¡€(_x0004_=à‚žÕ_x001C_nŠ5_x0001_xBÃ/ =ÚiÉ²ÚÈ„ŠÀD_x001A_\Ä„_x0004_@y úœÿÃlÿ¨_x0010_xá[Ùñ¿ýš>Ô:‚íæÇ_x0005_}_x0015_„_x0014_Ö_x0008__x0010_VGxNš ú[H_x0018_ÓêabÆ_x0004_bOšÍÑxª_x0001_*oß¤í._x0012_³ïšhÔš#'ãÓþ[³\7ûï‡/Ú½²øÎ@œ<ìÛUÀ•…ÉâJ_x0014__x0012_Íð`r¿_x0002_^_x001E_ÑébÔüúqìJþü~~_x0011_* ˆ_x0004_Î-òfr3|î"_x000C__x000E_=_x0008_	ÑIrv
ŠÐqm«¢._ BÒ_x0002_VÜ=ó <†_x000C_úÂ_x0019_mQ›_x0008__x0002_å!­_x0015_Z;M
“¡Q.”òœ,9PðÉ½¾dLÃ5–Áõª¹¨ ¦Wì)~ _x001C_ØÑ­„¡¯bÂ½_x000C_·‚ÒN_x001D_°þN UPü&{_x001C__x000F__x000C_	-vG_x000E_‡—Ív‹p½ÙïßwM%H½7À_x0004_ç¯·&í‹í~äB`eç‚ç¨¢_x0011__x001E_ºP_x0002_yL0¡£}WLÄc_x0005_/·µ_x000C_Wk*!é÷B*Š_x0005_¯Tm¿Ûžh%µºIœGáí¦ùãiµÞw_x000C_ü|8ù}–_x0018_ö( ¹°"•Òo•ñÄ_x0007_G_x0005_vû©°pþÎ8_x0010__x0018_—¶¢Å0r©†U>(y£ª7å_x0016_sò‘6Û/±ÎÒF¡AÊ/4Zéœ_x0001__x0008_hä_x0015_ù×šlŠaZ_x0019_ž«F'ß¶ííÆH¨KexŽÜ[Þ/B¥6‹a+šDB _x000B_øœ_x0006_Y¼–-_x0010_4béÿshm‹ðµ²_x0006_ÚÂÁ9úfÎß_x001D_Ç@é€³_x001B_¥L¡_x001…	Ôùëõ_x001C__x0018_è«_x0016_Xé"Ÿãv½zÈ¯ª¸qš-É‘_ Â_x0018_~mf/šÒ­_x001C_¦RàŽ_x001F_?ÅW_x0003_B—nÙÑ1l•Ï_x000B_ù_x001B_m!Œg
ö˜8 _x0017_X_x0010_Ò_x0007_H9Ñ_x000F_÷â~_x0015_Aí½±lA®àöõX_x0011_Þ½/_x000F_ï»#ç_x0004_ý_x0008__x000F__x0007_^ê´_x0001_ôƒÑ‰c|dèE‹Pn¸úÍ 'Šƒ_x0016_=XÚ˜>Ð#‹A‹3¬•[÷åÆÈS_x001F_s¿×_x000C_ª(–Cv[‘_x0005_‹™_x0010_áÑ,fèeÁ˜:½9_x0013_o*Y­b:,Ï0_x001C_[<Î¢Ég²›
¸r'†_x001C_ðPtbNÅÃb_x001C__}Ÿ”ÉùGÛªÍµ×ƒ—"…_x001E_n3[5‹cÅÖà^¡ìƒIüèÞCÓ_x0007_œ£Ò_x0005_ÞáqüPiíì‰¥3/»Å†ÕšžÔÝÇSóÇeŸƒÀ_x0004_@vÐÇÇŒL¿QèuÓF£·^ßÃ½Ê¥÷¾ôñOÜz_x0017_Ûs.ŒÅ¼þéQ›­×ë@>¾”åŽ‹a—ã_x0001_8_x0014__x0014_LØ4
\HŒ Už_x0016_'{_x001F_MqÔA¡CD__x001A_?O F¬K¥G_x0006_š¬*:ù¢yþÚ¥ý_x0010_à„T
Í¦ÚI‘ Ñ·—Þ_x0019_HÃYæe_x001D_i8_x0013_eÜú¹„á/f•SÎzrµƒ_x000C_	_x0016_XêPÂ4®¤{åÇ¸his.þëÑ²_x0005_3_x000E_EÎ/ä˜
éÆ”`_x001A_Âä¡_x0010_¬Eòe_x0005_WA_x000B_ôL_x0008_Ï-S*pfé¿Õ%‚Ÿ–7Û}Ó.s_x0011__x0017_/·ý’¦ N1_x001E_$†_x000B_¯ÈYò¸h­­q˜u€@:$sã/_x0012_óa_x0006_	u€¦¶²$ù÷E@ç·+½pß¾.öMë«…©×pèé_x0007_­šÏ
ìi‡ÊúýíË{µ­Èü4\'6vä¯Âú_x0003_
[dùØ˜1±ê_x0007_!å‡_x0014__x001B__x0016_š_x000F_`€¹_x000C__x0005_€s`_x0012_+ö¿/ö‹Š'-÷_x001D_d(_x000B_',6Ëí×íæ‘—1O i¤£Š}$ú_x0010_½É"ú/z”_x001F_od§@O_x0005_]ÀôÇ/_x001F_O‘‰iqibnå‡æ#ì×!¤í_x0015_Øº¬’õ¿_x000E__x0018_Zõåx^!é¢µ==5V¢3#¹›<@!Þ‰ ‘AaŠÏaQ_x000F__x000E_ Ÿ_x000E_Á—Ýâ_x0015_ÒŒ±ªx_x000E_6.n¯“_x0012_ŒÄ_x0012_ê¢ÉÙ&<ôê¡&®4á“zx#_x0013_j.v,_x0001_jm4i("\íP À~ûöü_x0005_SÊy“Â|4}j_x001A_å
KmÌÃMß_x0015_ÖÌÞ¬àË=_x001A_Ã¾C_x0004__x0004_ºhoé/G_x000C_Z	_x000B_WR_x0018_ƒ_x0011_Jmn_x000C_ùö³”ñ_x0005__x001F_ÎLfy7xølt_x000F_¥#¯˜{hë_x0005_ž:_x0007_h“­³HåŠHâv‡˜'ÈH¢YÅüÂa½ß¿7©Þýy½_x001C_þl³Qä_x0003_„_x0012_<yEš_x0001_t_x0008_¼59Í7þÝ?_x000E_‹ƒ:Ý¸JØúm.Òº"wïbù~hÊüJ_x0015_ðôªœÖ_x0015_ßè˜È[ÆDÞ ÃÝ#Àˆ Ø˜ö£_x0007_|_x0017_È jvíÝAG«_x000B_Î‘•ñ)u_x0007__x001A_ù`#ï_x000E_TŠÅ_x001C_µd'
oùg«õï‹
F·.úÉÃÂæÂÃàh_x0015_É$Òä6˜^ƒó2²¯jÂeæà¢_x0003_kXé
ôF+O»ÎQÜeÏê¯_x0001_¡=--_x001D_EÜ–I?9ß$‹uÔÿüù—’~Ie ñb”¹9Îuº¡kQ_x001B_‰âÞZ¶Üî_x000E_1w‚É[ÒFû
ƒZ@_x0014__x000F_ÈŸƒ â–âfÜ òš_x000F_¦_x0017_Iâ_x001D_½dÝ_x0006_¿_x0001_È¹ÀZï=wqM_x0017_©lc·^_x0008_LI~wBRËRüŒ—cûçv‘0_x0004__x0010_Yí•‚O_x001C_A_x0018_ú«ðŽ_x0003__x0012_‹LNíáBä ÙÜ€a>®^À@‘_x001E_—lp„d¸†\ oÈÖ)Ãn±«WX8»_x001A_Ð­_x000E__x000C_Ûü_x0011_õËiã!O¸xÈÚýá_x0019_0=O_x001F_Ñ¨¾_x000B_xAº$8º.øÅyÞaRØÄõèïk­ð–B_x0019_Lñ»ÒóØ~vepê‡c_x0003_ñ6=µ°t ÷Ø0Wz²ÎIÇn|$¡ª!(z–_x0014__x0014_˜d_x0015_áÏDýmå¸`JÝ=…
m@³{]ïóÂû#p_x0004_ÍoU†_x000B_·«úYEº„åâ*]Îj]4}&LËÅMuŠ¾ßö€ä]?¦Õ_x000F_ô_x0010__x0008_ýÐ’<ø[£¶_x0017_Áð_x0007_}_x0013__x0013_I^
Gd /#9^&_x001B_hÿ„SG_x0004_‚“Ë@î7_x0005_Ú,ÎƒßéC#ØultŒ+¹UÁ[%èUr&$0¨]_x0007__x001B_ÐïŠ_x0012_ã,‰gÍ¯$ú’R_x001D_=™Ÿ£_x0008_GHN9a•_x0006_¯OŒ1(š‰ÝDH‹sK/d_x0018_Ã¿ÛJ÷±Ó_x001C_i›]ÐÊâW‹_x001C_×Í_x001F_±Õú_x0004_KÐ:F[c(î:îT$_x0005_†Ìi° _x0013_ Ü7ªë}=•ø
3m”Ö_x001D_£ÏÂ†ùe%d_x0017__x001D_ÔMƒ9† „KIí)Ž¢OJ_x0007_y2Õ64åEÔ”¿_x0008__x0007__x000E_ÉÊWX;_x000B_=
Ï«xƒ]_=ç_b"+_x0018__x0007_oÑ)_x001F_±(I_x001F_E_x0004_E îYfÔiI#È1 ÃiùIýÐŠÃ_x000C_ÄtX¹Ÿ·kcÀÚã_x0015_ÆR_x001D_¤Û_x0001_I_x001A_GVGr‡‹Å¢zÆ}j‰»…³Ñ”-_x0012_c4Z)¯_x0015_9œ:¡Ñ_x001E_C-^9, &¶JÅä?_x001B_#OVaí¼ÈžÔÝ_x000B_Wböjý´{ŒÚª2E=_x0002_&9)êÚÕáýeøQ®€¥—³pZ‰<a;õ_x000F_e {þøx'¢ˆZéIQ˜/KO1ê¬°GdPèÆ_x0007_%&<5ñ¨žŸš_x0016_ë èéñd!_x0012_Ý_x001D_žö‹+Ð*_x0003_!W_x0010_,B_x0005_Mj¦ÈªLè êIßö:€2_x0011_ÜNíÇ²_…
E½z²ÿ'`_ÇÑ8VX?Ï_x001F__x000B_ã$»ÆaYaÍ_x0001_û_x0017_Ä95s¤ZÈröõ UK6_²Åjý-ŽÅ¥âc~§+¬:Ü+
5»‰¬Ý_x000F_øÚ_x001C_ŽÍ¹ZpµNP u¸f<ºfä_x0011_í¶/E×lþÊ™k_x0006_²¬bY5>‚Ýâw_x0005__x0004_ýW_x0018_/_x0003__x001B_—_x001A_ú}½He´§#±ïiò:_x000B_
u‚•_x000E_D$*ºfÎZŠþ_x0002_d±U ƒj&_x001F_‹a5Û+_x000C_îóAäVKŠãJ_x001F_)#CÉ_x0012_¦³±_x000C_( (z*®×¸É5&_x0005__x0001_„÷Ç8_x001C_¼ñ.hNÑ_x0015_~¬šÊÓ‡!qö_x001F_?þòüO?~j_x000B_AWXkàå‘eÖ÷ë_x0019_`Ði`\…"_x0017_®ÓŽ_x000B_ï#ó_x0006_Úµ_x0019__x0008__x0011_Gø_x001C_­`²ý~·_x0003_\çn&«—‹ÝËöëÇj·84%¼ä£‰`5_x0008_Öt‚+¬‡
_x000B_ÈF)7ñ°*‰?=OT=jÕ¼=P£ïª¬ÒvXì÷§_x0006_…®ã0_x001F_J·½?_x0015_ã%_x001B_]ƒŸ »+˜cäì~:'_x0002_d(Ð'ïÝ['Nˆ_x0010_+i:Â_x0018_ W6Ü©*Jç6e\_x000F_§h+r|.6#r4`87_x0014_Fh©¹—_x0011__x0016_'Ïž_x000C__x0003_ˆe_x0014_==î~šEÃ]±‰°C"_x0014__x001C_XAtÐ˜4 _x000C_zB_x0003_ÝxãÀãC×Ûé»‰_x0016_Ñ†Wn¶}]wpL¬•.´ádn_x001C_h_x001F__x0003_"µ_x0004_OÁ¿ñÎÀâûÉWK*mØÄÉïù8r_x001F_‰Ó×/Ö
¶«áÛ=_x001B_E xGÚ_x001E_×ôM-„ù8rò)úÃ˜'_x001A__x001A_C˜¿Zî%BF¤ôÚà}ÙnzFÄ(:6èr_x0006_QkŒm­³<¦ ¤SŽžegï4"_x0018_Å*ˆâÅR^ZŸ6_x000C__x0003_÷d\aDãú_x0002_^>¼m´Z+çî½¦èº6_x0017_ ¸ˆ›¡Þ·
®6™i€*q‰ô_x0002_6c0ÇM?D{qü ÖCáWFk‡µåù¢>£c‡Å1ÝÐŒÁ1gnlYXè¼Í$ƒN¿_x0019__x0014_€²ÐH1ÅßŒŽ˜…Ò
_x0012_Öjb_x0017__x0006_GëÙØiûê«C_x0015_ºd×J„²³A_x000C_ô×"á4–Ñªö&€ÊB_x001D_ûŸósl…µ‘À_x001D_Ýpé_x001C_kÔ ÐQA×Ê3	)¢«½áíóÚ§)eí³š_x0011_’žOˆ)¶Fw…‰3»o¡áÏ_x001D_yÿ!D—Åbœž~%_x0008_X_x0018_ÍôÄ®_x0019_pÁ_x0016_§`0ÆºÝ5X¿wjk_x0003__x0001_ÃR±¡¡¥$0”?™%9‚ï{¼C’7•w_x0001_¤A®\_x0001_]¼õý‘ÚŸA_x001B__VýÉòˆÝó_x0010_èò_x0004__x0017_ÕßeÌãX°:¨Xð¶˜_x0006_ò÷úøq¦ˆ	I‡ó'ŽÜ`m±ä+èôh
úSéA !C`z2¥’Á³VØ¥Qb¬_x0015_@ý_x000F_qW¶_x001B_Ù‘_x001D_ŸÓ_Ñ_x001F_0mä¾<Ê0dÌ_x0018_#_x0018_^>€Ý*±ËC²_x001A_$_x001B_#úë_x001D_‘YËÝòVeU–F_x0018_h€n‘yn.g_x0013_gzu_x0010_,„‹dZöó;_x000B_DN_x0012_ü±Xd„<_x0003_Œì/_x000B_¯ÐôAÿcnŽ
þ8çî_x0010_‰
MÔ˜_	ž-ÂB˜&ö‡øü¬\ž?¢ðO®[_x0002_Î¦<%ù%ØJ_x0006_æé &8_x0016_¯§\%'k•×¨°MÏo²»ÍËÿ}<W¯_x0015_"d_x0007_Q _x0016_bÌÑ-4ŒÖ)™4+]¶u„µÑô3+:rñºMh_x0007_™f]qÜÌ«ˆ)zH3)-ÛrÄ:Àêöe_x0017_FÄ#RÔ¢~›£æ­cã-—Êkâu!Š´._x0004_ü¤Exù‡‘î dRÕž«…Cc
ç_x001D__x001A_ôëáà"L­
ø—fF¶|
ÃSm°«_x0004__x000F_[ÓzpÊ®°]¾=ïvïß>=ÿx#WAväŸ·_x0003_'¾‡@§¹?™ÂÐù¶—–éO~{xÞ>}TA×_x001D_Äœ_x0003__x001D_cÕö=®c_x001D_o—f!Ý¯’_x0011_-£þ;H1/òDSõìÏ4_x000B_ÁqC˜_x000F__x0003_#3Éw_x0016_ÇJ_x0006_L_x0008_Ò‚_x0017_¶™¢†_x000E_¢_x0015_U@ì_x0018__x0011_•_x0010_úE"ûl†ipu-eÄ÷_x0018_	_x0015_A¯6]ˆrŠ8±(•Ä 6ƒ,_x0008_ù€Ÿ_x0005_Qp_x0004_’6lCTAØV_x0002_
Ëî†Ú©ŒRØ‡_x0017_UË‡Þ.Û,_x0014_„·~v_†Ó³î±?.Õg]_P~ê Ñl
htJŒh”_x0006_“Xß>žñ~^Þ÷PÃ§Ýã_x0007__x001B_®¿ ûxË„™_x001F_½¤šôV_x001B_ï½¸j–Cï‹C3Á–Ûµšÿ½Îj>A_x0012_®òôm_œƒê~J,ìLOi™1ÏHŽ¾Œ_x0012_^P
EÿÛÌã–œe_x0010_ •§ìu4 ¹ƒfFq{[ãŒ¡ŽÆ·Âm£é-âR][ÄJy_x000C_m¬Ç#.
æ8Ë
‘ê°ð_x0002_³ ¯ºûø_x000C_{É šnà ýõ§ ý4~dG(['_x0011_' I¾0?_x0003__x0014_Ó»Êí¥Û¯ãœ_x0010_l$_¤gÍÕú²>_x0007_?9:Þ–^¶r_x0017_ebŽ ÅÃf‘KHÕ9_x001D_r8‹k=_x001E_6j$,v0yh_x001C_{¹)Op_x0008_=¬ÌŒopmZçc_x0019_lgMˆ…Ü_x0014_%pI_x0007_+#37_x0007_	”‰_x0001_Á=û¨ðÈ¯_x001C_'¤IøZ³W£²<Çýâ×rPŠ2v¿_x000F__x001A_Ûà4G_x0001_ãÑ³Éàvü(v:h±ù}÷••ùOËÅ_x001C_ÃŸ†
!G_x000B_ù¨(Œ³_x0011__x001B_„;#_x001D_]¼ÖF}~ÅUl_x001F_ÿ}šº×I´_x0005_‡œÑeN¬ïÓ¸ ß¾ ;_x001A_ïNËN´?_x0007_VÅuÒ¹]Î_x0003_œºb
_x0019_s4Q_x0012_ž_x0002_S_x0006_Ü\GbOŽÎ‡ÞÁ\Â€8£ª™ðBû_x0019_ýáÚ¬#rä*B_x0012_˜1ˆå_x0001__x0019__x000B__x0003__x0015_Y4†„_x0008_Ü_x001B_ËÍ&³]W®KmÔs_x0007_9fÅ29dûXn{2š“™è_x0006_"_x0016_JE£k_x0012_¯Ãc†¢Ž$_x000B_–·T]_x0019_ö‰³cÝŽ1Y¶,kÒdf1È¼Îª_x0019_n¼RÂÉ–_x001B_ÊvE_x0013_bë°œE_®‡lóù©u~¶ü|þ¶=Neî±þ,dõvæ½­M—ï ÃÌ±¶õ®³ÖaFw_x0010_OÏ_x0003_Æs|‚Æ8ã#<_x0001_h9_x001F_²wb’SÐ•Þ:‰g&\kjß’byè9R•=¾âÕLÇÛ×ž9Þ˜C: _x…	_x0002_¥«±g.Ö_x001B_³_x000F_ç•3_x001A_…gi{Ü&«"'ˆ_x0006_øÁª4é™à9“Ÿ F_x0019_’p¬üd›±ââ)Fý_x0005_ _x001A__x0002_ÞÑÃ;ŒlÆ˜ï_x001E__2¹ì™˜ô_x001E_[ÁªÑ‚6_x001D_çà¨y°xR¬%_x0014_Sk_x0002__x001C_élnIø(¬=C³5DDL_x0001__x0010_Dö›³pãÑ‘àRš_x0014_¤eùK_x0017_y$gwØ˜Gö
ü¥j@_x001F_
z›†(Î_x0001_ZãØÛ4_x001D_»êc_x0018_ø_x000C_K_x000E__x0003_a—62{©9A„Âú˜\Ìc_x0017_ }±yö†>iFMj‰BwêåÃç’ÜŸÀh«lš_x000B_Ð _x001C_¿àñ_x001D_ÂµfÚI›gD_x0013_[^_x0007_)&w8à9_x0007_1å¿ï±ÎÑA;¸fV_x001B_¿‚Ÿ]ô…n—c_x0006_™ålË(ÚÆkõcdîÊL«8÷Tÿ õ_x0019_R_x0011_EråTŠ;ÈCv:%.'¥ƒ…_x0003_K+–-â_x0014_­O	·,÷— NjUçø…U›ÿíáqÇ<ÑA/u_žuÛj…p>®ƒ s4 _x001B_W.GÐÝc_x000F_|½—8÷5ÕïƒW$jÅ­Tœ_x001C_™…Ñ2š„?!W®_x0016_®•¿Y_x0007__šæˆ„?@¦ÂàTÍ×m_.HD÷’k_x0006_X ?À_x000C_ª; _x000B_xï¶ôœ¡7¸(¶//¬eMˆ_x0018_>_x001F_|±—ÇZ3z_x000F_‘f>rÔgáÔeíàC"þ	›· B’6(<-_x0004_Í®1ûOB_x0002_).æ!è!À,Å®Ã<Å~Ádˆ_x000E_²ÌÑ§^êiPùi_x001E_M_x0006_£à__x001A__x0015_qè>#xtn†`2Ù"¦_x0013_ÖÛ[¢IòŽ¬Uª	Ÿæ¨:ÈTƒ"@­çS‡ ˜¥_x001B__x0013_,Ž„_x0001_³ŒÄ²\._x0010_Œ$µ%·k,Bx_x0012_+ˆÛ«EÙ_x001F_áPV"+Ê†ùÈ	„–_x000C_ø:_x0008__x0017_Û®ræcœ9‹‹“r;,>Çý3f_x0014_Í`ª_x000E_¢ÌÁTÒy[ ÒCW5rP»I\Q—è’ýF!0A’è`Ø`®«™_x0015__x001B_3õPæ&&_x0006_²Ö_x001B_6ÙDåŠ_x0004_
ˆÀÑyü¡p©ÕÄ _x0008_•IÜP‰¹]¦Éõ`#©³ÕÀÿû\²_x001A_4Ä/_x0007__x0016_·Ë5_x0007_y(Wo_x0006_| -—öœ’‚qÎkDoŽù&Êe_x001C_»¢8öÊ«$¼l}Ëœ_x000C_(Å¥_x0003__x0001_{H0ñ'U2Õ_x0014_ôŒKpÖWÔA !$1S‹Ì_x001D_¶!ËWNH|"Ûr¦©?‘Ýg X_x0010_ª‚‘Ï^ä”bLA_x0016_R½b• >9_x0010_V'
‹äÛ_x001B__x0013_ü_x000C_ç¾N­p»_x000C_Ó_x001D_ñF[±<!½`ÙøÛp¨F±%Ý±_x0005_»,_x000B_·	Âp˜€6FøÖ_x0014_kÐÎŠ¿üòïC2‡þËX½Bñyv¶Ù_x001D_>_x001B_îL_x0014_Ù_x0007__x001B_ÄTKQÅ}Ö']U_x0012_Ã±8y_x001D__x0016_¿­_x000B_°ß®0¿«<_x0012_Â°mAÁ#¶Êèõlí_x0002_î{PE]A|_x000F_ê«_x0003_ž +UUÁ?>m‡$–Ü‘.úŒI/œ4°.œ×&3dýôÍ`ÎÁ®zÓ ùŸ_–p+_x001D_ä˜ÆYvîœC•wb¬Â™/©6O­çKzÈ2,“[#Æ¥ÉáŸþwO2:Â2± âI_x000E__x0011_#–Ë~¢‚ñ€ÛH.Ìè„oNßÅùœ™fÛ]_x0008_ÜM]}_x001B_û,û"eqÿíPQ…1Öv÷[_x0015_Z›ï_x000B_öç”’_x001F_7{gt_x000F_E_x001E_ ²Ø…	.q_x000F__x0011_¬4_x0002_‘_x0013_ôü!_x0017_
ú×Ÿþcì\;_x0005_ßÓæNó}ŸŽL‘_x0011_l$_x001F_Dñ©uáù¥\!!è/ i¾—_x0006_C¿n¾?l_;­9/aÉ¤Îéë/Û—__x000F_Ï²ƒ_x0008_ó¶›úÄæC'I%Šµ$ƒ×:ù_x0014_-]ÒìÕ‚ ìž A‡Y¿®w¡äðÌº`»×_x001F_oÿ É_x000C_ì“«“Õ¿ì_x000E_ou93Bò1å_x0011_$Á_x0005_Œ&£5’tñ‡)B+b_x0012_Îd¨B°_x0017_ç_x001B_t_x0010_baÊ_x0002_G_x0019_VöeÀ‚þ‡ìˆ#±Û_x0011_¹Q_x001B_<"_x0019_ÃFhÅÙ^ee\_x0003_«ò_x0013_“J8}_x000B_À_x0017_ÞË¬;œuÏ‡£d£,ž…=×0cŠ4®eê_x000F_>Yâ
#¤Žäô#xêÊk_x001B__x0008_4_x0014_ÕSYöóƒDøÌŽRrµ–ýaã¶Åñà€_x0010_É‡Ö†y|šÖ‡1_x000B_t_x0010_–Õ_x0019_“6çÔÜÌÊt_x0017_Cª°§ûš¾Ç`¡¬LH)ÉP0º\>±ç…uˆ$Ü9¤yÉ””W™³!§—_x0019__x0008_t­}ý©F3 ˜_x0001_Î_x0004_	HI+YšÓèÂƒ‚DÒE%B+Œ_x000C_Þ§®Šr|_x0015_ËJ_x001D__x0001_g€ß_x0017_%´Cé'’&_x0001_Í[Nw_x0008_Ø_x0002_×2ZcðT_x0006_£5Æ¯_x0006_¾ypu_x001C_Ø4Š‰’µ	_x0003_"cñO‰;áôù_x0010_STZX_x001D_¯H ]Dx°DuÀŠr_x0012_Ë d_x001B_U†+*#¡ZR_x0011_Ö8gòW@^áÌ
edzèZ_x001C__x0014_îT± _x0016__x0008__x0016_&™#vö_x0006_š­jÃùLÁ	Gö\ÃË,)¸œ „%_x0008_•´ôXûB_x001A_Ï	æÞ±³5Ë¤_x0013_Ô_x0015_ùvCÂ5_x0008_Y_x001C_£Õìr!Ws=Ý…ÉÉ²Å±™ÿöúðüù(å~¦ËçûˆÁ_x0018_ß‰Qu¼‚té±ö´ªFÔœ_x0015_ë`¹;Ü_x0003_Gnô_x0016_rŠ_x000E_2,_x0010_óÉ™_x0003_P£;µ19hTmØe¡r_x001E__x001F_j6ºh5ÕE_x000C_"¸Ö_x0004_@PÆUÈ6_x0017_)E²_x001C_	J„Z†“qLÑQ¸@šC”ð¸°Xhí7vì©_x0018_ ò&—­O I¢÷-”/só|‡Í	z_x001D_úót\ÝÁŸ„SE†s—Ø_x001C_§ÿ9%¥`žm_x000C_äv_x000E_­Ý½_x001C_Ó!2_óÛöióò•UÜ/_x001F_Ÿž·ÿùËOVœñð¤Üˆü_x0016_Q%b¸MYÏ_x001A_ª+rnñÉq½ÈF_x0004__x000E_/ÅÞÃ@Úx}“L2v½~ü_x0005__x000E_éç¯»—÷‡í_x000B_÷b}_x0006__x000C_Ù¤É#ÍP!ES¤U_x001A_¦_x001C_û†Ïˆ‚´|_x0017_µ_x0019__x0017_Ç(ïÕ_x0001_Ñò§!¼Ä Ô_x0013__x0017_U²rÓI$ ŽõrŸ…
_x0011_‘=ü!6^y_x0011_Z§qÃ_x0011_>Ë¨ÿëf‚r¹,ðaàÍ
5ùØ_x001D_ì±â_x000C_¹ŠxÐU7`Ìë]s._x0010_Ô2ß_x0006_MN¶x•år^ç&9¼	¢á¼¬#ýÔGs¼ßã«¢C_x001A_Ï%~úÛ_x0003_±ÈE_x000E_ÅÑgä‹äø¬,_x0006_›žØçÁÊŠˆ²]…ØERø¹Z9(•Ûe˜*•ˆÝšûE³W_x0012_­E
ì”ñÎ1_x0010_L:‹Á‘Î
!
[_x0004_#Ì¹¼6òç“©&¬–Ÿ
c_x0010_Ë|#apE_x001A_øëäBqìl_x0012_±•_x0012__x0012__x0001_š_x0015__x000B__x0005_Æ§ÝcNÌìÙ
F—ôV_x0019_fI!_x000E_÷¨Y·3_x0010_¯Û¥Y@k&ç_x001B_fÆe1 _x0003_9óà—yæG)‡ND0ù$¡eŒˆÍã_x001C_9ðÂ‹‹ç\t_x0010_a_x000E_Øä›;N«Z6op_x001E_Y&`ëªQ¡,ëÉJ_Æ_x0006_!XÔ^ŸaoÎ:«_x0004_­¹ÓêÀ¨‘a
Ô_û 67`ezŸO8A}~¦w¶Ð/_x001C_ã7¥*v&å¹uÌ_x001D_ÇPÄg*Ì°©0779Ÿ®_x0006_š"4âzJ1‡‹ÍÉ7,áïÍ_x0001_v5_x0018_Z_x0001_C2áØ
7a2÷_x0002_=ÜiññÖ¹ƒ¿
ÕÊzfÙ¡¾]”ÙÍNŒ»Ä†ß§íÛ·ç|7NŽÊ_x0010_>E‹y}_x001E_ð_x0002_ž	dÜÜåp¤'}þ¢A_x001A_Ð/
û>œõd¶wÌdím¤_x000C_š5hÃª½páê¬4BcS÷fömKU¥l=´r_x0008_Å)*rÁ¹rÚDÍ¼ ˆ#ÄòÈ_x001D_åkWgÚxÚaýÉÑ J_x000E_¢J‚uûz_x000B_°Ñú@°³Û_x000F_½«òÐ¡Èt_x001E_å‰É_x0006_¦†±h4ðš§¤Ñ]¬vÔ½_x001D_¡_x0003_÷Yž_x0001_¨_x0016_gGê³7Y_x0011_	%çuvÖHQ™_x0008_E°ÑÁÇˆ­q7Y~&_x000B_Ï
/"N²F9ò»kU–Õ¹ùHsn_x0010_ÞaT_x0017_™¬¤ŽˆÉ½Ê¶2ŒÇÀ_x001C_G‚ |¥->DŸDÉÎÙA%0j_x0018_¡˜¬h_x0002_/9_x0002__x0003_á_x0007_hŽ_x0003_79ÐbÝ_x0002_~<ã,Vöb{—_x000F_ÎñËîea–t‡Õ¦|_x001E_ÿ_x0013_‡¬ô²ÿÓý_x0013_YŠ9?ù­_x001A_C_x0006_§4_x000E_ß›lë)N)ºk„,‘0_x001C_fûÖ_x0013_ø3_x0012_†%Ö_x0005_ü…Š_x0015_¤äòN…hIrMÊi6wgÑdæY´_x0008_w
ÔdëP_x0011_·2º ¦–n_~ŠQbšJ_x001A__x000B_–àx	ñËáõeê`å‹ö³¬31$‰øKáÒE<_x001D_å[KÝhP¨$,¤µéÃE„¯Þ³ÓN’©—2±ºN¢qòbˆÔÖóA~¬Yé_x0006_ïðu _x0017_6_ ¼¾
Ø•ß7oŸ8IšÿÙãG'©¦¸_x001D_6XÕîÃñå<<Wû?n_x0017_ižÕv©¢3—Òr1÷À3+˜¼ß¯¯ð+_x0011_J_x0005__x0017_ éÎ®#Fä¸c)Öè˜\"Œç_x0005_Æ \ì'Çð¤D">_x0002_7Rkû_x000B_±'Fl¾oÏ\ÐÛWžzløy·¦D—„°_x001E_î_x0002_^.¼_x0017_eŠ_x0010_l06P,%¼¼ÚxªÜË±ÎÞì2Ñ_x0013_<ÉÈ‘je_x0017__x0014_ôF’ðg_x0002_UGjÂ5_x0014_¢Ùª)¹ˆq–«yöTã$ØYEºTÊ%_x0003_ÇÎÂ_x0002_H¢GSk¨cäŒ´¦dš(Í+ëœ_x000F_O_x000B_t_x0015__x001D_$™ÞÐ<Z¨¶E5#ë¥Å)%›˜¦tÅèKz]x»_x000C_þhe£íaeY4¸…
ìo#omÿ_x001C_ï³>+8R\0šº8#,¹Pñ›ƒÃ3¶ÎáÎ³Ë_x0017_1q˜N‘Ê_x0011_åˆï1_´}ýg_x0008_`üyÄúHµ]Ê@s~_x001C_
¼p#ˆ_x001A_‡€ÐÞÁ¥òþ¬Ï,sð*”…Ó˜_x001A_ï"‡¢\¦
î! ï†Âï¹Üï.€
+Ô?_x0013_@_x0012_!À:_x0007_@ŠJ8¯žqP.H¬B¨²l®å'_x0002_ÀWýâC­æDèznD~eï:H?6°¹sPúúð¥Å_x0007_ÞAŽ_x0019_w(­‚¨WµïrrÖ_x0019_cÆe®íkçËB¤ö_x0011_‹}¸0øÓê›e0þëæ 2Ã
ùúº9ŠäLJˆ8ƒÇ#ØûÃäÿE˜Â!_x000C_L¤j¦_x001F_`ŠbšB{Ýý½_x0014_°_x0008_L‚Ña_x0015_Úò_x0007_¹¤Rôp½Tò_x0002_'wm*_x0002_>kŒ‡Nì4ŒßË¨¸á=>ßE2u’A,K‚@Ûzø_x0001_‘q€4×œ_x0006_	±Â„$#w3_x000E_³aØ\6^(Äõ¼_x0011_\Û“_x001B__x0005_Ï‰_x0010_u"]¥mÔÜ¹_¢¢·Î¹•_x001D_Ä™e_x001F__x0014_~^pç?v¬é 8þÊ)SÄZ—µg-_x001F_2ÅySéAKÎ”â Ñ´ûÉdil_x0010_U8_x0018__x001B_[<_x001B_L”6Åõl³–´gÉ±¬!›_x0019__x001F_mnÝú¶!E23øÔ¸»×}ó_x0015_ÂóÅiå>*	M_x0010_”1QÙòé_x0008_.à#_x0006_ÃÌ _x0014_œ_x000C_tmG_x0010_|¦äWïçR_x0008_È¹é™x;Aµî7_x0007_¶][_x0013_ln_x0007_òîŒ¶_x0018_¦¡&_x0019_(ÃŒôÙrÔJRÝc›•'Ù/5¿-âež&EßÔæ9;ÍgG†ü‰þ\H¨óh”Q†ˆ_x001E_VÕ¸6‘ž‰$S_x001C_0À¹+WæÓ2qÝ |<}.¾Æ_x0012_Ñ Ó\>â_x001E_á>%¯ŠhÊ0R_x000C_^)Nt”¡kvÚ­}Y®)_x0005__x001C_†ŠŒ_x001E_¤)²ÀúD£5ãh_x0005_ó&[ñÀPmFüKõÒ_x0006_ET_x0001_q¨ÁÚ_x0002_¼âx_x000F_›œ!ï)9 Us«+I…ŒXå_x0012_
Šö\³ÀCFÌ¼.[J_x0011_v8âT±åªÝšk_x0015_ªyöƒB]t±zˆ3ë_x001D_gIs5_x001D_»«Î*ë!ÏÔæ_x001A_Ò˜-d“_x0016_µE ¿ ¡å3½FÑ¯ð¶˜ñ#ö—_x001D_hª_x0011_JI’CŽÎ¨ìH
ó5ˆî»_x0008_5­_x000C_ÊXEøÔùÂî!	\»ºÍÁ¥}úxß~_x001D_©Uz¿_x001C_„›§µ•·«]_x001E_ŽHÆn¯_x0005_;Î¯#•Å—˜j`7!“_x000B_š'Kœ¸´û2ŒW_x0011__x001E_«Ì`#’.¨ÆÊTžµ-.ëC¾ÃòR³±} îË“â_x0002_m|._x0013_JNî.«ê€?_x000F_2á_x0012_¤G½Ö_x0001_1N{[é«_x001D__x0004_(y| Ç3Ã&À_x0011_+BHEx¾"%$ì¹²W_x0005__x0006_AÎè¿ÖFÓt_x0011_dr_x0006_ÉMy·_x001F__x0016_F2ßie5^yó;_x0007_ÔLø¾_x0003_ó9Áá®Y<Ý_x001C__x001E_zY(4ÉöËK§ZGÆjþÈ%ã#»/^P_x0002_Õ|Ú_x001A_CE_x000F_YfÆ<dö—‹ÁÉã_x0…	LQš™	Õ_x0015_ÕaD=–\ô 8tÏˆ_x000B_fí_x0005_æ4µ$ ²ÂG	l`S_x001F_›Êð[_x0004_üék“¬2MQ&•Ù_x001D__x0019_³_x0010_H2Ãât‘Â†”<ý<¶7S’FsJ&­¯»‡Ã_x0016_ôZgŒ_x0002_eîÍ‹_x0002_Òºûb¤Ê©’ð­På„DŠ_x0017_Ž¾pÌLfI8Wˆ™1œ_x0010_c%ÝÎ_x001D_ìVf<=¼<Ž_x0013__x000E__x001D_$˜òõÆ:_x0018_h`F÷_x001D_WŸÁˆØbOØó	g_x0010_à}0}ÃÎ¿=
ÞÁ_x001D_a*!_x000F__x0016_ÇKÖ¶é#‰b¯_x001A_®O8ækŠ_x001C_õ_x0017_˜“æ_x000B_VE_x000E_òø¶&‘a_x001E_¿¶ÑŒ_x0005_FÛË}YlBÙedÛèMGü_x001E__Êù®n/_x0005_ÂD_x000F_…ãaá
w£y sÕ3?_x0015_é×ºË#DÀ=ˆÆ³,Ÿe6ÂÓMFàa™ÖA_x000C_ß_x0001_
ˆ¿PËûU&ã.q'_x0014__x0001_-Üå_x0018_8œÆ•x:Ó1C‰ÐTâ_x0002__x0005_•®_x0007_à²v÷¶ÁÚ¿~~Æ–l^_x001E_7¯_x0015_¢³Hò
_x0012__x001D_zü¦_x0012_Û!F¡OÎ¶_x001A_Cz1ÝèˆY“ê´·9Þ>¡ZF‡v»$³è_x0002_oË8ñü@ øKŽ+ø¦v§^‰{|?ÜƒjŒ·<_x001F_0âW_x0004_ø‚ÎÃ_x0019_,ÑåP_x0004_è?¥_x0013_«_x0012_JÇfÓ(«š_x001B_¯æáûû!#ú¼};$_x0019_î _x0008_¡Ùº¦Þ&=ÂxÛ_x0019_$ù}_x0007_½WF<ýùÏ¼$Ïðj^‹€žqk4_x001C_\~_x0010_Ð_x0004_CÔ8´¾K‚ðÆk+@$À­_x001E_]>²aF&j_x000E_Æe/kÒIÙ"_x000B_Âpò_x000B_b_x0003_95H·_x000E_…×1T_x0013_ÚgYqï _x0010_Ë_x0016_U”âvÚ _x0018_ÉJH\#b_x00…	Æ5 _x0002_Vy=F FÝûTãºš6”©S¸Ït&f¡E–½â6­£7_x0008_ˆU“€`ÛRl…€_x001A_×«_x0005__x0013_´Í§™ï_x0016_³µìcuÿ_x0016__x0007_ÚÚ_x000E__x001E_H¸)Œ_x0013_V_x0018_¶í<ÁžŸ´bÉ_:_x0016_üãëóÝ´ü½%“4Æ&EVý‚ zM_x0005_Bø_x0011_è_x0002_†_x0004__x0019_—_x001D_¤_x0019_°|_x001B_×]ÿµc_x0018_v¢[Ï_x000F_ŸŸ_x000E__x0014_… <?œ¡}ÞÄ ¥Œ_x001A_ºÄÕØs_x0011_2•£.ÎXÝ.ƒÕ_x0014_ŸBí
ù*_x0017__x000E__x0013_OgÖEÃ=_x000C_Ý}ö¬ø_x001D_¸'èm_x0013_±Þ×„H#c_x000E_²%öŽUvZð¹€®a_x000B_K¦U–DÝvêZ.aµh_x0006_éýÓ÷—MÁ4ƒ\pòµäŒ%‡!…«af°_x001B_­‹/’_x001B_åªî_x0007_ÃbA‰µ_x001A_£lNqV®ôêÚÞ˜32ÛÕCï¹½
x¦2ô_æ
_x000C_Y¼Ë;:ãŠÅ<dÙ|_x001F__x000C_l:Ã_x001C__x001C_­_x001C_9_x0014_Å¨tÑbcpB_x0014_TáZ´¹UA] t6ŽÃržþAKÖªÈ°:RÅ´…uI‚ÎÔBPz¶È$_x0001_|_x0003__x0017_ß;ìLT>­s.uH_x000B_ð"K_’_x0011_»ú-¢,Y_x0013_õ\B1_x0005_Œ­ë×rµ§K/^é_x000F_X{DceØ½‘]Wj_x0013_cæwªöN×ëq'qW…¶_x000E_¼ƒ_x0011_º ßL²ž±²DÙ_x0003_“º_x0001__x000C_ú¿á4‹-_x0015_ö_x001C_,m&°fuYPgDËÁ<Ã_x001E_ŸYvF€8_x0012_}¬D/ô÷Î}ž-ŒZ„_x0014_PüÛÛÕkSTÊhLvÖµqc—bÌ°_x00…
‚­ò-¢K_x001F_ûÑ“~–_x0008_ìwâñëÊ×ØÞ_x000E__x0008_'†+.Ëž$HA Žm_x000E_Ë1ºVS_x0002_Et¬xUÌ o\_x0018_¦e•Rµ/_x0014__x001D_ 5×b|_x0017_ô°Ö_x0011_a
µL_x0008_u&§sìÏ:_x0012__x000E_Ôw„–_x0001_¥ÔRÓ_x001D_¦„•ÄÖê]•_x0001_¡³^ x@ÿZ_x0007__x0007_Ü_x0007_ØÀ$__x001A_~±_x001E_X"Ú_x0014_ SR­Ýa—# ãzêmÑò1oÀ_x0002__x0004_N¡Rð¬lYë{ßñ4ß=·ë¢Œb_x0004_*ˆF¬5~¨hõ„_x0006_-Çl.þ oÇB)qà‚¼ÜÜÞÞß<¯"Ñ?bq„õ‡µ±Â°€uJ„”‹ìÎ‡…@^.3W¹"_x0013_zÇ6óÍÃI\dÉ©"¡c¡_x001F_Ö|’_x0001__x001A__x0008_qF_x000C_4ýB7_x0005_›.ÇdÕãj½"jkQ“c.È5 €\J_x001A_ä™ÊÇp5U®áGŸcöYËê_x0014_åYðmrOiŒ;Ó´C6ò"…
ä*_x0018_ü,{Ò_x0016_&Mj¢_x0005_T@Wøaà'·#á{)íÉ©É.uõà©_x0016_„|Mðaªž{c
“{}Þ_x000F__x000C_~þY…_x0008_ßvi•Ü7”?Ò&o–.	¸m°â\_x001F_¤0¡Ý“ê~Ôïf˜ ¼œ4÷ R2_x0015_'ï_x0014_‘À$êšEÆ*z_x0004_·[Q¡³äRu_x0015_ÎÎ_ýø	©Ïbex_x000B_›_x0016_ AÅ­ÂV_x0016_ÛÜf´ÄŒð¥–Ð†)0§â§_x0014_¼ù_x001A__x0001_túYÐgÇò_x0019_ =<¿¾l´Ú¼§_x001E_×çG_x0016_®È¯[0_x0013_¯Ó[pÑXïÁ_x0015_Ù~×_x0015_¤¬7×¦L©_x0007_zÙRŠ_x000C_
Ûwz&6¹ _x0017_îb_x000E__x0015_8_x0015_»gz””®_x0014_ßßQ¿J[BP<É_x0006__x0012_ ±°_x0012__x001A_X¸Š²_x0005_½_x001B_±WG_x000E_Ðgnü¬Ç±ð_x0016_kMÈY•r­:€•PPVDæ_x000B_³vvl|R6Æ¢_x0002_\T
´ó¿Î'¥hu_x001D_ì~¿¨½fˆo2l3º¼n·A_x0006_E= ÇL˜˜~1û_x0012_ü éà2_x001C_•!ìhPÝ_x0011_ÉaŒ “ì˜ $ª7±{¶ƒ‘„iRÿòúíáñ¨g¸ýÊ¨ûMG„ÏF½Š uB¢ÕÑ2_x000D_Hc¹ˆPü_x001A_Z©2£/è…ìcœ ÝÕhe†ÿß`ñ©_x001F_€Bb²öi&£_x000F_°Áó=›ø¿~çoŸî_x001E_q‚7•GìÓ÷×_x001F_¯Š_x001A_^¾ úqÿüôúõ^9Ñó_x000D_÷æå{3§ ÕãÑRN5e·ðÛ3®_x000C_É:öt3XyS†ª!^9•î^š øM_x001B_ºú|÷ã_x001F_wwoSo/_x001F_aEË_x0015_W_x0001_Í§SÅ-¬Y¨ g˜W—ïD_x0004_>\ê4SCæ@Ë_x0018_u( _x0017…	´É_x0017_€­Þ_x0015_®_x000E_°iòyú¯-ÀvH_x001A_÷Gb!_x001F_€¤_x001B_fÚèì_x000E_;nõ—éªÁ‚À™4©÷	²6¸	ÍÍ¼”m_x000C_ÃÓ	&[Ûð‰_x0006_=Ç¤­­_x0012_
ƒé_x0015_@“µúÃcæ_x0003_D–_x0002_%ö_x0010_r°Õk_x0018_~)œä_x0011_‘«Ád{…êYžÍK“æÜÞ?=~y® p¬¸³…_x0019_³À_x001B_ZŸJ‡ö>ßôýFiò?ç«#»—*ÍEhT)U§0¸ª@Oõ·W¶Åë…µ“Å_~<¿ÞVôÚlýh(ˆBBï_x001A_°B^·Œ•äÔŽøŸ^m_x0012_…šyœ|_x0015_À†%T5q'_x0011_¥eM¡ ¡S_ü ÐëÚ‰'_x0010_ÒÃTÍØÀ\Mˆ­‹àZW×À IÑ_x001E_ê2ä|ÙM {_x0015__x000E__x001F_½a;ô_x0001_‚åð¨&Bí]9J0©†ØÐÔV±*Ó+Ù€Û°Ã¯ƒ`
_x001D_p…¿z
ƒ);Ó”_x0005__x0014__\“N¡øÙ_x0019__x0005__x0017_ã†Ó¬_x001F__x001F_°,c®ãðùáMHîèL ÜÎ”¶Þ¢6úg\Í{Š‹^‡(—|½¾µ²$]£™ž•Ž¹.˜ÜªE_x001A_£¦Wzy"_x001D__x000B_ÅNuÐ4—^_x0014_t0„_x000B_{ÔÍÑ–ÚÊqîœ­2¨u9“¸vJñ_x0013_„_x001B_¦—Ò>Âð4Ü>=>ÞÝÖ·V!òËë,ÏÞbá¥âŸÞÀ±¬Å9‹Jæ_x001F_°_x0007_¤îiXÉž,lìð2P
o®†—bÔÛª¿,_x000C_Š¯_x0002_p7þ˜K|ì1FA_x0006__x0015_¢_x0011__x000B__x000B_ñîçÛ”_x000B_¢2n¤ÖPlï_x0011_€sêè‡×tá_x0013_uÖÛ{œÉ¾[ðú}_x001B__x000B_¦_x0005__x001E_XÀOvâæ¥6_x0005_5òõ‘rkh²_x0006_P^Q+
_x0001_âíÁtë_x0007_ÄlâœÂðíîm°à"Ð_x000B_ÙÏµXw"B†ŸI1A_x001F__x001A_C_x001E_´V£­ôq…SWº_x0011_Ð`_x0003_ÂÐ¥_x0001_ 3Ð4É_x0004_„c#ÎÓßy–#ì_x0010_r´Ü_x0015_OÁëÀ_x0008_›ãÙÜm!E{_x000B_ÇÆq85–ªÜ×b_x0004__x0018_’Ôª¯Ê"\Q"æP_x0002_á_x000B_õV_x0019_PŠ]CŸ-%µð_x0008__x0016_]_x000B__x0013_¼iíêQÉ¬©’_x0019_U_x001D_×”tÝ!™‹>^F\¾…I3æý_x0005_Mè_x000B__x0015__x0019__x000C_ì_x0004_%£«íÚ¸(c¾À]<Q…_x000E_N,[_x001E__x001C_j"…
ó_‰)\dâ”ä¤šxÌd²/_x001E_¥8§! _x000B_üŒCN!
Še¦_x0019__x0007_'MÓ‡b_x001A_ƒºÿ (iücõsî_x0002_CB–J&¼·µ_x0002_&_x000E_ô¢~;Ô_x0019_ØEF‡ä,•ƒxÿ£@X¼éKý6S%(Ì£_x000C__x001F_Æ¬l,|º1ðª¡çÌ_x0006_ÅRµÒƒeJÓŽýÒ½À†ÿïF_x001A_ŽÐÉGü- ÜÆ„91‹Myï+ÏúÉ_^~1œŒz
§ã!\£Y8«ÌÌg‚÷_x0010_M»ã_x0001_*B˜B À_x0017_—¯';Ó	/Ã_x0019_9MÃß¨_x001D_Ë_x0010_ö5]_x001A__x0006_¨a|J±21Ø±³,_x0004_¹HYž¯\_x0002_·÷_x0008_!Ý|««ƒ_x0006_-Á _x0014_Ñ_x001A_V£¯3‰€ÖH_x0008_ô²w_x0006_O‰Î×_x0004_Í8+TXæeAÊÅ_x0014_ZÞNòDµ/A°ÀwïÕ5ôQÑK;nŸuá–h _x0016_I{ª¸t´r§ŽÒQµ…z_x0005_Õg`/Ør_x0005_O_x0010_,_ÝªuÛØ²p_x001F_ÀûO½í¿ÿ÷ ˜º¼þ_x001F_{X&pòÌÌ2ëlú½_x0011_ÊÔ•èÀ§ë
_x000B_õ_x0006_— _x0014_Ý*_x0003_Üôxhµä<º<ðçT_x000B_lf\–º®_x000E_æPÂÕ`?}_x0018_3_x001B_™ZôM`œ_x0002_c¾zQ_x001B_ëÈh=_x0002_\Úœ$_x000F_¡#h®ŠáÆ0Ãç_x001F_¹Ë_x001F_'LŠ•F×åâv÷ÕT_x0018_hð_x0008_º¯¦·¼	ÝL_x0018_N²Ìl²ì_x0001__x0004_¬1¥§É¢gÂ×_x000F_øé°À\Â_x000C_xŒ0}o¬ç_x0002_™fˆ_x0019_Qöƒù¢_x001E__x000B_ß{=€_x001B_Ã_x0015_(#_x0005_à&+_x000E_uœÉf_x000C__x0002_áU¨—_x0007_Õšnä"¥ qbËÙs_x0019_ôâB†_x000C_è–ßÍ_x001F_E±½_x001E_wz_x001E_Öã­Ó_x0015__x001F_Ç.„ëËë'_x000B_ôL±_x0010_dou}’b_x0011_e¢_x0015_§·æL_x001E_Ú¢ô9.8}Q;/'½Ì/ ¿ûVå‘vtª³²‘« ”02_x0017_ša ·_x0011_\t2O_x001E_Âô_x0002_S`|<ç»<ŠFß_x0005_º…
`d‰B(Õ_x0004_Ÿr_x0015__x0011_Èu_x0010_ÔÚr]Æïf¯Å_«_x000C__x0006_[˜1å_x0003_+~_x0015_wÖ;;¢7šb¼Œ‹¦’2bž¼UR_x001A__x0013_ _x0007_G€å²:ê["}À¥EV|9‚ô-þh†Ñ2_x0008_©Ð=h†¹’À $z_x0017_Z¼›
ƒIË÷8üñáÇ3ŽáL4ê#_x0011_8#$>¸Tí@è_ÿèaÁÖÞ¸n)
X÷WA_x0004_ÇÄK\†¦ª9)&­ô…±Ú„Ò	'Jÿ™N§uÝÃ_x0003_ÚÖ¡MËOÛˆzTõx_x0004__ÿúö%ô6DšzÐ+ðëŸ’·¡_x000C__x0017_]â
Ö^Ž¿³2É/rfß8”ïŠzÇû¬ó&¯-?
I[¶­îŒ±õ^¸«¢ 4_x000B_Ýpaˆé³öNß×£ûÑ>¶,R@_x0011_#_x0004_|r þ*‰$]NcÞ·àáñ
S óc¾_x0013__x001F_b_x0004_ÎTYÌðõÛÏÛ§—ŸßÞ¯âÿéNP_x0018_ÈÃA|¹P_x0016_Ø`í9z\ 0_x000E_÷wÈè·8{Ù_x0003__x0015_bÊ¬ˆ_x000E_ÈL[ºz_x001F__x0002_í@AÄ›^_x000F__x0004_ y:VöùéËÏO ûöŠ_x000B_à
«‹_x0007__x001D_”èKEÒ2²nþ@«_x001C_ÐŽ´‰­ïI4_x001A_~*_x000C__x0017_Á¦~}é_x0019_>'–U·»2õ_x000C_PÃj¯G…/¾4+rFý_x0008__x0007_ÄX¥õÙE£_x0010__x0008_ÃåÌ_x0001_2")F_x0005_0…óiF_x0004_ËÆ¸_x0011__x001E_p_x0019_ÑY”2´ß«_x000B_~¹ûtf¾$8_x0016_ŽÌs…\_x0017_O®ª§[_x000B__x000C_^‹_9W£M_x001D_þQïûý]­Ån³ÚäÄy[©H_x001E_¾ß<ÿ\ùè&ÙDé-»5ežwˆ#§b†Êf2•´<dO?€(ì_x000B_÷_x0007__x001D_	mú;†"ýQW„_x0016_N\ÏW!_x001D_ú_x0005_ÊµäP8¦v÷_x000B_d›…”	Œh¥-ì; À°o_x0014_*Väúé	â©_x0011_’Y¢O]>Æ ·YÁ2ïå`C?Ï¶#\[ÙˆÙ_x0003_µ_x0005_3âL_x000F__x001E_prM+ÒäîŸ_x0015_fY[°w >ðgÚ£j†–” Òn»¼;½Ñ2k g.&¢ÖÐí«õ§À
_x001F_o~<}§N|€7›e·A_x0019_e_x0019_³%Ù´5ÛPð¤ÔKñ“"_x0018_Cõ:ÿ2ékEÂØ¼:kÊQy$¦˜–_x0011__x0003__x001C_ð¶_x0006_s-lÍµe_x0016_\ÕO¡¸]ÎÍåR”Ø7ÅÞ‹‰­Ñu Ðòúû_x000F_<ú×¯Ïw_ßÍÈŠþlEÇ&Ó¼)€j_x001E_S¥nô‘b74’¹¨t_x0012_)1yW~ÝˆyQwdÀ|­³!_x0017__x0017__x0013_0 m_x000F_mEç«|	Àº4T<æ_x0005_ýÓúã÷}H>Å_x0001_Po×b<”_x0017_‡qøÔÆœ94Q~Lé	Å¼\ÚÍnÑ·_x000F_¡¢ºA{\’¡¾›z`]#¯8ìÉ€]øz÷øôúr4*³_x0019_khÊª_x0010_kìÚ}ºˆïÙ@½'_x000B_ùÀ>¶›oS¥„€µEžÇÙp¦;>kÝ_x001F_Úú_x000E_Ì?Âå˜aæŠ£©ÿrual×Ü_x0006_[Y	K¨zUc>Ã´¿{U›ûy{7ßg:B.—Ñé.@dˆ™ÐüáÈÛæ¢
@²ˆÄ?8yD¡®F£_x0003_ÀôÃÍ«Þéû›ÖCÒ'€[´jª¥zïR®Éº_x001E_l†Ü_x0007_êÂ}î¦!=V)a/…|ÄŒhxu
¶ÕX wé_x0002__x0008_fP óW_x0013_	ûr:_x001D_k†ä_x001D_+!©~5D{d PÔ£œ´C½_x0002_G_x0006_øñ[F«uÎÆ0_x001B_Ø0_x0007_ŒÎÂS_x0006_å­ {›Ñ˜>Î_x0007_S ¿¾Þ|_x001E__x0017_¾®•³¸ÞTL£‚%Šïµ ‰_x001D_2­Qú»
_x0013_O¹w_x0010_:"–üV2»yþz÷c÷«õÌå`Meø
©­_x0016_B©î\Ç]±Gê•…Gàt²Í+KGxºõ°gël[Ú:£¬ž¼_x0012_W˜{Yƒ˜š_x0019_N_x0002_	¶^”¤5¦Õ¯|
·•`_x001F_¢_x0001_¯@4†)Ô_x001B_á-ªh
†‚®u¸úOL_x001C_.¥6¦È-W'[*
_5&ØÀüuI4öµ/®ŸF*
—°"p¬#@Ez¥>Ñ€.<Å_x0004_Îºí_x0005_iº	Ç?ý²`A÷¿¢S	¼M»{_x001E_¼‡ÞÆâµË_x0003_º-g‚…_x0015_¥°5A°dÑÆh5ÏE,ÈòçŠ†´?“Å–vv_x001C_ÃS¨‹_x0001_ŒÑ¦]Ç3_x0002_:xí0_x001F_ïá²]”_x0001__x0015_çhÇl‹¥“õN÷KžÐ_x0001_Û_x0005_ƒ}yžõ~²ßc­}Z_x0011_g…ºs_x0014_1²_x000E_öK§¨†fU³_x000E_e€:~Ç¸‹-}_x001A_4°oûáûÓ—_x000B_ô_x0013_Ð_x0015_ÖÊÀ¸v_x0001__x0016__x0001_Æ¨³žè‹[ ¤þ.+±Ùk_x000F_=<ßî¬Øh±¥F·;åè_x0016_ODÖªÜo™Nw
C€‚Ë_x0001_;-€.!_x0003_ÖWÇRxŽ÷ÞÕê¤%‘vB†Ç_x0015_¤¶«_x0015__x000C_ß!øh¼_x000C_pŠ8O_ìÃRVK´[žyPµjéöa%_x001B__x0010_øp{Cñ÷_x001F_?ÿ¼ût÷sÖ	Õù_x001B_+%¸Ë©ír WUáŠ>ß@¬tM_x000B_nÜÙürÉ?odÔä¬:D©÷§_x0014_&†_x001D__x0012_áð+ýò¢³™H_x000F_\ðž¾îÏ?_x001F_nW&t2¸NÜiÈ;TF„lU _x0017_D[Ñ_x000E_n¼†_x0008_6šã`¤–twÁÏ_x0006_K_x001E_»"Dïòe½Ó£¬4“nA ¬ëÙ_x001E_þ_x0008_W&@O¯ÿ‘!¦·ŸìÐ-¿œ÷EÎ€ŒyÌŠÃZmPOXÈ_x000F_?’I;ÓM¡™r<O„S_x0017__x000F_UÂ_x0006_Mï
ž×â¶Ð?Ö3µ&h}7P-ÇUY”º_x0011_Oß~îê’[, ”u´š‰[[¾³xR_x0014_Æ\‘A¹_x0015_ã`‡‘?Ö»£¨_x0017_Å_x001F_—¯_x000E_Q¡gLË à•_x000C__x0015_ÿ_x000C_F“Ý©!|Û²QÞ_x0002_ö f4´e®—È_x001B_ÌÞZ•iek¸º‰)j_x001B_“Û›_x0011_À„›_x0010__x0018_*_x001A_˜¨Ü6T4•×îØÎå_x000E_½¥Û¡,VÎ3–Ò>\…Û_x0001_a‘npÎw—ýu«Âš‡™úÔ-,˜ewQ~eþ€Z9ÒR_x000B_–N_x0017_§_x0006_@‹_x0014_ÐEHG9_x0011_Þ];ë¹_x0004_þü}þc«Ô9SÃ²Ä5_x000B__x0014_ Ž•_x000F__x0019_}H×O œg<…
ƒl‰9{_x0003_X5!qå/yUÚËË«rXëJáˆ´ót_x0013__é¨<…ž1 ,
Ë_x0014_\{~µBRø_x0013_í5û ëçó°z_x001C_ëÊ	ØkÑZ_x0001_j,V¶Ð@Ê†@ÉÀÉî;…c_x0001_®¾0‡§ÅœWX&ÿè {ÔÅ"“KÞyR_x0005_¤ˆ
…mæðÖ¼ÄÁXÝoí_x000B__x001C_>^­ñU¿ÉñÞÁôÞp0_÷Ûÿ<_x001E_½s­CÆ—|ŸÑ›_x000C_ïí_x001E_"?æÒÑ9û|8#À_x0018_W_x0004_µ8B_x0010_ßN>ÁÌXé9t_x0006_µí½áfT_x0004_=¬áð­E„_Á¬nF«+_x0007__x0003__x0017_@m_x0004_ù"g_x0013_»§T_x0012_Lû'"§§_x0019_ˆ³_x001A_Â_x0018_¥Î«»ÖÞ	SÑFØF?¸Ô_x0019_ê»‘_x0013_~îcÅ`4”ùÓŒîæ_x0003_––§p{_x0005_ùI< ¸ºd—K Ô_x0016_ÓGuÈêñ‘µX·œ_x0008_5‚“ˆ‡º°#
C`W¹w;Z¤CY·$_x0003_næSû'qÑ;_x001B_Žë_x001E_ÍÓTƒ‚§Ü“C_x0015__x0014_Ä ¯]qÊ8-®Bg/•k¼_x001B_#½a6ÿ{ô¼YJÛ~YŒ
çk‘W>(Õ_x0017_Êú³Üû»]À€ƒÐø­ïyp_x0016_PJ ¾“¿«_x001C_W Ý_x001D_`A¦‡ƒLÓ0¸¹«‹i‡ÐV¤È Gip¹—Šž#<]½•6&KC_x0003__x0002_h_x0016_ÂõÐ¾†ö†n2_x0006_²_x0016_—Kw‹	8_x0004_­ù· c·öô_x0006_:kõÅõØÈí”z_x0003_=ÚŸÚ_x0006__x001E_]%¬®—†ÃÑÌÞ]þ¿=|»ágþÎHã—Ã‡ÇQ¢¶:€%„Ý9`0]¯ ‘¤#P:ûx_x001E_Ú„µ_x0004_w>zdyà_x0014_LCÁÒ¢
¯KC´>B§;PzG~à5V8î_x0017_éL7X|òëu­f<š émS¼ó.ã|t_x0013__x001D_“öz…|Ô;ÔŽVu‘` AåáÇNß‹|B_x0018_Î‡¸Ì_x0013_éŒU™Ù6ãáõG_x001E_ªYE]I_x000B___x0015_[_x0011_k_x0007_±ö9+P¹ ž…¨ThV_x0018_¥§¾_x0012_Ú%;øñª_x0011_#Oqq-_x000C_™°m!þ_x000E_×2Í_x0011_Û‚=´¶²®…ñ_x0005_Úfß;H_x001C_@V­_x000C__x0012_¿|¿Q†z²UcQ¾ox]_x0014_ÙšEºšTâ*—„,º_x000E_Ä_ ÔY‚_x0012_XÅ¶JG_x0019_‚_x000C_fw_x001E_h=úeº
µYódà¿G—RNjðÑú"¾¡æËÊDùb@„Dž_x0015_rB_x0008_Œ=U¬_x0013_ÝGø3_x0006_ýc§Ot.†á’A_x001E_Ë˜
È3_x001B_}l‰‡§¨eI…"ª°Þt_x0017_H_x0018_˜Óº¯ ç?q_x0019_~>qA&ï.%_x0013_hÌ¶X_W_x0006_²]Lå3€MÚÛÜû_x000E_Eæ_x0016_¿¯uÀ9éÒ™*ùÕ¾¼K 2cJ`_x000F_´äù¢Ý_x000C__x0008_«ÿŠ_x0019_–Žúlu	¾ÈëÒ_x000F_k«_x0003__x0005_¥G™AøÀÀv_x0011_òªíø<_x0002_aÜÐÌ†,§ûî_x000B_7K±“ßn9½ÿ	X‡!_x0019_×&tN_x001F_" ¼š	U*¦ƒÄ'ÀxÀˆ˜‚îVéwz…•_x0015_fF‰’_x000E_\ÿ¨†¡ö¶ö_x0016_/DÈU›c¤¨l³;_x001B__x0014_­;Ã]DhÀ§ñê‚²Ü—5ÃÊÄ_x0002_ôkúŠ
;”ßî×öP_x0005__x0004_…¨^_x0017_Á{Ûûûk_x0013_~˜í´ò=C-N'¾_x0005_z.Œ¾B‰€TX~åEÜ~G_x001D_ÆÃ¾"ü_x0015_Ã{œ_x000F_¥_x0017_ù¬~WhÓŠ_x000E_¼wv¸U¦ÿýušgú_x001B_•÷¼;’êÀ¦Çšq¿Ä_x0014_ˆ¡Ó__x0017_×õR¢_x000C_?˜A_x001F_ú¨YÀÔp_x001E_§ùÅ¤G‰ãdØ¾ UÐRNn_x0006_Â¦‘¡j3Xf9. _x001B__x001C_Á*9S_x000B_ÐÊL_x0006_¸@Íb#M WœŒH»­_x000B_¦_x0003_­TÃ_x0001_3¨“È§?ö{d8¬{¼%[vlé_x001C_‡»åì(Û‚µ&¶lÔ!._x0019_Q?aägÐ»ÓùÀX8Sæœ=Ç|{äùú_ý»_x0…
A¯_x001D_áhwWg&™7oÞsÏ%Ý_x0005_•¬Ì_x0007_3™¼G]-qz‹Á¬¹M›tsÚ˜SÎa•_x0015_¯eþJŽ_x0019__x0013_oõ_x001B_Qðò_x001C_˜_x0016_T„òeï_x001F_R
ê_x0012_â ôu_x0013_ö	b‹æ÷CŒ{—-!iTl†_x001A_R0ÒÏ‰öx_x0011_B_x0012_è_x0002_ªÂ©HS_x0015_9_x001D__x001B_$Õ+—_x000F__x000C_ZG_x000B_¬f€"_x0004_-N1c=,_x001A_N	†ä#÷ÑÎ_x001C_9‰ÁLH&_x001B_7ž	gÉ†àvÄ#¹Z.C"s_x0014_DV¾–_x001B_å
_x0012_øPMž¡
TôP_x000E_
7l0Øm)v–d_8ÔÇÑ~óœˆFK´¸_x0008_¥_x000E_ÔdÔ_x0003_Z
˜ -þ|;¤«<+þH·_x0003_¤s_x0003_är_x0008_I!«9_x0007__x0017_ûµºV_x0006_…‡¤uT¬¦’ËE¸ÚÁXU Hš)\c'øÅ&ÿSJtˆ
¹]?ýg¢V‚ßvn13d%-1ç0`“Æ_x0008_n-mšO_x000B_TÖ)²_x0002_}šƒ¼}Ef)™¡1ÈåcûnüÕ'q:,Óè=Ñ#šFê9¼‹vÉ@R¼=ó°tn_x001E_¢¡¤˜Ñ+Wµ.Id_x000F_äO†¸`JL†D_x0002_¨<_x0008_ÿ„F$]â,øo¥?_x0003_‹¦_x000F_1š½@}LækP`Ö|×_x0012_[~bôS½[;v#}t“$’ÞŠŒ‚v£Á¦Š_x000E_¬_x0016_ñ`5Ý÷C[_x0006__x001D_¼Ÿõ_x0007_ã.l!rÏN¤G_x0011_
_x001E_…D³_x0001_AvššZ¥-‘£¾1‰ÇXüÐ,“¾T+˜‡_x001E_ _x0001_
_x0017_Àþ
á0_x001F_yâ_x0001_ÄL_x0013_÷‘¼› ÏD5º´_x0011_Ý`¶‚HÓÓK_x0007_€ˆ#û4P“›	Yåº~Y¿ÞUÀÊ!k_x0018_!!Ÿ_x0001__x0003_GžB—ƒÐ¢»3)×‰_x0006_8ù‘$r÷C­‚LQ€	CfÁãiÑaÅ_x001A_cQ]CÓÚ‡ÜPÔoöy_x0001_ú_x0018__x001C_Á·_x000C_‘;ËÅ_x0013_˜_x001C_]‡Á‹_x0012_Ú_x001C_~5ÕÖ”’œ»`_x0004_27_x0014_à$3œ_x0011_¬t×_x0001_bõkR9àIûb
rz±”_x001E_³+yJA _x0003_Î6*1ùf£#_x001C_w„@;
)ÓdÛ‚_x0018_üÌê–_x001C_²¢-¤éªqž[¤_x0019_ö½
Û©QÀ_x0012_£ŒY_x001A__x0006_£×TØ¬¤¿ïNŽÎ\Óqê_x0018_©ôXF~F\*¥_x0005__x001C_[r_x0010_u4•_x0005_6_x0004_N,øq}A¨_x001E__ò®í2d³ KÖâÀ_x000C_´_x0001__x0017_Ð™¢ _x0004_m_x001E_«ówÛ<w9ŠoX‡5_x0014_L0ªÐ¸_£D_x0013_™ˆÕ_x0019_ì\˜_x0013_è-ˆ]ˆ§6_x0014_ Ut/‹ÜŠõ•ïrIr¶ë@Ó]K"@wÏrè‡4še ‰v@Ýi1µhŽ¡ÀÁ•VQtsAÌª]o;1M'ø/4‚#@OÀ»¦L7|Û/ŸmSëgþ_x000F_Ñ¶Vx§Õ¯`Úm_x001C_7jÛe‘T˜Ð±_x000C_hõ(÷»†_x000E_
¾*tÝé_x0007_’è âE0Ž°+´"p{_x0004_ZMÅ±ÈÐš`_x001A_œ†ì_x0017__x000B_J\zãI_x0013_ùeÐc_x0007_«ÖÂ{¡eLnâEçê‚»Î"0L0›•Fa7	^ø_x0003_¶<Bø'_x0006_¢
$ñÑ;ÕÊ_x001E_¯ä5Ç_x001E_]é!°_x001F__x0005_›}Ym!_x0001_cÉ_x0014_aPèÆ¡H_x0011_™v%`¥_x0015_H®‘ž2¶ñd_x0018__x0017_‚]_x001F_xo _x001A_Ç_x0013__x001B_*àòä0©¬àhº"gVOoç_x0002_$iÜ_x001A__x0017_Ý¯_x0005__x0003_ Ô 7O­š=i¥UºÛ­öIÃ|ÝK-hH#ÄÁ û_x0016_8!œ #·HÉK?[Œþ_x0012__x0008_Å ˆB»Çn r_x0005_ãôö½h_x001F_RÚÖq¤Í’ËË0Œt_x0011_ð‰#Aw`rk_x000F_ã_x0001_^0®óû_x0013_Ø‘_x0016_|¿äèÉ°^#ê‰r_x001A_ ø_x0003_í_x001E_àí &ò…
_x000E_&._x0007_À¶ˆYD9C3F¢çoz¡¿Ž(iz£C’@_x0003_<´u¼>ÁÈ}_x0001__x0002_z#_x0002_ó_x0018_Q^ˆf´çDï-êD0 MrŠ_Æ^/Ð‹f#q_x0014_kn_x0017_)§fü¹Bçn’O_x0002_ÆD_x000F_’_x0001_ña«_x0018_‘T_x000F_é€b_x0005_s_x0010_èØ‰Ž_x001E_½±Q<€¸Ýn®Â ‰C \h?}ht_x0001_å_x0006_Ý_x0012__x001D_˜w_%Nñûäþ_x0005_‡_x001F__x0007_ƒ1L²_x0014_m³døuÈ_x0013_Zæ¯ *0øq`Œ›_x001C_Êâª½;xFò\iŸÑ±Ð™°Öps_x0019_Ãp^_x001A_ÔL…5_x0019__x0010_Ú]¼÷©…	3!™_x001A_¼_x0013_O’Àï¢m%_x0008_X¤æEI’z‡Ø_x0007_‚- ßVòñ®j¸õ28ŸÑÿËrîôý£_x001F_ˆ¯-Åä)ó
s;bBÖ±_x0001_m	˜Š½Š¶¤&Œ‘0Ÿa©_x0004_6vÓ±G*_x0018__x000F__x0004_àµ7tºôu_x0016_­—1'»n2tÒ8 5ícñNÄ0dP~Ë¶¼Ûë*mÝ‘î¾“÷«Qýcç¦ÅìH_x0002_ê˜AïF_x0006_V<„<Czã†rüÞãŒ¦Ï_x0011_ºOÇ
A_x001E_¬„ŽÒ ­CWÔ Ãk4M_x001D_{ëäV_x001D_—x"!*Ñ_x000E__x000E_Ì_x001E_–·ƒŽÀ*_x0014_J _x0004_ _x000E_ìäÎª‚ÔNÏ@í_x0005__x0007_$_x0012_*¨°Ž_x0010_æcSÐ_x0018_Å/8ý]î/ØïŒ»( ½¸É_x0001_“_x0003__x000C_;_x0001_ˆ_x001C_ð¶ð¼_x001A_å‹À‚GÀ‡à8_x001E_mÊ€P8_x0016__x0012__x001A_Ô“_x0006_æ4p".æ°T_x0008_b
_x0007_23 _x0012_ÉXEzgBuVwK:ÕY·ý_x001F__x0005_À‰7v	ˆåÈ)Ñ0_x0012_Xk_x001B__x0019_ru')_x0004_^_x0007_NN”_x0005_
¾×à_x0002_ èß 0UÓ«@÷Q0_x001A_Ÿ¦_x0014_èNa}»Uë_x0002_§ôd4€9Ç Ï-ÊWW_x0010_ìÎ_x0011_X¾l°_x0005_è_x001A_x_x0005_À
!Nˆ&tqàôäæA_x0012__x000C_Ë_x0017_A_x0018_:z _x000F__x0014__x0002_tVD‘Ÿ_x0017_
~c‹j#‰âU
_x001B_Pq0ájæ›_x001B_Ðµ»e_x0001_½ú˜^IMûtJPD¿‡Yd7’ÏkPEë¼œ¢#1Øq_x001C__x0019_TR_x0006_n*_x001D__x000F_\c3vYúÓÃL_x0015__x0011_\Dö_x001A_xþ_x0010_¥ILnŽª07µû*€7_x0017_›áJ%‚\‘Þb‹Ø¼ !ÈVD,Ó_x0001_/¥i&ç¦"4_x0010_ÍïX©<
í&_x001B_g€àðG‘¼…ìœ‘™¦Qø_x0013_FÑTó_x0014_
eÀ?_x0007_
+âpÚÂò%uÏv©_x0006_Ë&‰¿_x0006_2_x0015_…ôa<ý¶[ö|ŽC†?ºBIzëIæ-#^hbr‹Á»iPòƒ_x000F__x0015_v2ÂS_x0003_Å3þ²!­Dj]_x001B__x000F_dô³Jòè_x001C__x001B_X_x000E_ág_x0012_ içHÞF$ƒ_x0011_]¢¸;!”_x0007_ «ü “‹G_x000E_¸_x0005_‹_x0013_0®_x0001_bpS7XEöƒý °_x0006_Ú¦Xr5
¼t^_x0003_â­(Û¤-D(>
§¶”ÅÃfn•Ä^ƒâ_x0004_QUìÛ_x000E_òü1" ¤¤bD
h
úÀ9f- _x001F_b(@ÇrRp–ÓSÚ¯_x0005_üA_x0008_`BzhÈÄ†üP£_x0006__x0004__x001C_P²wª3¨OtDÅf8_x0018_G–)ƒ „_x0002_ú5¨B‹Y#I€ªœ©n&råñ_x0012_Èå_x0018_É._x000E_Ÿ_x000F__x0002_
¤Ý_x001C_ž(Åòt	)XM_x0016_ _x0019_æ_x0002__x0005_¶_x000F_Yß_x0010_:×k_x0017_æ;¾bbÍX%TÎ_x001A_tòÇÄ0ÿIXi_x001B_I_x0017_¢ÄOØÉ _x001E_…œâýH_x0014_b’ÝÀ‹bŒV_x0014_(¼S,_x0011_¤_x0011_@ø_x0004_Îc…NÕ‘œJi_x0012_’±"ƒ‘û_x0008_jaðp3{¯`ÝGo
©»³Ü_x0011_’1rj_x0012_ÎD°pn%¯«þÈŸ¡‘ù¡‘ü›)¹±78ÀH-_x0002_cˆ_x0006_÷“&æE_x0007_ƒ 5Mþœ _x0007_¦Â‘ðë_x0002_&_x000E_zAI_x0011_“·¯H¸õd^ &¯Ãe,wÅœLX„É-Ìgç¥
à%Ô“Ìr
p	>†êçKw6¢®oŸÑ_x0003_Ç0¢Ž4ú:¡ÎÊ Pù5Ñ‹Ð?RÑ¡_x0018_,J?F‡ë_x0015_£
Ææ&I ±Éå"»Æ?MB!_x000F__x001D_B9Ó­_x0002__x000B_…z¸g
˜4tp×†£{_x000B__x001A_kºï(wò+ÀK‰ÐŸ_x0003_¦-ˆ€ã›ö.iäº½ †d_x0001_U¦hý_x0007_w³u2_x0004__x0012_8&B_x0015_°_x0006_ê_x0004_XÂYÂÀhÂ¸_x0013_¡»å€_x001F_\_x001A__x0019_z_x0016_5{_x000E_œ¶ìr‘W@z_x0002_ì HÔÙ /Æ‡_x0018_Ð¼Jöö}?0_x000B_9–¡àÐ¢!—¡Û¨]_x0003__x001A_ÄÃöð”_x000B_ÆMŽFƒ_x001B_›µ ^î<_x0001_{ß_x0019_Ge_x000B_éDã¸÷Ÿ_x0018_uðÖ	_x0007_"_x001F_hE7-Héã_x001F_î&þ1
B6`_x001E_´¨X_x0004__x0006_ÝË_x0006_ºS[4¢_x000B_a-`
SIN±“£<ºƒr@_x001A_Ú8ø6‘ÖŠ/Gì_x0004_<_x001B_TeÒk_x0011__x0005_p‡gÊWrð1ƒ_x0001_÷_x0013_¥ÉBƒï‰_x001F_0RŸ_x0010_Ï_x0018_·_x0019_<FâÝlê_x0007_n_x000F_ºÄ~lEx¼µCñ¸‰Ú3‹#&F¥«Œ—_x001C_5jÑÜKƒ¢µ0_x0018_«Y³lèÓ«_x000E_&2Å²_x000B_ÚM_x0001_ÿ˜_x0003_	.ˆ•šž]Õ(€_x0018_•V€)_x0010__x001A_¡q¢Ø'pè	_x0012__x0011_zî_x001B_7/à_x0011_']UFƒ_x0007_]öëá/FúÒù_x0007_Ãyc:Š_x0015_Š>"x_x0007_–$+vfr^„ž%ÁûŒöôVÑ¡_x001B_$Ï]ë[Ñµ_x0010_ŠKä_x001C_#_x0015__x0003_2¬ÌTCÊÊð½Ù‘Ê¾‚58­_x0019_I_x0006_ôV(¥_‹0äà"¨M^_x000F_¸½Þ_x0007_I÷Ö"$À
#XÙwH
Ýù_x001F_$·é_x001D_q?Ñ¥-ìÄ˜n½I×_x0011_wS_x000F_ðïi_x0005_'›_x000E__x0005_ Ïé!áäYº+Èˆy›;(ýJ_%_x001F_šò[×Hš9>0›qpÛ\´_x0017_gž3…@bt_x0014_Fë•ú;DJ³v_x0010_,‹Ã¼1W¨«ìp8¢¹c»Õs÷_x0015_<uAK_x0019_ps_x0007_Ïÿ#_x000F_¨¬EôÜFègŒHRì_x0007_¶ÑÀÀ_x0012_äÉÁ&ã ðø¸€ýb\­,ê:8_x001E_Ý_x000E_ëÜ œ‰H^ÉY•l³•_x0003__x0012_Ïþ ÉN£«Šž
ZD<²Pƒ;_x0001_þ¥«‘/œ_x0002_ÃRüÀ_x001C_:>™ÍÝæ_x0007_!5cF,`$±FBŽ¤B«vC††4èâ_x001B_|¡g‹\¥ç²:x‰Ùì“b—Î_x001E__x001B_MÏÚòÔâœ™°$-e[1rÿnE†Éé-RÉ\òI_x0017_7öÛŽí_x001D_R_x001E_ÂÉ‹ò ßfû•6—THgxÇƒ3_x0011_º+Ñ_x0014_Jøµ‡rPp€ãí‘O_x0017_ÛòŠ}úíªùSÑ_x000F__x0018__x0007_È_x000B_‰<í=}ÐM†åÑÁaI“g2ÞÝúÇè¿~_x001F_jq=gã åºÃMºæ{ÇÈžÁ·/_x000E_™&Õ°±àHw_x0018_rB”ä)_x0007_ï_x001F_º†_x0016_¤%Û´€<¤üÁ½>{3&EÖG
<]Ûô6!÷ð4Ìô*äØnòá]Ž
¿5X
6k~sÃ³ÿÑ+7q2?—>e=2´n)š¤YB>Ìh3_x0016_Ï¬ÎUUÇ*7_x0011_Ú!¨÷üÅYmöe±­æïœŽ­ë_x0010_B®Óo_x001B_î²‚„i’UóFg_x000E_õž_x0010_œÔÕáXC´`þ3]Áœ]¤÷Vw:äöy¥»Û8o¦˜Cÿû¬Ø>UIVÜ”"Ì9_x0010_:Ç~·‚_x0005_'_x001A_ öž®ËI“¯Ÿè™]}]´B›'_x0006_d_x0014_&_x0005_fÛ·TX³¿_x0003_±_x0011_²_x0011_ö_x0008_9Ö4è•Uye"_x001F_ÒlAÕÆÁ-ëyÕ6hÌ1h”<"¼êÎs›T¤hš™/OŒzÂ_x001B_^Þ´_x0002_)JV¬ãÕU_x0001_Çœ™€_x0001_ê_x0019_Ï4_x000F_ITY¬wÉáÌÕZ@/¾”$F5_x001…	_x0004__x0002_ºmõQç~ú°è7¢‚×ŒËþ“æX
_x000E_*¤_x001F_T#¨_x0013_ZmÃV(o‡D_x001C__x000C_ySZiùm$7þèØÜ¯IKîø
}3”ãY=“_x001E_$_x0017_
iÞgànÙ_x0015_Ièö½_x000B_7u>ô
_x001E_k*”Öi±Ù¿_x001D__x0006_»ö\)ùüXìîÉÝ¤ýæ‚ Æ?*,²bŸ=e3_x0005__x0004_É^´Ôm|’_x0013_¸_x0014__Ö§°_x000E_­~báã+AºÍ_x0006_õñ…Ä…_x0006_§Å¼¢Í3[MÇz¡]Œœ_x000B_Á[vç«ÞÕF“¾ÊjðI]_x000B__x0010_]’ÕsYmR_x000E_¢¦IÕ ._x0002_È_x0010_ÿÄÓÛÙ_x001C_¥ß_x001E_~ú¦-_x0002_Zy„|y—_x001F_7É®,†ƒ$S77_x0004_KÝ½P4t¢d.Ðù_x0015_»dþ×„Ê‘zOái#\§ùó:y-³íMðkòeH›lH{du™_x000F_ª´yãƒ¾³·=_x001D_Þ÷%t_x0017_Ü6PLPRä(’J¡O|:n_x0017_ºfÐ ¡_x…
29rºf¦Ì¤aåUãÞõ_x001B_ôÎTþV:Ÿš ¢_x0003_jÎ}U™ êøôÊJdÃêëÏ²Hgj)ð_x0018_DPàA(x*Ü|RŠ_x0007_:Á'ŸžN› —Õ_x001F_WnÝ<_x0019_Ò’ìí_x0006_››~Ãiz›©}õæî©Ó_x0001_=4©_x0007_$uSù¬Í}?zòÛ_x0012__x0014_q|`žé_x0007_m_x000F_Òà³_x0013_²Þ¦/tDmqoÉ%oÙ¼}_x0002_è0"³»_x0001_oÄê—åÕ>ÀE2höoUI_x000E_Ã¾¬_x000E_$Á_x000B_Û_x0019_Î´Õ»Š<ÙtÛ_x0006_LR2Ìp…®’QiâAÂå·7à_x001A_X	§ó¦GÂ_x001C_Àõì ›Í^¼&ç\ÏL_x0011_CíÎ°ù’_x0016_Y
;nÞ_x0001_	ú€à_x0014_‘—äs_x0008_?¯^ü«AvË…¨êñyÀæj‚Ã_x001B_½°ÙvÕZ0§_x0018_Ð_x0003_©Ô_x0007_L_x0003__x000B_R·šäïe'_x001F_Öåb§„_x0012_ôkeúgV¼Gvþø„_x0011_~Ù›ðïë¤Ú_x0001_Š™.ñ8‚¢e”+Ø_x0007_pa(uŽî?WyÊí_x0005_æ{D€l¡ÿhÿy¢ÿ{>Åâ“—òå’!™7™D§‘o}MjÿöÖ‡²lö§0yÇk™97¸cFæ†‡RÖ_x0003_ú_x0012_÷?§ÙqC_³dõòV_x001D_é_x0014_æ]_x0011_iaú±ÌwÙ©IÁŠž™?<[Äãã¢.iô_x0013__x000F_°xÚ¸jSþÑ†o—ðüÐÁG_x0006_û¬nðäü$×¿Ä!)_x001E_Rq{_x0018_Äó_x0015_šÖ…
ÑÄdÞ5Ó†ÌÞŸ¿üº°_x0019_„>!áEÞÅú_x0017_w'¡;uÍ¡Œ‚Ÿ¿þºh_x001C__x0015_®²½¹DiÝ‚NëtS¥ó_x0015_¬ ntDûüí·uR×åÆ7b_x0019_²´Ï±²…Ï
¥T]kŽ\žÍ\ !b_x001E_uöà’_x000B_¿""OëÍ_x001E_nÐsÒ4o_x001E_RºÄ
Œ@Y(ìØæ^GV?Å_x000B_E_x001E_´q ·Îß.Œ_K_x001E__x000E__x0012__x0007_(ð_x001B_ñ‘»ù¹(^JF® ·G^W\æ+"\>¡õØ¬¿ ýôõ,üÞžÄ·—‹¸ç ÅÉ+ñïn«›iP#¹_x000F__x001D_¢7¢>c_x001B_–Š§ÃF_x001E_%ví`B’|õe_x0004_·>g_x000F_Q/}Š^qˆª>V¯i–çlz”Ïþ7Å ¬I•¦œkËE
·ïðV®³_x0002_ß]æ‹¥D8z_x0005_|_x0010_± »†ˆÇ©Iì_òl—_x0014_Û¿®8qòœ_x001C_²üÕ^Z­¢h)3RGà3_x001A_[X7
èÃWØó6-Í~ôÏXÈîQÕ_x000F_F@_x000F_C_x0018_~šéØ
¥»°‹_x0017_´k/vi5ˆ³ÁÄ°²Y8«™9_x0003__x000B_Ú¶´zkhö—2KñtžÛš-›"_x0013_"â_x0016_Ë—í;E­>Í_x001B__x0017_¬7=uÁ1Ã5“•Ñwpd–L’—}¶9‰ÞwÊ_x0003_‚	Ý_x0006_ÏIU¤HÂ,ksD_x0016_ìÍ-‚—Ÿâ6š½D_x000C__x0004_¯fìDpHÈÜxË×ŸË¥õˆÁ® }P¿%y­ÞßÈ%î}ÈD_x0008_uúD64_x0018_ƒ|óÒ_x000F_`±¦ª—Hª€£†×_x0001_†¥Rçd\Üô&ßf_x001E_ù¹˜#¦Áš—Ô/I•ì2œ?Gõ™Œ8Ù,á€˜ÈÄ×_x0016__x0003_ÒioùŠŽ_x0007__x0019_<:yøígÍzÕ_x001D_º
2EVÔÙ¦_x0013_hº¹ì}>ß*_x0003_Ì;2£Ù¼?8‰YøTÆea_x000B_Y½a_Nò´¨W}èãU6užØÄÖŒ¾ùÉæØ €òœ_x0003_žÖ ¾ýŠe·,ÖIÑdˆ‚o–Èàs2„v •]_x0019_Š_x0003_ªÃ<en˜ã‚$…ä³¸N÷öÐMÂ1é²^0_x0005_Žÿ#BtqsO‹òJt±ä°¦WuT„=Lû•Ä5Íé_x000E_å6ÍgG_x0018__x0015_Ê^G&üý_x001F_Ÿ~ûÛÙ_x0016_‚qtxÊç} 'u_x001B__x0013_\/•_x001D_‹{•_x0014__x001E_˜ž¶(øÕ_x0019_{_x000F_”,›‹u²!_x001F_½Âïœ_x0006_@`÷ ~ú¼BÚ¾&Cr¦[_x0004_ZÛCö_x0001_€ôD1§ÍÁá¸9Ö‹xÃÌ[¢]°)ó_x001…
ÄÄ#_x0001_î÷šô“> +<ds¦0¡9å 0]ÈçZÝ€_x000C_r’œÈÍ’XS˜ZH8œBÖ»üÈ_x001E_]ºZ*G_x0003__x0011_êg_x0011_O™­:û398ÚQ“qR_x0016_Yr§Œb¢ò_x0003_OÎÝpƒÿ_\_x0007_2Q†¡éSí_x001E_°.7m°ˆæÈr_x0004__x000F_ò4yMv3áF T_x001F_û_x001A__x000E_Û€_x001C__x0016_¨œúpl_x0016_Ó³‘¢?ïQÑmÊ——´ZLxá_x001F_*_x0019__x0003_vò‚ãø_x001E_	¨P9Ò¶M•îÉ«®Ó…_x001D_jP@]ç ¶é3)Õt]¥9Gp@ÿ>²|D—p_x001A_Pºl _È<¯Z&¾_x001D_ÚâcVCÉ_x0012_ùO0fåÈé0¹÷ˆ6 _x0008_6É·l®+$Bq®_x001C_ø$—?Ù_x0008_-_x000C_Ç¸_x0012_YKeU'¶‘¡L«Í“ÏSç!ê_x0016_NAãgòÖ_x000F_g›´{†_x0017_×òô³_x0003__x0005_ëÓÝ_x0002_i_x001D_ÒS_x0005_·Í6û²!__x000B_fãñéŒy,ŸOz-__x001D_I ëÛ¢_x0002_¤µ¸‡Å‚VläÀm_x000B_¼_x0005_øñ|’záx}_x0008_>ÁÑÚæ_x000C_D'_x000C_ŸYÆˆ_x0006_-_x000B_~Éš¥C” ç½­Œõò
µQlæúV´ø€„-+ÙÄ+–²'CÎý´·ˆ |_x0007_m_x001D_ÙXÇAVŸ‚P+d+ê5ºkÎóoáÎßAí"µÔ ü^—mÎá/Ÿ¾þºFÏ
ò_x0004_þ¤¹ÿºÄ«ŠLº_x0014_7¸vz;š¬9òº¼ä2_x0013_á_x0004_I_x001B_ÝO_x0019_êÑ4lM–_x0003__x0019_Ùb(_x0018_0¬¿¯a‹z´ÊB_x001A__x001D_»˜é?ªôß_x0019_·ä™7_x001E__x001A_s_x0007_Ç†ëÊV£<ÞO_x0010_ºÐÆW±é¶Å
tºÊ}‡Â_x0010_yÓÇê·äå»ÅõÉl'·‰Ôú®d_x0014_êò±TÌ_x0001_Â12E8k‰_x0017_eé`-Â9£¸_x000B_oU/dMãnˆpô"^×üz_x001C_ÿÌ_x0007_FvJ+·)7_x0010_úÖzƒ_x001C__x0013_;ýÙÉCi‹\gú@ŽŒù/k_°¹ÐåW_x0011_zs!!z<Ü"p–Ç«Å¨"ì_x001A_ô›¬_x0006_Š;›‹N‰ú_x0018_Èçó2þ›ä§zDâ.EuUŠ"ù–A_x001C_¡ÛèsyDŸ´¶Ü&__x0010_&‚v¢_x0017_Ãã{àÁ…Æ_x0015_=’ã•3·ç¦¬¶_x000B_ZÇà/×¤Ï¶§cxzó_x000E_ÉÙòK¿•kOZQgI¾`È”ÎFEc½Õ–úBœ‘¼)O¬2ÖÙ0«Îiƒ+o„_x0001_)_x000B_>_x001B_‚{Q<…
5ŒëcZ,QÎ¡_x0015_ëµp™õ.-Uq_x000E_ª<º¤îßÖ¿¯ÙzÔp¿›Dž?_x001F_Vy±“Wr_x0014__x001C_³
â§&™áÆsÜ{bxÛ$Ï“Mšƒœu_x0013__x0006_Œ¥_x001B_"«[ùP_x001B_S_x000F_.É‹L·ú™1N_x0002_Æåý_x0016_îUýFLû_x0004_&Y·-JyõH0_x000B_±_x0011_D<GÃ—¥àp6<_x0013_,"È_x0011_#ºÉ†¥ðb,ºÀ_x000E_[K=-y{½©_x0011_¢_x0001_ˆòÒB¦ø*S¸a_x000E_ÓÛ¿’êD.¿È§M‹Bgö<Ê._x0015_’ ,˜.kS%ÖI&È¶L'_x0015_1|å¾t_x0002_|Ì»ÁbÇB/_x0013_èÅ¢dƒ{9Ž
ÊS ë_x0018__x000C_KÝkU¿§íÍ	À@_x0018_sç… ©øÕV@c_x0001_ÇU“kÉ“’_x000B_ç_x0002_×î<=Ÿ3É˜mû_x000E__x000C__x000F_{Y_x000F_ÜR;™©ðç_x001F_:zñ`~f_x0006_A\“NÏÐ
ú$`ã*ùÑ|¹Z2i†¶ƒØ©eyW¸ô½»Ø÷mKÏ¯ïòQ_x0010_­_x0008__x001E_Y›’4A:˜_x0016_*×¸?ŠV:w1_x0005_|¨O
„_x0015_«ºTé ƒZŒ­2q_x0011_§zPIsZä"ÂwIÌ–°Ü(ÀSàò®@nöü1°Ýùy_x000F_N1U7S¯|Ó”U=ÚÆwA†_x000B__x0014_2âUs>·\~TðZmÄì«š¹_x0003_êºèà¨3_x001F_ï2éD_x0013_IZÀè÷†°Lº_x000F_zénÔ_x001D_í›ü@«'=_x0018_ê#Ä!àÓ:Ù_wmña_x001B__x0019_åî_x000B_;_x001A_’8¿_x0006_«É)fúûÃYÊÒsGuÿF^_x001F_ªà7FfªœM¥
I¹=&’^È_x0015_°½®/g¹R+ý@»~À¹l_x0015_Vk†ôJ]Ý¾ê–?0%@Â_x000F_Yæ\V|S÷_x0002_%ç‹Æ¤w‚’IY§Ø_x0005_KÅ_x001C_t±b ªCq•Ú¨Î„­J_x001B_äÆ‚aÂƒFèøZŸ>Gëî©|x·ˆí;“Ð@„Ñ_x001D_ÙîªÉöæ¿]KåÒmYþ‘\Í:Ì›dðÛ*_x000E_èQ_x000E_(Y•<”òÀpÏ±@ž³aM3¹M£î»-€˜‹_x0007_ÛõÑƒ§ç{Å$÷}Ðoi}$tòDÔÙôºžµ½¬Í_x0002_,_x0012_;€Ë}ÏS‘K dCí×Q§­j_x0016_«†#n_x0001_yŒÊ¶)/AŒ_x000C__x0006_æePÎeº>¥x_x001F_ïâ<š_x001D_ö6_x000C__x0011_g¾PGÿû¼_x0014__x0019…
d¥à:Ð.IÉýÄ=ûµ'®7Ö¯""_x0010_‰D+åUEâwÞŸ ù»×/ÞõíðZé¼v_x001F_¸jçØu­_x0004_“¼aÇúÚöä<+ [÷Þ‚­/Qu8¸O‹xØ#_x0012_®Ê[›¬c4¨_x0013_³žöN&n	°ÇË™CˆËwbÏ_x001F_Ôª¥lÎuò$
£’ú€u_x0005_p3õ™\Ï÷:=‹§$ËÒ'´”ÖOP¹ZmU¶šìL¿·_x001F_Ç]s_x001A_ç_x001B_o6_x001F_©"(´úÅvº´`_x0013_¾Ž>Ipø³$º
ª_x0008_¼‘2Éî¥+úç<ø:Òìš$„Çôp|=_x0019_î_x0012_
S„Â|(CâÖ©ZŽ_x0001_ôL¢¼ª_x001A_ˆƒ¹«#Ù®j‚³nªBEû©ÈÀb*ÊsÍÑxrÞj<¹ëâ¥ Ï”¦Ý'˜
ëÐ_x0001_t1–W‘ó# Ä_x0016_¾cûz”ÒNPVû4K>MDÿQSîä«F ï¼Ç(_x0018_ZÙµù¡Ö=_x001E_jÿóãåÜTÆJŸ®gÏö,oôŒoZ5÷ù¤@o_x0013_¯”“îç	7
Ç¢X' ¦¯ôE_x0016_.®ïx.yx›·Œ<ßq©åQ¯µ!_x0011_MŒÎh6 <Æ÷h0…·­Lî ä_x0010_žJŽÀµZ_x000B_<µ÷V9¦žl_x0005_Gè_x0002__x001C_Õê¥2»(Ø¡pµÝ_x001E__x001D_¿«Nrc_$'þ˜_x0002_ŸŽiwdûð_x000F_n_x001D_6Ø_x0015_ƒH 9ìOjâó>+¾¶ë6-±NÚ^¯JlÖCìûøÛjØ_x0013_–o©{h¯›^½ó_x0010_u\q# ¾Å¡Ød²^¢ƒ_x0003__x0012_Œ:_x0007_7¤#Ä
‰Qy®un2_x0015_0‹~NÔ_x0003_g’{_x0015_j_x001D_ÙÖDy±'_x0016_n_x000B_r0m¾D_x0011__x0013_Á|_x0001_:9qyü¨E_x001C_±:}Àƒ¼UC?§Yšsã&_x001C_0÷GÇ_x0017_Hc_x0004_šì_x000E_®ñHUíCb4È_x0012_]†n#~“jG¨ªØxš‡†_x0014_í¬Ö-’GŸ _x0010_‘mý¶î™T]Ú= òsá—„ˆBûUl(ðÚ}âÏ»ËEà¨_x0010_¢^ ZæÜ¿:
¼Y÷Ë)„è5Ó¼wn,Ç_x000B_c•øîµ_x0015_Ì–¸è´*Ùv˜‡‘n÷>èåT_x001D_@"Íï› ˜‚5âÙ6_x001E_
_x000C__x0010_n_x0015_œÙ
î_x0011_!YwžÈ”ãKµ`«_x000E_ìBH^ŒZ°+'£þ¯(\_Ó_x001E_Ó93i_x0018_Ü?*¸_x0011_ÊÂ_x0005_NJ…•³ÌÙA¬¡ïE½_x0018_C¥žÞNrQÜU}u£—N«"»_x000C__x001E_
^_x0012_‡ÐŸÙc°_x0001_‹Ù$e™Ê’õTp`k:·Rˆ.ˆ=Òsò™Ã©_x0010_ŽoÉçD³|ËHv‡@è@Nf…£ZF¾…3]‹‰óÞ…J{ì©Z Æ-¡¹Ã =P¯\ëcÕÅÐŸŽx
7¯OÂãE- œ_x001F_†*Ù¡_x000B_'ríÏ´_x0002_h‡™ç_x0008_	Z V‚ÖqÌŽXUL‘“ä´_x000F_ÃöíU)_x001B_«¼_x0007_ÍÄ_x000E_Ë–³öíØ‹CkO«_x0018_¹â_x001A_f_x0007_	šî_x0007_:Ù_x0008__x001D_Â\4_x0007_PFÚ}ýü¸_x0004_*Âõ¦¹>
ª$_x0018_™N»“*™I_x0016_Ï¹9_þm±MŒ›…PÖ·>=<ü÷zS¼ô¹ýµ_x001C_4[»íD÷¿üXéÕ,”Äž«Êsµ_x000F_îú[˜_x0006_iõùÚoÛcSqÒà_x0002_(.íÒA³“û›‡¡ß)dh±ÅB½_x0004__x000C_Oî1²_x000E_°µRoi…_x0016_yquÇTÿTõ,CÃÌlÇJvº—_x0005_o@ùÂ(Q_x0018_¹³‡É»Ò­q½>_x0012_QeïYÅÐ_x0016_ºîŽ
&_‡BÛár_x0001_£Œ¶i4žômJnUÐmNŒ«_x0019_É…:¤’íQÕ$†!I_x0004_¶ÊÝ fï¥ª¼=
­}–<£y±“än´K¯öøÜYªë»³º™=Äl_x0002_È$ÆVÔA_x0017_Š
÷…_x001D_Î¶þ_x0008_‚ñQ_x0005_ƒ\Ó‰µù_x0011_[Z_x0011_À]_x0001_8‰çô…q€ –Ä 7_x0019_âK€ŠhsÖž]cøøÂyfH+sJèøw™}ŒBÌB†_x000C_$B_x0012_Î¶œÚ_x000B_¬‰€›n2Ùj‘¯_x001D_*_x0008_˜û¤_x0001_Y_x000F_b6‘ì ‰XËÓ_x0019__x0014_9•3Å9_x0008_	‰ùzôç¯È_x0004_Í_x0005_ST_x0019__x0011__x0004_Ú×v[ _x0001_›d½$Ç‹úÛ¡a0Ï_x0015_._x0014__x0012_dYª×±/¥$HÏ@`¥_x0005_`ÎIjÖ_x001B_ð_x0008_O²PJ_x0016_8°¿¿•x_x001E_­ýÞ@¯àkHª_x0013__x0015_„tû$	Ò˜²Iô	7r]² Ú_x0015_/hƒ/Â¿†Ž%¸õ_x0004_ó:W²Ù_x0015_M©E„t!c¶Q4Ûm_x0016_`òÃØn˜3‡_x0016_¸°_x0018__x0001_q¥Ø]øºÒ_x0002_Ž†¨g>ýôyUå_x0005_=Lž’&@ëÂj…_x0002_«„?+_x0004_ÍÀµ¾¬“j‹iæ–Ïb	üpß_x000E_ˆ&7Èz¼¿_x0001_óÂÈ_x000B_!q>ë???® [ë†–V-ÀÀh	r}€_x0012_­’å_x0002_ ï $—¹Ý¢ñ3;Íù»R†˜¼bl×WŸ¿cd¸4½+€_x0006_÷¹”=<_x001F_'èã/+Ð•
2žùû_x001F__x001C_ù_x0015_1ÉBaéÁ_x001E_^œªD´éÌö)9˜½ƒ_x001B__x0008_Â_x001D_3E_x001C_|°¾ïFÛ†¥‹_x0010_ö•ÍÜ¿_x0001_ÎÜÉâEA›bà€ˆaÐ2_x0006_f$©æ9ÖÀTw!36*âýYÞ|—t¡I™K.]KTÇST>w_x0011__x0018_ŠhûV™”çŸ¾%OÚC_~ ó‰?þþ_x000F_ý_x0013_³Û‰Ðmû¯¼¾²_x0018_˜_x001B_«ž_x0007_4ãµ`||\@PG=±àžwÈ>…_x0019__x0017_ÿõT_x001A_l¿jšÛ®=Â9,"À_x0001_‡ù–RP^›c??||å¡#à·…Æ^_x001B_i«Ä©f˜Þ{H_x0007_Ž_x0017_~È”'„Z‹€‚/pâ«RÏsî·•¿¡q‰|¦lã•iÈ½…
_x0002_u¥uš_x001F_ÓMJ_x0019_ÙÕª ;}øKÑPP_x000F_áu_x0001__•÷K­âE_x0015_G·;´ñŠaåèz¶%ó'uZãúƒaê…êOûxÂ@ÔõQx} ƒ_x001C_?F4ÎeÆeÖ_x0017__x0004_Þk	9I
}äZ¦Žˆà_x001E_ýŠâ…T_x0017_FJ÷$ûW	¹•¬Z²=Ï(ÞQÉéÜ_x0003_œX_x0010_3ë¡C´kZ_x0005_·¿¹¢J±–‡’!S°£yì=xßÌÍO_x0011_xAdýüùqýe½×)9s_x000B_Ã¨“–¿Ø®4¾_x0014_ ½¤Ýu=ú“½ãª.{JÉ”_x001E_rU*­{øúx_x001D_Ÿ®ô$_x0013_Û ±”k•¸`_x000F_uØÜVçijwÌÊ@_x0015_BÌÒ¼Û­w·êh‡¼¦-_x001B_/žo›ŽjÈïh1_x0018_n_x001C_ dg¾É>Ýt§“&T½íº?‘å'_x0011_—3_x001D_È	²Š´( :Ó^_x0004_§ª³dæ!ƒºN_x0018_Ñ_x0008_¤V›æ¥D/‡ÀTu9“6?Ó}p>Kw7žÍ_x0013_Ç»¨_x0005_ž°ØdD
@V_x001F_©It!ée_x0018_vM‰_x0017_²¤t¹pf±yƒŽ`/úm´WÈº²gÉýê†‹h0_x0005_Ž_x0007_˜UVàh'4ÇY/_x0017__x0006_:·_x001B_Ç³gÓu_x001A_˜îVr¿Ïš_x0017_c¤°gÉÃØÏL;_x000B_] Ïj_x0001_°_x0014_ñŸeY±q@4ÞÎ¿?“¨’ÌÔÆ_x0008_'é!É_x0010_ºôsæí[Š_x0008_~‚û¦’;_x0004_¹’tsÍüZ	|:__x0003_Žèxô_x001F_Š²_x0002_à_x001C_3
_x0006_s9á÷ûíÊªß_x0003_û½MÕy\^ú´”ÚŽl™*f_x0019_@¿L›´ ½ä_x0012_RŽÓ
S:_x0017_G¾_x001B_YS.q{Vp
-x^ Aëë¶rï_x0011_0#ÓÏ“Ü@s¼M|8â(z_x001A_~è£úžŽk_x000C_ïÈE_x0007_‘_x001F_Š­üÕäúÌ)åI_x001D_CÆúµÂ_x000F_üY£µ\6u©ï‹uº­ÞÖlš¦[|_x0008_}CÁÜK­Òâ—tkl¼åŠØm_x0005_FÕÓ[F¹ÕuÔÂ×_x0012__x000F_ 5Ÿ_x0017_dø|Ä¾ p¬¥«uHÓEV+|Õ_x0001_¢qtó5áí òíIQÔÍZø
Gô<Å¢b_x0015_C_x0012_7b;m6¯_x0013_ó-j›ŒJ_x000C_º=Ýpæ{|¡kÓ _x001C_€ï_x0002_†™@‚4Y–ð¥_x000F_ŽoO»SÃÁ„*(9už<7ˆÂ¹°°\óÔŸ7a]X‚•ÊÄ_x001B_oÐD;Á_x0015_ÏªôHPÄA #cÑÞ_x0008__x001D__x0011_Ø3¼Í;‡§Ùþˆc_x0011_[=½_x000F_foW}¹b ¯n5ô5'z¡g[³ú„ƒÎG§…Ê'_x0017_ŽÖGh©_x0004_þ²~sÆÚ«f_x0018_&È(_x001F_P‰¿¤äÝS©„ ìEôXAY.$ØNIkÑ¾ºƒ 6<
„_x001B_ÁZ:“Ív_x0019_È´_x001B_ZC¡Läiù_x001A_C“Ý_x0010_árÃƒâA1_x0004_*”:–Vž Áô¡X®Ù›Á€Æzl_x0001_4’QÙ×ÔO¾¬AetŒu…}_*g ª¤]~òš
J-`Â2ðP_x0007_Œ*þF2_x0008__x001E_ã
ö_x0002_«./ê”PÇÓ_x0012_âîž¯¾¿%_ÐÛƒê”ÌÕñ¤¢_x0019_Û_x0011_Lð_x000C_×;
µ_x0019_[V_x001C_´˜Ø%OÎ•ä_x0002_Û¹_x0001_hÇW0¡º_x001A_•Çêm_x0015_Úš È_x000C_£¥Ê—¬O¿?þÒ	Øáž´Æ]«lg¸¸\àoÒMÑ²y™$¢_x0003__¸_x0003_áiö©8ì_x0019_½É™Ù·!Ê»-PÆ®'1«ç—Üûhòí×CEa¬„à{Áì·_x001A_E·ßÈû7¡ðf_x0005_¯;-
XxN*–_x001E_­m_x000F_í©žµM_x000E_¥GŒ-}ÿ;[úh_x000E__x001B_we„c_x000F_D>:ïV~LIäø_x001E__x0012_—nØKSfj¥c)B’ò·`ý/_Öê#z_x0013__² ]wd_x001C_Ã×_x0006_9òJj_x0001_Ä6„1v_x0019_b8‰_x0010__x0006__x0006_‡iÎd`G8ò›_x000E_F_x000B_¬½§<ðõá«Ç <@_x001E_Øó®FDnå@p‹ Š„Õ•m£Á¢º±_x0013_ß°<tC ¦šËP¬ž€n\}4Ì9
/žSäH}_x0001_Å(S%:^&7×Ã_x0016_7NQ×Öâ MûAëÅRNÃc_x0007_,0_x0017_iU'UTUçön_x0011_¾‰+|ë_x000F__x001E_Þ½zVÑ÷_x001D_wö_x0012_–BÐÏ(Åi£J#uæx¬âá_x0010_Ö3ñ_x001A_`®Ïª‡_x001E__x0008_7$/»t·@¾_x001F_:‘3]Â{µíÊÕÕÎ_x0019_eÓdòY¢SKÎÄCÇdÃÀ_x0019_:â;:sÔWçŠn¶_x0013_FÖçŽqÁ_x001B__x001D_ 06«Øú?i¾¥_x0012_d	à_x0016_Ôiíl7,S€åeúŠx6 ì…’›º`›ók_x001B_ûÀúîõÂ¢Yv_x0016_Õ¦¸RÛOj=áÄ r4E3ÌÓ½yÙ_XydhþÑ«åŒg‘OŠ_x001F_8V®R/<³L;„) nqsúYCØÅuÆ4_x001E__x0008_ýë_x000E_›1ÜŠ¢¼*"_x000B_õrQ
_x0016_%{¨W_x0017__x0008_ã¡ÁV«¬”­¹_x0016_[>$<Uüm“_x001C_0+õ_x0016_ÞF=£}ÎÎ_x0004_ ˜_x001F_
‹&Y˜ùP×².:÷e®pˆž–k_x001D_T,Ü1_x001F_ÌÂêê-öƒÙubO_x000C_<£kPdðÐY_x0005_žçÌŸQ.'T_x000B_DAk|_x0003_cëO™”\Ð'á9žkýöð™k_x001D__x0001_ëtO¶_x0005_½ò‰:ÂÑåf`§çWê_x0001_íø|0íØ_x000F_'Óq¬cf%
O„¡õçZ›%àïÀwæü°k˜^ÌœÖxSË‘G_x0002_;º•\_x0019_µ_x0015_‡k<»œÀœOï0ð8çi_x0018_ÄÆ÷K÷${JHhûü_x001F_†g¹gÇ_x001D_Í
“Õñ_x0008_Ö0ù
ç}Kû»_x001A_{q0.Z×Sç†õé³°¹ÇñŽkÏRî4å¿ @ð0Æmk¾_x001A_S©åÅáÛö½XöÞúÅ4Éw¦[é—õSr>'_x001F_§;ãtÎ»MçxŽ_x001E__x0007_š>¯ _x0013_Î_x0018_Òž’ì§]Z_x0001_µÈ€J ?’«S_x0013_ê/FÑæ(ˆg+!Ø«´²É•º±¦³dM6°Ü#DvšÿÕ”ÆÊyžmÕezh»Ñ©_x0010_·9tà@9ø=ÙñÐ,ð)Ýå’OÑ_x000F_
þÂj éX3£µËáË:TB;Ë_x000C_HÊì2ÎÑÇI;C‚E_x0008_â_x001B_¦bVlÛýY_x001E_/õñd˜‰¸±k}]·	_x001B__x001B_ŽA€ŠcU9r§¡Ç¥Ñ/íWú¥:O¾Š¹m.«Y_x0016_÷«_x000B_Ùì+†¾ï&êãv_x0016_÷| #_x000C_ÆcES2øŽÁ_x0003_*š÷€¢±¿Ù_x0005_"õgëß·mÏó;™[8¦;5_x000E_³Ë«$(´öRS’ÛJÈq_x0004_ÚÎjA4Ý[A_x0019_R“_–Úñ›Ž!1t¯5ìÇº^p_x0013_]ˆSÒG¯ÿ_x0017_ÞEžã„±ÕÍzÙÂ	°ƒÂú±lI_x0004_±W0_x000E_„aÎdÝ+“Œ2^6Ô”_x0013_G¶õ>_x000F_P,„´Ò±_x0005_Ð½]ŠÿÓlýùN_x0014__x0004_–_x001E_«@>59·6“Õ_x0005_Èí“1SMLçÝ*&€ÌÔrû·Ç¬Ðv_x001B_|_x0004_ _x001A__x0004__x0004_¶5ïµ|mÁò¡Ò£@-gkb	L×àÒ_x0011_S©_x0008_|5’ó±>ªè—Ë»î=Ìý_x000B__x0008_5Ì%`ßïVl_x001C_Ç#ìD1OçK‹=× KÙ\%ÿäÍK/­þ á´`_x0016_¶ÿ[Qoo_x001C_ŠUã…¥_x0014_r#•ó|Y'YBM,fó_x001A_u0
_x000B_6»¨_x001D_Qï«àƒ‚®ep²uþ_x0002_õst¯Ç_x0008__x0002_fve –´epŽ~è’_x0002_Ã_x0003_õ•_x0019_Úx”½À_x0008_Ñv(TmŠ«#F/AGÍ½‡b˜³E7á¸…WÊÝ¢²_x000C_ªNuB«j²}S2%_x000F_"ðÕO´=ÞlüŠŒÂu§IaÕl·H?Q[wŽŽX˜L_x0006_ ‘ãjÞž
Wë_x0003_½_x000C_Jrï’_x0003_ÆÊ¸%´”á_x0005_œ&ä¹!wLs Àv_x0002__x000F_ö÷ç$#èÕ_x0002_¢»ªv_x000B_mklôÈ%øç¹Sæñ×µZèªì[9¡^ë¸^rà»›ØsÝÞ{_x001F_ó)lÇ¶þÜªƒ,Ïyó'jõÜôYF ¬õ"zÏ8Æ£À±¶Å_x0019_/&_x0002_ðÕMš%Øf_x001A_w_x0007_N_x0012_Éî{û_x0003_uÑlÍHpvà†®•É_x0004_HO_x0010_Á`V¬_x000E_îü@_x000F_Üð!úÁ¬·Õ]Q_Ã.Gà¾ŠË:”iÎs1Ò‚ºéþ_x000F_DÊäË–tÖ8àˆj­ —T4_x001B__x0002_ÐÒ_x001B_Ú”2yj 9áª“Œˆ0tçy‘_x001F_UZ’_x0015__x0007_¨_x0019_…
*_x0008_ÌÎ8L©¯_x0012_)Á"
)ÀBÛcRÒŠ•á_x001A_8ðìÐ”w_x001A_ÉmšúR¶Ú¹×©Õ‡‘_x0008__x0004__x0003__x0002_?ðm×j`Ý¤*
uÁ_x001C_gµÊ á¶ p|ß¶:ºì¶Ñ‘D¾œÕ_x0018_¿_x001C_Ç
bK[_x001E_µP._x0006_8_x0014_‰Ü(°Vôûÿ­_x0017_¯[·â«ˆR_x000F___x001F_Ù²œÐõlgN‰_x0018_˜¹_x000C_(\-ƒ)+|$ã=åH˜æ¦ï3Gþª’rËjØ¯AVÞw_x0008_JîÒ_x0003_¸ÃÏ’¹hFÇOýe_x001B_Â¶_x000E_Äû7iµ”iJè¨ZkÒ×]ªŸ_x001B_@gÏ:%-Uñ^__x0004_ÍLuûæ…ˆïÝ_x0008_kO(žü•‰çG³d&Ý­|V×Ù-Šd¾?sÏbÏñ´fD_x0010_Íæ_x0007_ØóYVà_x001B_ê†6[„_x0011__x001E__x0014_–_x0007_éÎNjz2C%«–ñ-­#ƒÌFÎº_H*j^„n<îe_x0017_OpDt£¼1•Q_x001A_ôSoY ¥ú,Þ'1«þÙˆ»Ü
c¬Ù³qìW¼1T*ÝÈÅ_x001C_ŠE_x0010__x0007_¶U‘¾_x0002__x000F_Ñ_x001D__x0006_š*èíd®íok©_x001E_ì5_x000C_³_x0017_¾_x0013_Ã0VÖG•nÉ_x0017_>¹›ÀöÝØªþÙ$'äÁ›¤šª^ÈÓÝ_x0017_2
Dºí¦¾_x0014_uÞ&æMÅ)*ãÎ¶Ò	Ë„¾"_x0006_¥†)–
_x0015_³Cµ=’—þßôJ5zòäïhé_x0001_Ò5¡éÔ_x000B_*èSJ
ÇØ_x0017_åjŸ–U­ß9íÌ+þ¨ªMý¶Ð_x0003__x001F__x0001_í‡vî†…_x0004_,íß8Å4øqºà_x0004_ž=ß –=Õ£_x0007_60!Gè”‡zbQæêý“_x0006_í _x0016_au’Zð¦Ò?­Ü_x0016_f›Emˆ;£+ÌŸþoÌw{_x001F_‘E¼—Ur_x0018_áÁª€—¬T´ÚuÈ1NÄ”3Åi×ª
-ÒÝbŒ\*k‚i³sä ¿W[¬r{Œ¯u½Úf
E•ü0Žë*¬÷Û¥Ó'ba÷øN¤>/Ÿ_x0013_=4)_x0007_ž–$«¹—_x0008_tø3’á²Ý¢Õiôõ´êKÝYËéÌÆtj+Ä›_x001C_±Ž9?0Ê1{_x0018_>¤_x0007__x0008_a„ðÛŸìý…úÿbìÏ_x0017_ZWËƒ¤ª[‰96*’†ßÌã#H_x0015_wÒMÍ_x001C_ujc›4§µ:´RšsÔÿKÜµl¹m$Ùuþ_x0005_wž9GœAf_x0002_	wj©ÛÖØÒèØš9½_x0005_I_x0014_	_x000B__x0005_p@²\ô×OD$Þd–dg@^éU"_x0008_ ã}ãÞ+Ÿà0íp_x0018_gò:æˆ¢Ë1_x0014_-_x0006_{p$,Ób›Um.;._x0016_a_x0015_Â§[rž}Y[ª_x0006_úêìSQÍ§‹§Á_x0013_m®Ý€_x0017_-oú)]_x0014_ðì7áŠ×Ÿè0Ý‡Q0ê²+HE
_x001D_¶Œx¾P›´./U7bã,[R„'ˆŽJc—óiXá!-º_x001A_xÝ6ûá¡¯-g>_x0017_4"]h¿_x0006_*ÕxÎ_x001F_”_óÕ±Øã_x000B_ò¿Á(H_x0002_õ¢Z-ý¯K_x0008_œ._x0001_Cenå:–µMÁÜ’ih31²®xÍ_x001F_òŠ‘Ì%01Â•QZbÖÿ×_x0002_Í± çk®µèºÚ¯±Ë8ÄßŽFÊß_x0012_T_x0012_„î_x000B_ “q)yb£´_x0014_»Oï?.0ˆÆc+~¿îk\ñ‚ü	N_x0012__x001E_¢¶ÂgÐ=¢¦±ÀÌ¨_x0005_ûtôÞõ²LÂ°_x001F_­_x0015_``Mëòq£i²ôØ_x0017_v_x0013_*ï_x001E_sÇëÍ_x0010_VÌƒ)¿‰ÈˆŠô	Šp‹¥	žÐjÏ­õD”Û¡[P_x001A_sÇ¢ZÓÊB¾kÿ<_x001F__x0010_úE	_x0015__x0007__x0012_ß÷>g–KWxcçË#m‰m_x001B_JxxAÊ2AHk/_x0001_Ûêè 0k®_x0010_Ž2=ÄKÕî_x0011_#“k_x0017__x0010_Ø÷—_x0013_7b «, jð…<ã £”_x0012_Ù_x0003_\¨~nS9NyÛ0”–o©\Bò:ˆne[!ƒ·Í<¶-%T‚soxà–ÊâtÀ×ß˜Ö¶îÛdMSø®5D¸+Ô_x0002__x0003_áòèƒzäE¾#_x0014_è.·;â_x000C__x0005_K”Båú|-/%·À_x0017_Ñ_x0006__x0005_Î_x0003_>ž_x000B_šõBÍ_x0018_°æYR7ÆÜ ó2Ç
™;Û ¨aŽ³‚_x0002_ë_x001D__x000E_ú;_x0003_Õõ_x000B_«þÅWNCgC_x0008_®LX_x0006_q4ï_x000B_n¿ ÿñÎað_x000C_K©›jÐ½I¾ÂMr6Nb­”;è[Ð_x0001__x0012_`ßÝŸ`b»R
Ç_x0002_âò~xëß@Ò>P/h[¶mö¡IÙïjú|©cMmž_x0002_)‚®«ì¹_x001E__x0013_)12ƒ¸÷¶–&_x000C_	M¢
/×Êm>àö@»þí_x0019_ß£4˜"G¡
÷_x0017_¡6¡JÅbtóQ_x001A_	_™¿iÃ½C†(yïj‹ãXˆÖ ^2Õ9_x0016_¡É‡Ñ§gðDÐÅ_x000B_š†“Ç0ùN¬Ûý”ù_x0005_N_x000F_Ò_x0015_®¬HP_x001C_YÅ”É¢(i_x000F_?8_x001D_.ç³/9y_x0014_ÂcÝfM‹p`æZâ$~‰9ŠýÕ(·s_žH˜T¤À‚ ™±_x0019__x001E_ÿò_x000B__x0005_05o_x0011_´RU`_x001D_Å>_x001F_kPcåFÃp–†+J_x0019_HÑrA-à_x001D__x0013_cm|_`çïTŒ›Ö/{D_x000B_.`Ùå_x000B_L_x001A_ˆ/ì\M]_x001E_|­§Á_x001D_³
Ù”„bè•XxÓ# µ¦v+×Nejb# ªÔ_x0015_âçáè@¦bï”¡£§_x0012_í„ËÍR;š‹RË_x0006__x001F_»g·Y§s@ Õ2ôþ_x001E__x0019_ U¡1b_x0014__x0006_©_x0001_PP›i|<P_x001A_tø)oIª ïöm2šÔµ¨
¿7¥Á Š#d¾MNTg¯_x0017__x0010__x000C_Jd_x0018_‰¯£¦âÆ–¨ð_x000F_1_x0004_9âH·Â>]›^ _x0007_/]Fó
_x0001_ñ‘T‰³EÐ_x0003_H[Í”Ñ÷òì‚£Çø*N®^%ºÕ_x0006_ŽSƒ1iø™ûËÊ+_x0016_ÎHb2?v]¶_x0011__x0006_‰Zýì+~_x0002_O _x0015_cÜ}/ãÅ_x0016_a"\‹_x0017_ú»u›_x0012_
8×¨ÿ;\
^_x0004_ê*C¸É¡_x0001_ÀÌP›Fê…¡í®),ø²¨ødÞúU_x000B__x0014_ÅÊ]y_x001F_m§áOd_x001D_›¦Ÿ+%_x0004_ä_x0017_ÀK_x000F__x0017_œõ‘lð_x001D_L¤Çõ_x0015_5qæ-ðÛàÁ	•ÐRÂÏC„EQŸí_x0001_Œ_x0018_>s‡Ïº)x2\_x0008_ê’Æš¶_x000B_fQºè_ž0VÁSlËY<7$ƒ_x0003_æƒ[…XEüò?kò>ärþ­ûã«Uô_x001F_É/+ûÛŸÚ¿üw¿Ç_x0010__x0012_L_x0012_\MM_x0006_Tñ€õXß_x0019_sÎv­¡ "_x001C_ŽÁ_x0006_6«œW[ºY%iË
Á<˜áƒaœ_x0017_Ét _x0001_ýß |ÿÏQ_x0019_Cø¡cÃcæù´LLòu²&–i†åª
µ_x0014_èL®˜V­êÒæn×ÕæRnìX¥…LûÙ^šSÝ°°_x001F_“7JüÍ¥™â7_x0018_O±_x001B_}«.­æ¦Qžç_x0008_¨Îwòo4$J;Õ¹ß~x=[àËÎ+(_x000F_HDÅï¡‡¡ŽÄ½¡EÞL¨šý_x0007_FÄ*«¤+Œ/B/_x001B_K¤[»K¦{<ä˜3z†ì_x0004_á-bö¹Õµ„£_x0006_‘³.v~^-_x0001_‹_x0014__x001F_Ö-á_¹ê¡ –ñ¾CnpÁ_x0013_d_x001A_a Üdð¶¹_x0007_¶–ðØ8‘)Co†ÃX¤¼ü7_x0005_ÔÚB¶'É8ºÖ¬9“oe›õÇ*LcqŸˆ3¢_x0015__x0013_xo{_x001C_íÕ_x0003_s_x000E_óûSÊ=ïÅjÌêV.¡¥cÂÉÉÂ ®i 9³ÑÎ!¯_x0012_UM…	I_x0003_¤À×Ö±ñm,‚%|µN%ÿ]_x0019__x0004_€ý´^¦T"aðx_x001E_5_x000F_ùc†[=_x0005_Ý_x0005_:m¾r	}—¼¡,_x001D_ù™_x001F_ãtÅ…
Ž¡X‰ÄòY”Á]_x0004_Q^_x0008_ìXUØ${b_x0016_ì ~P_x0018_ŒÝ>â:×=óêêbQ_x001B_ˆ={S¿¶”¬žˆÇÄ_x0004_Æ65Èç]ª6|a¤Î±_x0017_ØÐ<t[_Žä­Æ^ª›ub0¸0ì]ëT}_x0011_:5B¯Œ„_x0011_†_x0012_ÈÏ¡Å2ìå_x0011_ºqý»w¾w•:ûT_x0013__x0018_õŒ9ÓoD¨£HŽ±ù¼X|_x001D_ÅŠØ_x0007_¡D.Ê‚P«è'kð_x001E_;6í_x0018__x0015_ÝpÀvÇ€¨__x001B_j_x0014_0_x001A_y¨Œqn_x0001_`÷_x0007_'¬_x0013_a7>xe B­„Ý_x0014_­_x001F_3®-ï8Lµ¸ûÕ¹¤?HóS©_x0017__x000C_·Ìh¤À´_x0012_¦µ[…
V*_x0013_×ÝÌå_x0010_˜ZRÚH_x0019_Ù(³îc	7i`_x0010_¦¢Ã^À[Ï«á<äëGôF¿_x0015_(±¼_x0001__x000F__x0008_®£”žh_x0016_qÀU¢sÎK£.1yücÜhD¨³_x001E__x0011__x000E_ãtw Å_x001F_{Ê_x001B_ –P_x001D_¥Óv?%ÏÏ×âT?”Ù“ß8ÁRf…b!¦,8º*2ÓáUËØ²Fš,‚$Ö¤W_x0005_-…b$Ê¹6TL_x0010_§æE_x0015_‚éNPa_x0001_ñ_x0008_±Í-û8W¡Ðóþ"×-_x0007_
ûÈ»|B`‡Wù~ÝÅDÊÑòÝ0fëþá¶ÖÄ6Lƒƒí¢òÖµu_x0002_À–_x0011_¸Õð_x001F_Œh_x0001__x0018_—_x0013_ž;û_x0007_šÌ0_x0008_ðwÈj^â8l[_x0016__x001C_A_x0012_‹å?¥_x0005_³Œ_x0004__x000B_aoCgÜnQã}Ou),.	¤_x0004_¡ÈvMŽ-:_x000B_Üyx(ª»ÝT_T@:÷ˆmÃË_x0012_må_x000F__x000F_ååÙ7kÕë¡.™¾Ò !œ_x0006_”_x0012__x001D_Áãu_x000B_—ü»ßQ1±ÔV\_x0006__x0007_AÅ_x0016_á_x0011_œ9_x0003_õ<µÓ@\ý
^ª_x001D__x0019_%÷‡¼ì4$0­$”PSŒø¿ÆMÖÍ•À_x001A_lE_x001B_ÙY‹pd\¾
M_x0018_Ah*Æ­?ÞÞmh_x0014_Ø-UD%	¸p“\ë(ÐIWø£_x001C_¼Ý@äAÎéÈÀ›þÇÏh_x0016_,Ð‹31_x0015_Ê_x0008_ïr_x0016__x0011_ð[\6_x001A_f¬<ŒuÄØ£œìG_x001F_~úù£†à_x0005_‰ìãcFÇ¹[håy¨*’˜È×^O3åZBÔ>^Jüz'4dp¹›zw]Ð…qAë¢4I_x0005_–¸‹¨Æ _x000E_í_x0018__]æön_x001E_._x0015_¥–¯pE_x001E_ÍÙWX+TQˆž_x0003_ìÞ:Ü9;K–u¸4_x000E_ƒ;_x0018__x0006_p·yEíO®YZdœ`¸©÷ý¯×?ªŽ÷ŒG4_x0001_5´Ú[„rîq¼Ö]œx_x000C_A_x0006_I_x000C_^_x001D_ñùíkBFžü˜ã„_x000E_‡$Ûìxl§ámE¾îŠ¥
ÊMA1îéßÂ _x001E_Ï_x0011_?IÉ
¼“QªSÜ<:#_x000F_hÅ_x001F__´ÁíŸ§ìd­jÌ¾ïà·UÌ ]È<_x0012_),8¾â_x0013_ßVn_x0006_l[CiŽÏ_x0012_ãvvf:ó_x0014_ÜbF_x0003_2¯g_x0010_&_x0004_°íÚm»çÌÓ*”_x0006_L_|Xãnt6_x0019__x001D_ŒÂ…§_x000B_Ãƒc™}ˆD•c~f7.cñáõ[î_x0014__x001B_A™®WS·w€›_x000B__x000C_Ét_x000C_‘DL‘úX™_x0014_MF_x0008_pKÒzº L_x0017__^@ÃÎÈ9nyó6YwÿôÊÊ%­qÄÖ_x0015_»ù3_x0018__x001E_¸_x0001_†ì^âXÒ_x0002_kÑÆ_x0016_ÓKÒ&”zì| Vfµ-ÎÍ_x0005_!P_x000C_EC”¤`ÍY“…	r9ž‘»{|·}ë€-›Š¥ŠÓûXùm½ÉÊóÊ Ž§4ÊÈ^>Û(?ˆ¶Ln­kœQ®ÌDm_x0007_f)Z_x000E_»þ|_x0008_ãå?[Çöéô¬N„ŽY‡8!_x001C_Ë)±B]Õm¶ÖgÜžÇ
;±±Ë_x0002_YiáÂ_x000F_È”_âÆ×Ð\±#20·Ò·S$S_x0019__x0004_‚úÏ8§^“–ö) fƒé |%ò:R?´?á¤J†jÚGæ™_x000E_
9"-¾_x0006_ñÜ/_x000C_ÜH_x001F_²
–‡1R_x0004_Ì`_x001F__x0007_x½
u |É_x0001_
r¿ÙÎWßËámUaHÄòaœ_x0010_¯i pšƒkðƒÌäø­_x0011__x001E_–q mbÈÅ?¼~û_x0003_ßt
ûóIßŸgžK©0¦$“¸Ü²½–«ÞyØ”Ë{Á…0—Q(8µ¾,Ä2r@,Ñ«²_x0002_¨Q›²£©ÉJrÜ£eVŠá¤ë:9aD*Ï‘1J8_x0008_ÎÄ
b-ÒWòi5Ó®Z_x0010_
º«_x0011__ÜOëì´ÅÅÊ-Ÿ4_x0011_ÕO*ø_x0012_Š_x0010_jÙÇMÞ0šk$¥
‡_x0001_NÛ*ÏÎ¶Å…Î•bÌ¯íÊïq*_x0014_­XBç_x0004_­À(ý_x0015_R¦æ.¸Õ_x0004_—X _x0014_Êç™Ñ·¡KÕ_x0006_›¤Ûìh+}_x001E_€_x0001_õ^Õ_x001C_b9Ú_x0004_eñY¤/_x0016_;QKÍ¡†ŠáD=Cˆ½ùó‘cÛÚH,Ê03±Æ_x0004_÷r9!IÓ_x0002_$F_x001A_Aï¿¬í;iÙ41 Öœ7#Y|‡‘ì1o¶—Æw_x001C__x001F_ª¹œÓ#æ•˜ù5ù1+_x001A_oep-°÷t¦YÑ '¯ö]3†k_x0007__x0007_¬C<öÛ¼ö2X†u*N|Œ_x000E_Aš_x0004_bSX–_x000F_nÆm­ƒx¼ˆÍD3_x0019__x001A_
¾c¬_x000E_»_x000C_ý[4¦ ã"_x001D_¨Ù_x000C_&µçpD:Â_x0006_ÅœæðÓ÷ÿ¤‘RQÙqR_jY¡oßï ³_x0011_“?×H_x001A_Ç“´Ht¯_x0013__x0017_Q_x0015_[ˆB+_x000E_þð _x000E_S_x0008_BÜeC›_x0004_¿_x0016__x0011_rÄÅu%_x0013_Ñ¥Eeþ€_x001A_›_x0015_¢ÔËœiíÆ_x0004_±NF<Áëq¦;_x0014_Âß@¹_x0002_>Š†[‰Ô)ï_x0013__x0004_äíçc]øzÌ(Læ_x0010_¥¯)ù--sÁ´;¨ov\ï#9m_x0003__x001A_UŸÎ¿ÕÍgF-ž8PR”×Çãa†_x0005_°3_x001B_û/ÅÎ^Ñ×õ„_x0012__x0013_¸s^_x0015_Ó…
g½Ü´g©‰Å¦~^½ùÏ·«SU·I(gô_x000B_ÁÝ_x000C_Ü¬ÜÖ‡ºä_x0016_
RÈ€ñËú„SÂ…_x0016_òUW&ˆâH^O–¼bN;Î…Ô€òÇ9 mQÿÝ°“Æƒ4_x0010_Ü\©A€_x0007_ýD<ò_x0003_i³gì'šwülˆ©Ç_x001C_iÏ¸©§ —t_x0003__x0002_!b_x001F_ŠÝˆ_x0015_‡_x0007_Š_x0014_¥2_x0010_8K~.ì_x0004_õ~„c _x001E_¤Aë_x001D_ˆk©	€_x0001_Î_x000E_ŽÊš!˜‡Z'¡]·õ_x0012_âlaˆ –ì©.vÝ
Ð.Y'	îé§C_x0013_ˆ¥6¯±_x0019_cÜZy£ðÀT_x000E_£|©Ó|ÿ*ùR	6ì\å‡ôûðò·êÝŒwê_x0013_N»³´Àrò]«T2_x0015_ß®Ç_x0016__x0019_(2_x001E_‰`÷~F3&|?€…c_x001E_é-1_x001C_ æ_x0003_-ø_x0013__x001E_;+_x0007_Îh†_x000C_™V±‚Ä­È“éƒ¡_x001B_#vß¿ýÈì ”D˜üCYã–%ŽH˜ê†4† _x0017_»ú²éu_x0014_W›&Ï>·=_x0014_Ë_x0011_^¢_x0006__x0007_ÂD 7ƒ_x0017_^—õ_x001E_]_x0019_2MÿZ“ ›çÍ%!|‰¢±vƒp”ËàˆG¬½Ó‘õî> Å5mq_6Ç¬,ñpâºà!oY_x0004_ýŽ¦”_x0011__x0003__x001D_½þîUôÝzSœ_x0006_æ¨%X#µB­ï¯PˆTLB|H££_x0003_I³¾g~…	eØ#t_x0019_¡¹àC_x0013_'¯d_x0017_S	Iv_x001A_ØÜì_x0006_šç±TIìž6=åuÉ¿nFä_É|é ˜J“_x0011_þziÇóÙ_x001F_“œÌ›Ù„N¿¶àX_x000C_!P9·4¬Ä–ë]TÒØñÈÄóùê$¡!G[ °îaáS
âÔ_x0007_ä‰ä_x001C_µ%ö$@ÎßÇz_x0012_øtØ Óøeq
0C4}zý©·+öž‹ÆÓ½­íj–½hVŽ†ñ;&š!_x0019_…F_x001C_á©Qn·ªŸ²¦ÈªÕ_x0003_>YLïì¹öî_x001F_¥â©@Rñjõ–¹¶@e“H|¼4pæ ÍWW[Nñ©_x0004_êÄY¾Q¼"_x0011_=ªäwy/~ßê_x0018_`Æ\@e³]ˆM˜`9q"°ÙbÍ´KËóg_x0016_/_x001B__x0007_i_x0018_‹/ê>\ª½ïyOT('ZˆLiZ"ÁwoŠ2'×ÅüðQ_x001A_Ù¹8ò
¤‘ñx&q8í^,‘í"¯b,P_x0003_iW:°Æsš<Ï¢:¸Ñãë|_x001F_ñŠ>BØýÃ¯G±“ãÓ_x001A_²_°ì•²á„ib_x001A_¨ÈÍ ø_x0015_ªœøc-€¬ÿq¬_x0003_ßÿðÆÖ‚«wž‚A2r¦Îgˆ_x000B_ë²ø<j_x0015_ÅÜüè*
Í"8oçlŸ¯÷äƒ¶‡²¦‘3RrUyÉ´’¥ùU_x0007_?÷Œ¹q_x001A_
ÊYÞ½Ë,Ü´åqòÞ0×*vwï_x0007__x0014__x0003_††ÏèeYJSûÈ_x0002_Áü¤Ð<o_x0017_nb.»4¹”Füß%¿,!r¬¤	Sñ„3œÍ¥¬·5_x001C_áœÆ
Âï¡_x0018_ÜžIgŠm_x000E__x0019_I_x0003_ÏÐR.>_x0014_ˆl„ÔúRµ, ~‡
yÉÅ!ÇuÐjÕ©ÿ‘Ÿ®Û%kæIa_x0010__x0005_‘(*ûp¶_x0013_zpž@_x0017_+ssâ–RH"^± ˜Íé
W¡4qÃ¢M_x0010_"î‡CÈô7JZ_x000E_¹?<He_x0004_þýBYÞ.¯Ÿ¯M±i%ôÎËà‡_x0002__x0013_Î_ê}Šc_x001C_ÂL_x0008_Žý®›Ò23âÓê%h*ByCèøþú6IFm­;ñšYJN_x0005_±_x0014__x0004_R¡h¹ÐT_x001A__x000E_M¢_x001C_‡æ„‡f9¥ _x0014_2OÄSV. bŽŸ­ñ„ð ¸U6u2oL©_x0018_hí«/_x001E_Ð‹¾ZÑÞ_x0005_¸$_x000B_ú¯¼éG_x0015_²oüõ<‡2Å‘l8áˆçd§A_x0012_`:f$_x0019_vK«’óÈê_x0004_1²_x001E_·_x0014__x001D_Ž­KF2ê8HRgk¹=2'ÛîÈ90ñ_x0006_^_x0016_4_x0011_oòã¥<uçåÙ_x…	*ñCÊŸmÊâtè_x000F__x001A_¤_x0004_µÍ6º¼?_qi_x0013_§`´èmËì¹ p³ý_x0011_¿ÏU_x001C_
øÆ_x0019__x001B_Æ@GI _x0006_ÞWš_x000C_3ÍÑµB³˜C³ /ª­÷_x0002_w’ÆP_x0003_u½©–,î-ÓÎ¥ŽŒIÄ§Ÿ_¿ÿ–)],µ[Qÿ€°ƒ~:À:f!"žHÚ•ä5	I`“gžQò2 G_Ö_x0018_YHAFÆ:¶›ÿg4úœù-†_x0008_:_x0017_»Oï¹Á.&07\_x001B_8&ì_x0013_r6ºÄ ‰Òù_x0002_Ù§º,¹K_x0018_-MŠjmP¤5×Õ_x0013_¾sNB¡Ha„Ý_x0002_Š”OÅiK;ÔóƒÍ%¶¤_x0012_§õ.7Ž‡û„Ëž_x000F_Mn÷Ó˜‹xÊ>Âè%ÀÍ~ÂjËÌÇ_x0018_"ª²…ÝÙði_x0013_EŽq€ÑÎûÚwâÌ_x0008_ØÍ_x001B_6X_x0019__x000E_d[ŠŒ¢_x0007_¼zÞFäNÙþò©_x0006_Á4ƒy³„r¼Ù_x0017_Û_x0017_Bé_x001D__x0015__x001E__x0015_6ã¦¡mI¹;_x001C_ÃM™ì™_x000C_¡ZÆ¥Á$š¯Í¬U(¤Óö¨ý
_x0003_j]1SèaO=MiFN•€9¼õ/éZ¸9Lib]Wv“(_0]¡C£œãÊ¾¡_x0011_® ”†O·=ŒÝHºÎ_x0015_2°¥h©Â¸S4õŽkÝ¤_‘@‡ÜÀ€ UÁ o<åÔ·äy%VAzîË–—<Äž_x0013_Ž_x0016_‘_x0012__x001F_AçL+¦Q_x0012_Á§^›â±ØáC_x001A_`_x0013_lØ…P§"ßž;¦‘_x001D__x0004_—_x0013__x001D_fÛYäªóciÜƒs»-Þ®zÔe]]×¶_x0013_˜_x0011_^±Å
rc%
›8œ1"4¦_x000C_Ÿ¨›Ø=îÂÿâ¡q;Ëþ<öÕUYìÙ
_x0006_mPTç_x001E_Å?[œ_x000B_•2á`ÙÙÉn©Xt_x0011__x0017_~™à†©³0_x001D_a_x0002_1)_x0019_·Þî¯„œÎ÷_x000C_Íàâp÷Ò2Hš*–ny€3Šé0‚HH¸‡ú*Ð_x0002__x0012_‚¦õ2ÌDÚ!ÜÇ}Ä_x0008_;_x0019__x000C_’ð¦_x000B_K"IhU\2_x0002_¨_x0013_~_x0019_cì	1Va_x0014__x0008_:K®’‘j ÔQ'‰|Ï—¤´_x0013_wuºl·_x0005_Íhwy‡0a£ÀOƒ(@±6|€ÛºÉÛ`ÀJ®Žù _x0016_ŠÝ>;Ïžj,_x0011_^x÷_x0018_Tu3†k2Œµ°ÿ‡‹žw/×C8=/*éÀ_x0015_.(%L<®ÆÉR4aƒèµ¬ø_x0008_¿Ôšu/ð_x0012_kËA_x0002_uð!÷&E
ÃÄ@ì­wÝm®vK_x0017_Q{_x0005_–fèsË+>Qžî DâDØV4_x001D_—YÕÌª_x0005__x0016_K©_x0004_	¾¯iB¿¹œ¯M_x0017_ö‡­Y0€³ÿ_x0014_/0pA±/¯6—à {Ò_x001A_Lk_x001E_5àÑeØgÙ_x0014_ÕÎ÷;‡&–à^­$íxéôÚ%¸Ô›‚›ÏnÀlc%ìá…ç„‹¨Çlû9Ûû=,ê'ÜÀ›ÇNàö>ni6¹ª_x0016_™&&_x0010__x0017_Rîæ~wÁmÿ_x001E_¯`ƒÆvõöÍ§%z$a4¿¨Sèã†ÃOò#q’ü?u×ÖÜ¶‘¥Ÿû_ð-3Uæ_x0006_nÜ_x001E__x0015_9ÉxxU¶wkª¶ö_x0001_$!
c_x0010_P R_x0011_óë÷œÓ¸“_x001D_+é_x0003_ÍÌËÔÄ–_x0005__x0012_hœëw_x0011_8ëÂ_x0006_dÆ4¤xÕ_Ü_x001D_ôë'ÖŽëí‡›ÑÅ
–_x0011_Eú»c•sÄG/Ôž_x0016_X·s_x0013_¡P =èÀÒ¼Xé8DåžæZ._x0007_‘“Z	BwýZm6ØoW­´é©6í_x0008_Êú}¥›zÑAa8+˜;òrt_x0004_ºzÇ_x000C_¥¾_x001D_V63§³IÈùÑÿöçÑ€àºSˆóg·VHÿ._BêèB‘
yî÷U½Í¾b1îX_úR
«Õ>/åLÊØnRß·¢
Tìå–v=ÇUýÖÑU.òñhÏdlú_x0019_RÕ‡³¹tœÓE_x0003__x0019_@Ëøá‡Åˆž†é¤¿ÆÚFU_x0007_>Ú_x0013__x0015_6:_x0011__x0019_ä9ºP#ñ¬¾ª­ƒe<T@ŽQ<Àã_x0014__x0014_9òÑïzÇÉËšýrÊ‹|Sç_x0015__x0006_ewT&š“_x000E_ óusÚ§Ü27Ê÷_x0002_%_x0008_¸RŸW_x001B_¨"
îéc_x0018_FV·(’?_x001D_U{8/‡l×é¡¦Ž4^tÃ_x0018_¤_x0003__x001F_qãƒ‘Öl_x0016_ÉXZ£þ=B"WƒÈ1žE;V§9¦_x0004_C_x001F_´`o¶Š¥¸ýùnýamV7´c<äK`ù}$Ó_x0017_ÄÌ˜["c¡ãùJüó¶ÝÔd_x0004_±À‚w_x0001_N•Œ“¤_x0015__x0003_Î·Ì&_x0019_Ð~Æ	_x0015_¶hÎ_x000E_á—Ž¼)"¶uNÉø_
•ô…_x0017__x0018_ñ…_x001E_ˆ_x0019_u¨Z_x0018__x0007_ýAg°_x0005_ÝÀ_x001E_N4^føÍniE…j_x000E_Ò"íü¼ì9êæ¿Yuí”Fq_x0013_*uÕ7¨] 5@Mú]Oé_x001E_ä Ø6A˜_x0006_AŽ%O_x0018_[_x0011__x0014_h–Éý†¢óáÈ´äÙÖá_x0018__x001C_K€‰fÐ_x0002_ÆÑ!ê_x0015_½{{Ç [ìf‚Øm_x0012_40ÛúžÓér¾Œ4Âms¨,_x001F_±t€"¥_x001A_Ùn_x0019_Ë}fPS†UÉ&_x0005_áÉÀŠÔÚT†l¿!+n& _x0016_´¾îÿ×ÿ![ûŸþ¯_x001B_/r9£_x0006__x0017__x0011_b_x0019_ƒMZôØ_Õj_x0007_=P_x…	¥_x0010_‘2øsyHQz©¦É_x0012_±_x0008_ÊqA,>Ü°ìøK_x0002__x000F_Â„_x0012__x0015_ù@C¸­v\’|2HÂ@ìòApŽ_x001A_³eÈ‡fi_x0019_ˆ !ù2_x001D_ K¿%Þ/l¹_x0018__x0011_ªjzÉ!_x0007_Ó­9¤ð½±ü˜˜_x0006__x0019_t}7Ž€.ÂÙã>ôex}Q9,ðZL_x000F__x000B_áO†:ŽÄ}ZC”d_x0017_®öü -TêjÍ>Ç¬©ì@Wó¤àÐÐå_x001C__x0005_^#ä_x000B_ØŽf¿?^àXúRia` pÔòí°ËÉ_x0018_i«_x0008_*T–„ý^Ç_x001D_âo—qbþB\¦L5Èîq_x000C_Õ<ä÷Ggz_x0013_É¦¢êÖ_x0018_.@Ç	g¡_x001A_fˆ<_x0004_?èá"ñ:cJ©ã8_x0014_£òb“_x001D_ Í ›6ÈdFÐû=Š°Üç›ÌÍ_x0001_G+íù‚_x0004_Œ‘*—o0ú"ì_x0007_ˆ_x000F_*_x0012_eNÈÔ_x0004_£°»¬O©_x000C_b_x0019__x0011_YÛÔ	\˜P$å\øCsÍ
ÌXW‰×™æB×íé¶Øi±*Œü%,x¼IÁƒ“¡ÞY@‡VJÝKä¤õ0­âÏMÒ_x000F_¬…0mÙ÷Õ¦ÈŽü_x000C_•ï‰ëhÍ^»íþäŒÊQÚ÷äDa¦*²væã˜lÑK|
Ü¬NØN¥çp5Ód_x0017_#1WO_x0008__‹Û·wë_x001D_¹kâˆ_x0014_ÒFÁ}_x0016_
?TÛJŠ+É—•_x001F_ªP™³HË´=ùðÞ¥5î4í³ZÆj_x0003_G- H®cŒì˜qb¸°*!Õ’–ÇñÃh®=$B*¾M>b¦_x0004_Â{¢_x0015_ÛŸub¬Àº_x0008_:À`+QëÏŠU°D‡	|‘‘”_x000E_B–‡øÎz©_x0018_â‘@¹°gŒ_x0017_#÷Wö _x001B_yzºðkAnhÔ¿¯†Ì»ÚU¸T^¦M’_Ð0˜OÚ:Þ€ñ_x0012_§<@ë_x001E_+v!=œ_x000B_,ñ_x001E_áŒŸê¦_x001A_æHÌ;Ì_x0018_‘Ž_x0013_Œ÷R¤Ú$BS‰ÑÁ~¯B8_x0003_<ö£Ø/E_x0017_‚CÃv¥7&˜ïvÞ
k_x001A_D°¶ŸŽMpYû(_x0006_òˆ(Q¬g¯JÃò>Ñ_x0008_{_x0005_[ÐüS/ˆÏÞ_Ä±w¥A+óíõŽÂàÏËuK_x0014_Î·Lðs_x0008_êó_x0013_³ï¥½Ôûh_x0007_´í‡<,ë3£L•6ç_x0003_¼_x0004_˜GI Uç›MU²i¡„‘/~onÇ´Ö‚ÚIÆâªÃÑŠôª_x001B_²þ™øL<eÈ‹pº¬_x000F_‰¹_x001B_ý.§ª©_x0002__x0004_´¤û}!SÀ•¥_x001A_Er_x0012_sõbB_x0006_PWZõa;Û"fƒ_x0010_ù€
nLñæCÌ“ë¥´úB‰0_x001F_¸QhJ3%€ÏjÕ¦25jÃTœ’X­?Oó#G‚æ˜_x0015__x0006_ÌÏ¬™ãéÈj¿ñ£üöÓW_x0011_˜ç,ÿþ_x000F_åK·ƒ™ BÚÀ«ìHa£jà
†ý>6¦Åº«_x0015_VÝO»=?é]<¿~Âƒ6TôÏw_x000C__x001D_¼ð>-_x000F_ú_x0006__x0001_ê‹_x0002__x0017_Ç_x0019_WðU:
­“
cr·ˆT<i8iýÂ_x0008_Cpn£_x001D_0'²2PVq[¤ÄL'_x0014_ŽÎ_x0010_|˜]î_x0012_²)ÜfÇ_x0005_æb_x0014__Ô<q_x0013_dh ®96gá_x0005_)_x0005__x0005__x0017_‘_x0013_ˆûY_x0008_­³_x0001_˜çtÝ@†Ò_x0013_MFâ ð‹Ot¾8_x000E_“ µ$Ú¨pù˜ñ€qJé™„¾¸}«Gü’Û·~pnÒÞ\,eÛM_x001B_$ö,ÝóÙjA­ï‰‘(_x0014_òût3{÷_x0007_•D_x0012__x001A_ªû´Ù_x0012_á®O(_x0015__x0016_À­áIúìžÎ|+È¦_x0005_%O_x0002__x0005_—Nv_x001C_Jq
šq¬.ÜÈëôÞÕ<NÛm'¾îê¸­JZ˜±¥"»1g†m×c•g_x0018_Â†½v_x000F_3p_x001D_â*i ‚cLýh¢ìzØ•0¹®ÜV5\ƒ>u{_x001D_da_x0014_Õ_x001A_UëO=sÓ±µ—I(Œ'EIµ;aiHý—Û_x0012_WiO…_x001E_ö,ÅM¼_x000F_ù·Ý_x0012_õ_x0007_,Gæûï%m9áÿø«-„Št—_x0011_‡ÿó‡_x001F_>ý å•¾Æ-yxñ_x0005_á¦À_x0019_<\àTCsŽøœ²á_x0018_ÆëÙe¦_x0005_Ü²³xxÞ/_x0011_Þ…_x000B__x001F__x001D_C¼/çkËâÜ´ÞR} D_x001D_,Ýä…+_x0005_OF2‰Å‡õ±Ó¹[F2‰¶˜¾GÞ™Ø»4évûÖùŽ­è…´_x001B_Ú^
ÂYWë‘u{s¦h:cä³PÁ¨½ˆ´_x0018_¼^x§ê2šŸ¬L_x000F__x0019_f_x0005_¬_x0006__x000B__x001E_–KäkQ=§_x0005_/:_x001D_·¡¾0Žv­PÜ öÌ·1WZ^ˆ}gõùøP›9_x0018_Möî·	Ëˆ@ÌZªcÞ4§Î¶oÁ¨DB£žµRC%ú
u_x001B__x0019_åµ Á†¬slfÍ·ÀƒÏWd)]=Ûí3þ÷/”Aì‹Q$YBC–¦_x0007_vçˆéôÀÝ”[+¥9_x001C_jF·âXMä_x0014_†_x0001_˜3_x0015_=_x0012_Xd•3/D²
pÍ…ˆ_x001C_‹_x0004_%_x0006_~D_x0012_M·Â™×PVdeÛS¸e?å)k_x0017__x0001_mL]µ8€G¨²×èKÞ¾£®_x0014_'{§ø–]BŒzDÑQ™ð_x001C_¾ûüÉïñ}Á ÄŸÌ8_x0006_ËßŸ>ý÷šþÃðQ¶9V ¸§šq¼V ùÔþä›á7¼éÿù_ÝÞbxä¾è8fƒ_x001F_{ZTåÞ<—Î}Âùà†óƒË)¾ª.,¹zœÍ_x0008_xÁ¥dÁ/_x0011_¯61¥Á_x001B_ü
þÎ3‘WªôB_x0014_'_x0006_?[ñÌ†B_x000F_å_x0001_w9´îÇê€^¤Íi³ËŸòÎº¥¯ð1PÎ€C¸ß­Ï+bï®púÍ	_L4T)i±ËUÁ_x001C__x0012_pÖm]½ ¹ß¡ºÔî1 Œ#ÀMö>å•ÛÐÁ“ð#¶Ï`dSþ‡W6_x0005_ñB‰™1®_x0011_}·¾­nøÇ_x000C_‰ç_ô¼èXIÓ¡:ã_x0001__x0012_¢bk þiB­X3êD‹O_x001F_n>~ßC$¹$_x001C_Q_x001F_-ü_x001D_}4.;Û0òhrº'o•ª\`æ¤‚PŽBþwXÅ7¸Üß­n‡á_x0001_4öÆ_x001E_Ž_x0011_†©B_x001D_Kñ"_x001F_ïù
ë‚Iç_x001C_²µ	Ù)ÿ_x001D_F_x001B_›Dü´ž_x0001_í¹3_x001F_£ÝÊ¹ÎwØÝ¯_x0016_F‘Ç¿ƒ"gD¤jq_cSY@Î#_x0013_'Öì_x0015_øðX¶80²®²Ž)ÍÝªi_x0008__x0017_¸…; •_x0011_U_x0002_0_x0016_]“_x000E_šd³_x0019_ë™ñ‹£±¹¸ý¯»¤ý_x0004_8‚Ì¸˜Ï±ž_x000F_±°¡®ºøÅ$_x001F__x0002_u]ü»‚˜íÒ_x001F__x000E_çý©d \Q©ƒ‰å_x0011_híCeñÍ.[•ÕSõÍêæç»%"{_x0012_¶3,8Õ_x0008_tÅ’bûR0…»—_x0015_îj‹al-ÓjÈ_x0015_½_x000F_Š%æq_x0019_UÀÁ»PŸí—ÔÜ@(lÉûƒŒgø,óyÑ…¬¤_x0019__x001…
~À*_x001E_dØ_x0012_¿-j FßµÝbŽ‘¼ÃB®Û(wÅ]öL«Î{DRµš_x0015_®	B#Aó_x000C_©
2iy=A˜-
_x0016_êŽ½_x0006_”þT†¡_x0008_Ò_x0012_I[¢Ë¯åM5[aS˜ó¥ïXk‘â+ŽÇc_x000C_E_x001D_F_x0019_LØŒP*È_x0007_]Ó—_x0016_“_x0017_ƒ°½_x0005_1(8Ï#_x001C_%Ç—_x0003_­Nû`ÆÕU(_Â¯mC£_x0019_ª¾AL`¿Øu<Î*‘¢_x0003_Û™u6oÏ_x001E_â\Là‡EÁMòa#àí6eØ2&‘ò_x0003_øåEZšsÊ§E¬üÐŸb„eÌÓ…’Æò…¥À.ïÜ¸_x0016__x0001_	úa</Áú_x0002__x001D_)ƒÝ_x001E_Ñ@>ËôÑ‘F_x001C_z	\_x0010_2_x0001_•_x001A_§C_x000F_æïÖgOicJ±ÙRv
N€Jâå¾È+NŸA__x0006__x0010_^ê‡ê°Á­W¶òùÍ_x0010_–í`Òñ‘ô¸jg_)(_x000B_OG"3sEû@&´j:fK
“Ã_x000C_Úp&¸S¦D_x001F_0'?o_x001A_†_x0011_¶Ý“1Åµ ±ªž \IËÁ[•¡_x0012_C@R šG#_x000B_YÕ;$XÐÕ(§5
s·_x001A_Ä_x0014_Ì_x0006_N¸èQ_x0017_Áâb¶Ò«Úµ@Ä_x0017_MlÜJ?/_x0008_¥€¦ _x000F_ÒêíRêÑJÉß±¨¥Æ ´ýæ6¶Q¾V¶7ÿ_x0015_ÁÜ˜1b»_x000F_À\U™ä5xÃ6n¹_x0004_œdxSH_x0005_åÏ­:¨ÅÂDºE6_x000C_'æÄ_x000B_"%_x0006_‘_x001B_fd»_x0017__x0006_ÖFË_x0010_I*ZoÓ®ÛD²_x0017_íó·_x0015_Jÿ9ïzãÄJü¾ûþãû_x0001_Wx*!‚î°‚n[¯î º‚ïcß_x0006_Á#G…Ä…T e"hüÐ_øç›»÷×YÂy‰ÀSƒGÈ¸¾y`w_x0003_ÿŽnÂˆÙçz“íû´_x0011_•êf_x0001_=Ž_x0018_Ÿ/‚__x000B_-¬Ñ¾†¼êúƒ…	ïQ(_x0010_§
_x0007_x[ä_x001C_nÆq”øâ9++W&¦1NTâ5ý_x0012_‰ÿ_x0012_$seû	_x000C_¾×·w‹$hD&È\ïÊ_x0014_jž²é_x0011_±äí$˜ïq³´.Î4l¡¡þ±ÂÚ‰_x001C__x001E_ö£?e9oˆKHD×é7ð_x000E_hûjø_x0003__x001C_˜¨_x001E_¤Yçû‡#ÚåâÄ™ï"‘æÖDRÇÿ_x0019_U W_x0005_ZØH¯ÄX"‘5_x0010_¤Š¼1Z“_x0018_¬lM¯X3þ_x0018_­Qóñ´jµ¨°_x0007_qûò„‰´Ä´ß ˜3‚_x0015_¡_x001A_×¤”8L_x0012__x0018_ùÃòB¯_x0002_ZiÒñße²×PèôßèM+_x0013_ ïÑ÷_x001F_Ý¾^_x0012_zñ_x0014_#Hâ³îÂÉz_x000E_³(«]Z|e»8_x0001_?_x0012_¦&»?~Û¾C-_x0011_øì_x0018_{…
dt_x0010_^ì&GˆSÎ’_x0007_)Â‰À>ÞZæI1ig]¸T_x000F_”Qü¯ŸŒúMGmÛžêÚ5_x001E_ù2V¡ z´Î_x001E_OÅ_x0005_7_x0007_
Ùc‰F„«ª0Xžójs*6fŽÕ_x000E__x000F_8PÔ˜m#/_x0010_4j*÷9÷@X‡qlmˆ»!Ò_x0004_ºôPÕ_x0007_Þõöu]×‹=wö\­
_x000B_¶Éámß±ù=k_x001F_W*Ã_x0008_f_x0001_Åa_x0015__x0005__x0002_úË #³9~^/	D'x[•kr”äÿØðâI _x0012_Ç[Ð_x0016_áà_x0016_7|xµ…‘V13JfP_x001C_ä _x0019_Á]š6½XÃáTåïF¼•ªD· ¥/	õé¶*sâïã„1=ò_x001D_ÕPJO<§åñ Û_x001F_Á±š§±2;_x001D_ë_x0019_OáK^P²­îYhÓ_x0006_5d_x0015_{øs)_x001E__x001F_óH_x001B_Ž?ç#èÓ³Õ‹”9_x0010_gºúËíú_x0016_¹íùý_© €Ö à:á¾Dˆù¾¨6Ðx=¦ðPv'¾š_x001C__x0012_/_x0014_5¸’© ÑÈÊWSë% eï¢|™7_x0007_­ôA×_x001C_8~W­”˜Í»ÖÝ_x0007_@Q5¼TG_x0005_~¡ï_x0011_Î_x0011_X¨_x0004_:F_x0005_’N“÷ˆ.?ø¡Þ˜Ú}Ý—í]ÓëØ? _x000B_èôÞ |¨þ„i¢cY)/0ÕG(GÖEþeô_x0004_"vö_x001D_"9 ŸL·)Û›¤dxâ×óæ´ˆq•Ö‘_x001F_…
ãÌ8J[q_x0005_4ß®G¸‚V_x0006_z—_x0013_Ë‡­ZðB­"q<×Ð_x0001__x0017_kÄÑšm*¾c_x000C_Ç_x001D_­·ÿ´ˆù_x0016_2#Úq¢Ùþ‰‘|©ý_x0008_ž._x0002_ óòªþï_x0002_š=_x0018_½ÇQìX/_x0015_Æ"h?¬+ÆÃi{jX_x0006_P„J³£¿ÇªÒQ²_x001A_©H: ¹Öj_x0014_ýfl^³P_x0012_h«.+_x0014_Í9_x001E_ƒ´èÇÍðGÕaÃbñã#“Þ<Ó_x0010_œ_x000B_T¬J_x000F_Õ¹_x0018_<?Øô¯_x0015_bÒ¦øaÇ0_x0006_ÅTOrÏJzEùàÎ_x0011__x0001_UÛŽ5{†Ïý”6_x001C_õE_x0018_yâ
ÔÔŽ¤øcwÙ_x000B_¢PÜ¦ÿ`w †@_x0012_èi*,N‡ŒGTÙGÕín«ý¾ˆ4‰Éã_x0018_…_x0019_Î‹‚;_Òyg)_x000E_"_x001A_BOßX¤26tÿ_x0012_
»:„|(ÈxˆÐ“÷p‰_x0002_¯³/NÇôÀ-ÆLâ‚ñ|_x0012_`®•3ªÍ&jšÙšŠ¶²)òÝsÇÆY_x0005_	_x001C_–ñì<ß±®Qhëk—‚ìÕÐzþç§5Úpa±Äðº_x0005_¡Œ„Áx´´w¾À)cä‰ô_ ó»0(9¶l_x0012_I%£ë}ZÞT¿œ ’D…ÕUZ|IÑ>Ãñ~)ÀiÈÊßÐÙïf‘†ÉSÊOÄ_x0008_ìvwÇß_è ²Ã)/Ý÷ {°_x000B__x001D_¢Ç‚qlJ‹]_x0006_¡([«õbLp³£°_x0016_¤_x001F_~úx§úA8Î`9­ªˆk_x001C_YÑ“¤Pf^_x0011_>!B,P¿êÉ<ÇŒcß_x0017_™)ÂŽÙDìŽO±&ð"ñãÝ»_x0015_‚§+|×ábk|ãH¤_x0014_ß—&þH”‹±_x001D_Ã'¸eë¢úu½#‘–³éÆÚ_x0012_ÈDÎ"ãáCã„>”3ê>úl
’_x0017_F_x0018_ö'_x000E_¼‡MjO[_x0013_æ§íÃ¯i¹€‘7tÐ2_x0016_¦¶@ªI¿SÁÂ -«qµç8_x001C_ˆeØC_x001A_¾_x000B_Ùíúu¬ÅÇ´X¬À†¿‡/ðË);™Î‘9ž›å©_x0016_÷_x0010_ÇÒ¢G¯r…_x0019_\]xâöææïëMõ< °Sôáx;àì~¸y{÷·_x0015_“~>ùVØývÕiC0 _x001A__x0017_Ø_x001B_¨)¾àš)ÍkRe.«_x0012_ÝH‹j<_x0016_TæûGEÃ(Ç¢\__x0018_î_x0016_é–ÁK&ò•7_x001F_è•_x001E_é½ÿã6…œ,ÌX_x001A_$.a_x0007_Š9\_x0010_ªžlc_x0008_xõ_x0011_ŠŒ:Ýá1F—©Õþ”#o…_x0007_|†Ö¦s4é_x…
ÊVž_x0002__x0014_O)†ÌaSD@8_x0012_äž"_x0011_¦ŸÓÈ#c³Ð_x0011_óÍ¼á_x0011_;_x0015_W¸°_x0017__x0005_^"zxI ·§Žñ(Ù|âè±¤D_6_x0017_b+”ãD_‹NêHY«ÜÎÐ‰–.®}]¢¤(ÓÇ_x0007_\Æf%ÿÐ Õ«guòó_x0019_©ž¼™Ðš§ã_x0017__x0008_}m±p}_x0012_Ó_x000F_bp_x001D_·ê†Ž_x0005_â:æÊžNŸ-”2Qâ˜6Ø_x000F_vŒëndÒÚõ5lB¼gôÿÜ_x0014_½„8_x001F_j_x0015_»1mû_x0004_#È_x001A_Ó_x001C_4”*òÄDÜi		#è~à@ ’*Ò¸_x000B__x001E_^ƒ_x000E_à¥_x0016_/_x001A__x001B_nÎdPU9{­'*_x001E__x000F_8xC”_x000E_“0_x0012_„«ª
ÃV`)š
ôÉ_x0017_—^1,~I_x0014_Íø—ÿyóÞgÄL_x0019__x0001_e)^E7™ø2Q"_x0016_¥É(¬I)ùSÊfÛ’!_x001F_ýÒ(ô\Tt³H0¬LÑƒ_x0019_ã2RéÜn”ç«ÈVX_x000F_'¢W_x001E_h…_x0005_ÓãÃªG9:†_x0016_E_x0018_{‹µ_x000B_ïÛ_x0019_Hï‚
Ó23&
ïÀ2cq·Æ‘U(ÚaŽÉº_x0006_E„@àrëŠ.a,p‹‰h“_x0016_(Ýí_x0018_Ãp˜¸­N‡´f÷^–_x001E_®b-_x0011_ $ú_x000F_5\›Ïà!l_x001A_h^_x0018_¦S—8qÕŠ,–«ú“Ž¡HÅÉõñ}k'RµË—|ÇañK~mI(~þÛíj®ÌÆ3ÝVœßÆÃ_x0019__x0007_!¸ÆëÔÖù¶±DºØuÇ°±Œ’cÔEviw¿æêL]_x0015__x000C_IÃY¢É‡—õ_x0008_E(©Ô´ªÅeµë¦±\¨^¤…«§®ÏƒÍ1­ŸXžO_x0018_ˆ‰q_x001C_ßsÑ_x0014_ÝÌ*¥*&K_x0014_Î×ÔL˜.!Ýåþ”-(“¥4´™]ÿˆ3ˆ±¸áë–¼Ä
›î^_x0007_Ú§_x000F_.3N_Ú—_x0017_Š_x0014_éayÕZ*âkÅÒNÈ ]_x001A_nÞr²Qn,6özÐ¬_x0015_xêx~q‚¤;#tmt
_x001C__x0003_¾_x000F__x0001_¿‡	ËEl7U¨_x0002_5Ò'¿Y¿—2Y_x001D_ª²b”"Gn°_x0015_#¶_x0008_IØŒ_x0011_­ûË×œ'_x0006_¾L¬µ_x0011_†»âŒ
ýˆ£½B|î ©2	_x0014_†ÖŽÿ Ë*_x000E_×5•_x0004_~8S{îqñ„ ¿_x0018_K»_x0006_È0´©‰öâKî*¢¡Nbñîã÷rY…%_x0004_÷£ôÊ±†o_x0004_ÑŽ=…Á7±’þzÇ°{´­©_x000F_T	TeºzÄ_x001A_a›ïR·÷6F *)ý¬‹ôœÕƒÆ_stmHPÓP‰‘_x0002__x0015_eV¹_x0010_mðá»28*+_x001F__x0019_‹–8ðùãÍ»ŸVlì_éÙ³îˆ™÷f•A	RÜ»çyOFø·à®¢Uv$š¬Áœ’ÕÐ“WÌbo„—Ñóí_x001D_Þò®Ã ³eþ
¹ýh&ÅgTr¡{ñÁ]7(_x0012_ÞØ‰´>9¦õñÏ„ý_x0004_á_x0002__x0018_Lò_x001D_§©_x000E_’È¾æÉ3-’7«ž?âúŠèäE _x000B__x001E__x0003_Bí':_x0014_f¦Í_x0005_Ž¢q?g?eHñ¨Ç“Ï7«æ´Ý’ƒ3&_x0002_SÀ•UéÜÝ&ÁW%š¾ä»2;óuº_x0010_¶#_x0001_±¡¦Çvy>_x001C_sj_x001C_Y	_x0018__x0013_C .ŽD }ÛÙ¿ºbe ¯Q¾Y‹_x0016_Á>ÿó­EJÿ¥–ôööðµûŠr_x0004__x0012_”×ýSß°Øï{2‰¬I º|é‡)éñ˜n¿tó;·÷$_x0008_É[‰ZDf²‡ÉmÖEÞbIÎ_x000B_C_x000C_Ù†¶7â#@kˆa­»n×@Á{uÐvø>ÏX½3_x000C_k‰@àë_x0017_4¼l¤_x0019_økq_x0008_¹ À²_x000C_.Fkè]ºË¸_x0010_™ðS^_x0002_}UnT_x0005_ÆúÄ_x0007_ÈÚø°à²ßµªÄnÇ!ö4*Y’™ù©>6_x000F_ù#Ëaä£¼1D¿ŒÖzÆ%_x0003_o
_x001E_åKWw§kA±_x0013_Çba¤6®
””/™æd†šñÿÌ]Û–Û8v}æ_èmfÖ²bÜ	>:îŽÇéŒÛ«Ç“ä•’è_x0012_Û*Q¡$·•¯_x000F_Î_x0001_Iñ_x0006_I( få©Ýå2@‚ÀÁ¹ì³wŒô"¸ q³Š\¡_x0006_ùl_x0005_§Øç›2Ôo2Á_x0008_S–à¥BÂœÝ i_x001C__x0011_}à%æ»Fú<ô£¸ÉÖ÷_x0008__x0002_Ýá]Xt:r±¾NÊ¨±_x0004__x0003_8Á4Æ_x0014__x0012_IÝ\Þ}1_x0007__x001E_
¨¤æV_x0015_¥ÜÏ:-¶î‹]àeà~¡"¥Y2&„7·¸YÅòTDe‰0_x0017_†›¯zý!¾^_x001A_#è*¹¦DË_x000B_ôôñ_x0010_c_x0019_\ò	8ï{'¼6ìÄiJÄ”@_x0016_›V· S®js5•ÇÓ®hYe+ µ:Åø|RÓ¤e8EÅˆ¼³dmnóÚÃÙð˜„_x001D_r
lÈ7IÆ(uîRÆ_x0018_Oúxgc@Ÿ‹_x001A_ßÏX_x0018_ ãFã¯E’ŒT‚d¹.k[»]ç°kbP—`ÒÆ
Ž0ÎK¹ï4}z_x0004_#ë¶_x000C_á¦þ
%T_x0011_ÎíÊS_x0008_zµÐÚ_x0013_Ã|gÔY_x0004_²_x000E_~U£§7äf\™mÀ_x0016__x0011_ÙV_x0004_ê¸6é­ž _x001C_‹7&KÇˆ¾Æ–w(Šã®Ä´ýñP_x0004_ÊŽ_x0019_7\èk™þk_x0014_É_x001F_Àß;¾“5Ô!Žz¹CžN_x0019_?Ù¸É_ËØxi­ˆèëÉ_x0015_À¢}©
0ï<->Ÿkc×~/ ô²¾ô¯Û
¨wOX”Ü…z_x0013_©H¾ç¯_x0001_G2oè„GŸOÈš7n_x0013_¬ðÖ_x0008_Ïm¥T«k»´9ZUÓ*¿v_x000B_‹¼Yœ°êmS=üÃ&F¸µjãýÐ6IEÍó%6SaQáq¥uÀ¢M<ÞÑ_x0014_S_x0019_h0_x000F_.&4°_~ýí=½^_x0015_!’HEÒ_x0003_‡¾®L8“n±ÛÜ¬&Îd÷_x000F_ì_x001D_p9 ¤ÛzT‹Žv è~_x001D_:Å 2·6ßþ¸øø1ì_x0001_	HÞCsÝû·?-Žû
ú&øŸ_x0010_Þ|}®@ÛËÉ¸‚u:?#¤f
1Æ±½_x0015_ÿl®¿,ŽçCQ 5‡hwÁÔXQGtÄ lC_x0013_l_x0010_a ZþºŒ•Ú_x0011_œ_x0002_’{{9mÁN_x0014_?Öe_x0004_·˜(`xi´ô#_x001B_X_x0010_)L6 »[4ØöˆR_x001B_L²qâæ{+ë_x0008_¥¸"_M;òòõùT¼_x0006__x0015_®`”^ïË6žÀÿB²ª<_x000E__x001E_£§ô0	=Þ`§DµhZ'_x0002_Ï†ÖÎöé‘èg„¾_x000C_ÎÇ_d_x0010_üü÷4ü‰uè¸â©N_x0010_Á_x000E_ÒÝÄ_x0003_þR_x0015_æ–p	ºž`¿­á_x0005_#Ö5Þ_x0016_›ÈI],†!àÌúßñ_x000B_]4Ó,YåuÕ_x0005_N_x0003__x0012_L(è_x0019_·bóº½šŒfÂY_x0016_ÂVÚb_x0007_‡»%¯i¼éb}®U_x001D_1iFR‰º/%
_x0005__x001D_‹_x001F_CðÇ_x001B_tæ—»Ðä•¤À_x0016_ÒÂHŠUæˆ‚LW”OúÿkÀ	_x001D_£D+©º%L‚_x0008_<ÚÈæéÍþµ\Õ_x000B_:_x000C_o_x001F_dö®êUyªÌ¡ßŸ®=Øñ´¸rº^¨»_x0015_‰÷_x0008_uÜ¤NbPŠ_x0001_N±_x0005_®Fz<K²6qÀ_x0006_OõŠ_x0012_:Ô8À"ÙƒþKi_x0013___x0011_ÙÆô„O´Ç_x0012_jÖ_x0017_!_x0008_ë–_x0019_omì%42„/¨$)¨ˆmž!c_x0007_3o«ç_x0002_((Ãœ&,N»_x0013_Ê_x0010_Øî{	_x0017_sPêàpˆen_x0014_Ç?'…: j_x000C_7›¦b†¦ã|úº«þX`¸_x001F_Ñk_x0015_,ÓÎDQþ|_x0001_Ú²á†ö:ú/_x0014_e¢ePÞ_x0014_ÕK]®ª^ïad¬‹6žhòiÙ_x0015_£»Ü_x0007_4´À3|Z>_ ñ_E	•4xƒÃÅ_x001D_Ã5_x0007_LÎÇC±Žd«Å4¿`vX
Œ+Ø>ÑÀCe_x0016_3'N_x001F_óápu–à-]_x0016_'PŸ/_x0016_±_x0008_R‰JúuC_x001D_åÆ‡u#î„?¸¢P×€Eœ žc	\I%“M_x0001_@Áîz_x001A_Ø‡À¦*NX_x0002_Ø…_x001F_æ8¿_x0013_±é-Ì_x001F_Å_x0008_ë_x0008_^€Œ˜iÁm§œ_x0019_ÓF4_x0017_»_x0013_ñp;EôÜf.2_x0003__x0001__x0013_™_x001A_â•^ÎŸ3àXtqºuþjGî_x0016_÷ó+¢¥±æ9œ‡}ƒûA÷¤qM_x0002_·"Š%ù&?\“†õ¶2ßùXî¯ Á8ùS¡€Ããkm®} +E¿øŒ3@	(´>U‹]•o,&×_x0004_¹ï ýüñãr]á»4">AµL%Ê>Ù_x001B_5²¶³H9y {Üb_x0001_£ô[†}g âOÄÕä_x0004_£Ed)‘,ùå·Ëþ\[_x0012_€ØzÚ\‰;æ»±-ÍnÇ_x0015_Ñ_x0008_M_x0002_æ 4ÖaÝ[«È_x0005_jnvÝø	_K‘+n~¿8”;_x0005_©!{oÆ	W_x0010_œÇ'_x0011_Ø6? ÎüÚ¢ö*ÍýÔ¼_x001D__x001B_CUêÅH¹»•5Ã…îÄ;P¼¨Ø…â¤…2_x000E_W²ùòÓçè÷…Êœ\'_x0003__x0010_qÜ_x001B_™ FÅ¢…mòý½_x0015_…µ1õõžŒ *œm4¯t<0ÖÖÙ­H |nF§*T.	ªCÌœüM~ÞWõyU®ËXì>æ_x0016_Ó:ùÇOŸ—Ÿ–¶¯É6êÄãuGfŒÏãJ‡%1HAh&L,ºM½}®_x0011_e–Œ%=B§å
sç¶à‹ø H¤_x0010_ÙH'%—–Mö]ìÛ29Žl‡(ºn3\ÕÁ@h _x000E__x0006_dÐ–NÉ_x0012_rE—Ý@Ô 6ÿ…•Ïq°Ì¿žŽŽÙ4Ê_x0019_Ñ_;^
×¦_x0008_$_x001C_k`DÜ_x0017_¯Bu/$¤_x001E_
T'[%
ô‰Ù„/vŒ
Þšë¦_x000E_fÆÄb§;‘W}7NA¾¿v~GãEO¥¹¸mÍÍ„*íœoz®e_x000C_IG¡SÔ>h_x0014_ªŠK¼7HA‰~ôVuõÇ_x001E__x0012_qÑÑï_x0004__x0018_§š`_x0012_Œbtzrsrdò÷÷ÿ_x0016_×÷TfÜ49?_x0003_€amKW±@Þ¸s_x0005_syCwêõ‘Rò¶À§’9Å_x0013_´6_x0011_uO Í‘(_x001D_ß}~¿|¿Y3rýlQT¿_x0005_ |(Œú8¸kø4_x0002_Ã…"@èøÖ^åõªØ`fpTóYç‡Cp_x0006_‡_x0001_7ŠÃ2¶]_x001F_m”Q_® ÷÷S~Rm0_x0017_¶»¨ùV&lÙÖ"W@·
YÑ‰¿ð_x0006_°zæ’m_x001E_fÀ€¸)Ö¡ÖT_x0002_³Ôp_x001D_,`dÑ_x0001_F¬·_x0004__x000F_W_x0017_‡]Sˆ@(žåt__x000C_ %˜€oÂß G“àZ¹lA÷ãH_x001D_—Y
\_x001F__x000F_èjÆªÆ ˆ,qG~û¢~ºDKVPÍÌëM
[ÑÊì„q™&@t_x000B_ÞèÀ-E´cx_x0008_Éd&]$CQ(òÀÓ_x0004_ñ˜ie®_x0013_EÇ_x0016_ÏË±ùs_x0014_ÏÓÜ4*MlÇkÁdH_x0011_elôw¨–=íàž‹WðU$ã,ùky\vhùãå5L=$_x001C_”_x001C_'_x001C_ìý_x0006_¶½§_x000C__x000F_ÞöÉÄ¢ëð_x0014__x0007_×Ì}¼þÿdFmç™¼Õy_x0016_¹ÝLRFtr,þçŒÙ_x000B_x+Åî"ü_x0018_Q•ºîØ‡_x0016_sŒKGÄbþ_x000C_ìn«Ëâ yƒÿ¶·L`C7Q #p<¯à_x0016_;_x0015_ËÞV_x001C_°È¼±ÿ\_x000F_ö_x0013_åiÿY _x001B_È%KP^¿\_x000F_o_x0018_,_x000C_Vµ1…	Ã¸«Áîäý_x0002_Ý_x0013_IU_x0007_u>ÔVçz:$WW)T_x001E_@›_x0018__x0003_pùë_x0005__x001E_¦X•	_x0001_|4ã_x0004___x000C_Ù_x001B_®öi[ÚœÑ¦|_x001D_y;K_x0008_ãŒOâ6_x0011__x0008_–_x0012_’ìÎ_x0010_\—ÿ_x000B__x0007_³“¶œK–n\té$_x0016_+ƒÔL%PòÚ4ŽU¬žd_x000E_’¶ý_x0013_×ZèŸ_x0003_ïS®f_x001C_Q¼Kºjò_x0010_.U¬ªr“ïbRîQb~ÅåŸ_x001C_/ûüÐ ›1}
ö!4-_x0004_´ò_x0014_ ƒçãÑœT_x0008_“¿_x0017_V",
°Vrw_x0001_¥_x000F_X¤ü5D
–õ–ºÛÂÝÂ_x0012__x0018_f_x0010_:(6¶}òa{Ÿ*.“6#f½¬üX˜¨m[®JD¿W‡_x0012_0|¯R‚Í¢Ü$j3ÄPF_x0018_Tt_x001D_“ý3*œ`4Ù[Æ›x;îú§ÈM?OôtY›‡)öx_x0007__x0006_û_x001F_Bh_x0007__x0015_àêb‰´»…†„Z‡¨Œ,i,/ú†Íx
“¡_x0005_³Ü0uq8ï&þ)Îo#Åž_x0019_ùŠÔIÛ_x0002_¢âC¾_x0003_ˆ_x0011_f ·EÓß_x0014_|7‘_x0004_éU0E_x0015_±ä”ÒdêÝœªC…Ž2ö)ýùÝ—ÏKŒ¼v_x0017_pPþ_x0012_	¦&PnkØÞðjÒJø²npU'_x0010_ÐË@¢¬a¹_x000E_õå§B¬=_x0014_²Et_x0007__x001E_¥_x0019_p_x0013_&_x001F_ª_x001F_ùþ´#¸_x0004_vP(î_x0014_Ÿ±b_x000E_…_x0005_í_x0016_›@.u._x0014_Ä¯¡èrÏœ¤\âÈ_x000C_tÉ•JU–	‰#sžÍz¥”òä
_x0008_Ì_x000F_ð±Á‚ßÈ,3‘f0K*_x0019_eD_x0012_°_x0010_\ã,”§sÇ•j®“)ìÐ¶Û_x0017_.*&ïy8áLõæÙ•Ï«¨/Â¨_x0014_<ií™Óêx›‚ztòzË¢'­>£zê®Ø?¶Aó€ ¢ÕØz6Á®%AŒ¹b(Èê0^?ÿö_x000B_E
_x0011_ó_x0007_¶XçÇu¾)B÷07Ÿ_x001F_^_x000E_	ægS%_x0002_R,fL™q8z’
®ÓÌž>FgÆ„f¢4ÁÜKåÃŸì=‘ñ“T–_x000C_ÑRGÜ_x0011_;´%ïFCòŽ§æù_x0010__x001A_’“’š-²6ÌlÓ_x0015_•Y¦`_x000E_a_x000C_9ÉRA¹’ÊZJ>ÿ¢_x0012_¤õž&…‚»ÕŒÄ3_x0005_¹0Ê)ÓŒÚïÍÈÜH™ t_x0010_Vÿã?_x0003_‡4çN$_x000C_Þ=ÄÇø‚Ç×R&_x0013_-ˆUÙ¶_x0017_Î_x000B_?ø¿_x0013_%“_x0006_þûÛÞÓ_x0008_&„LÚDÐ[Ð{t8ý_x0014_)hï˜^ï‘¥_x0004_«_x0001_ÝÖ˜“_x001F_è’¹l¡ÿãƒÿü0¡N£_x001E_to}ðL_x0019_‡ ƒ_x0019_¤ä\¦8¼Ng_x0014_§écQç„"&d^BS"’îCÀlmú_x001…
y;E¡_x001D__x001B_)ÞÊu_x0005_(C$:¹Ü_x000E_ú<¿2×Öu_x0005_»B“_x0013_n£T&í_x0004_ s$2M™”¬q²g7ræ_x0016_y‚x
`ŒË®nww_x0001_ýf_x0017__x001A_´_x001E_›øü_x001E_jÉ{p%Œõ/¡Ë_x0002_% _x001E_¸È<gà4›€ù[3“ŸOÕ_x0008_ž_x0017_ú: Aíp* ËÝÌö_x001B_Y;7›ÙóÞ#æ÷y‚¤_Kã_x0005_öpSã¦RKôbÊÚ62=™Á¡³§ø±Þæû§Àñ!;dóo‹1G_x0005_Ü¡_x0005_¦h_x0002_w 4-'_x0010_§ì I€Õ“yð²ÿÑª_x001F_.nJèà/oÙ4n_x0018__x0018_Ï‰d¦™–_x0007_™;}ç”À†{“öçzã…Í”_x0012_ŽKË˜_x0003_…kõ®+â7_x0017_Õ_x000C_Nhs_x000C_?_x0001_·Õ·bc§kQØˆFÍ‡¼†8 pƒSb‚_x0010_«’×]_x0011_­v#…
Òó
Ÿs_x001F_eí…ÔÜIüÒ¾D+;¾)¿—Çà)_x0019__x0005_²_x000E_,ÇÖWb8[¾Ý]_x001A__x0008_h±¹Yo÷S_x0011_A³ÄJVÏ!å¼=_x0010_mV.y® ÓÔx¡ùj…g¨_x0006_~fIiÿ
ßÂ_x001E_º“õõ?âÚM&ñhþÆû k&ÛKai_x000B_"m_x000B_Ðñ¼:ïË[rýþÞ'pt UÁ:¯WUô[›K„ÚÜ—M_x000F_]4‘’yëX_x001D_Ÿñ|ZTwèjI"“_x000F_Ÿ?. ¨_Õ±WKp_x0002_E†&[p o¥ÆpÃøÌ„_x0010_J_x0010_©Í”Ì¦²YFæ&`|ÒçÓ¥…_x001D__x0018__ÿILüÍn!ÆfùÅRE5NÃ5cœs¦h–Úà]Ì_øJò[_x0005_qâl_x0004_ôžŠ_x001A_ï3Á_x001A_(’Ñ_x001D_ò=²ÍºÃ_x0004_ï_x0019_$§2Aÿýž_x000B_ßÁ¡t%“µùÆP_2.É÷"Þ“_x000B_–š“7_x0013__x0015_»Ñûa_x0013__x0012_¥LDeÝþƒ1úO
È£è;
”´œU¦{Ø`ïwÂ ðŒh™ÐD¹‚Ôiqï.ô_x001D_YRÈÃ_x000F_×á_x001E_Qª÷:dŒLp_x0010_§ºô©ùo`žõÒ¨¶ra<«ž‚yüI‰yOš_x000C_¾_x000E_ºÜû~ü¸-ŠÀe®Å‰Šõ=–_x0001_ï_x0005_ä\;a_x0011_Í½ îltµw_x0011_B_x0014_µ_x0003_¢ãý Å—ä›-Øåãâ÷óÞš9·/æý±@_x001E_yPw|_x0002__x0005_ ëõG¸ÅXªE2ù<&0 Æž™Í_x0011_ù_x0013_\ÿ‚Í.Ì_x0015_a_x000E_Îù_x0004__x001E_Ÿ_x001B_Pë;²2 _x001C__x0007_ý0°q/wÅ~_x001D_¼é_x0004_W6{w²_x001D_Úv–|·è0~Î:§ÿ_x0015_ Z_x001…
#NAME?
~_x0005_N¦%_x0010_5Gó_x0005_Mx–¥‰5k±o_x0005_
U•Ñ{ø_x0008_oú_x001F__x001F_AXòê_‡“‰ã0é :_x0016_Ou_x0011_ÃØ “ö8ÿhœ!Ð†h‹n8k±X[¤jŸ‘6ðóe$ƒmØnµï…CkØß_x000C__x0011_®“žCâjLñ_x001E_XfÄYøž_x001F_+7_¼÷. -‰d_x0008__x001A_@Î4ó:-¸ãQ¤þ_x000B_B_x0006_.û_x0019_p°_x0008_K_x0007_Êô%_x001F_'KNPVÁ/_x0004_ì[_x0011_†•Æ¢:SOP€Ø->|ù_x000C_»zT>_x001E__x0004_a!Ï€½ó_x0013_ýñæÿŠMCj
…Å(_x001F_)¥&’œOáô,TàFÐ
°DV_x0011_¾³ucR nè: ,Yä­´¬N_x0019_ƒ	Ìûj®•T_x0002_ k8_x0001_ˆQÍEE_x001C_ˆˆnë¢dÀMnF%™‰ …yv‘ñvTš9J 2y¸ðé=>Q,_x0013_’ï‘Ç„¾”zÜ_x0012_ñåü‰÷D\šã_x0008_Üs›Òö‘Ç_x001D_ž(ädjîBÈš_x0018_·² ó_x0017_8°œAè½Ðtd)Mqn¦™Ù²Ì,=_x0017_
2MÏ®_x0019_åÙxîv_x000B_w_x001D__x0006_y„‰€9…A¥$ ~€Â:Kµ²ÃS®¤_x0016_f_x0007_‰Ì_x000E_Ÿ_x0012_GØé,òÝ_x000F_2}§_x0013_2à¨'=n‘æ2ö]êÄ6.G9—Àñ_x001D_“h™ó
ŸªÓz{ïJ÷(¥ ?š½-°ã£Ì_x0003__ÄD_x0014_é_x001D_´AÈ_x000C_¨&¡nDLø'GN#ìÕ2¬[ƒ¿Ò ¨6%ò¿@Íz³hš›&¡¹÷ëQÇ²¬Å^©4ÿ×¡œ$M—ãÊõ~xž²q_x0010_<AùµZâÎû¼`¶Œ;‰U÷e?._x000B_4/šÉñ{µN÷_x0015_†èlöò6žÂøO3)³ù: _x0006_$Îvt*y_x0006__x0018_”ÚÑùl'`J¡i®X—°ò]—6?ªžWŽÛÅs_x000E_š_x001A_×_x000B__x0016__x0004__x0008_ä]ØpßQ9ÿ¤Pú@½õ6¿K_x0015_ï;'ÍX›_ºOëó‚O!xòµ@_x0019_ñö3Ì_x0003_!¼‡FŽ_x0003_ø_x0002_è A_x0016_ä|ÜÞLŠyO¡©_x0014_‰m‹j4éZ…
_x0013__x0012_•ª4ù_x0003__x001A_©–Çj‡´§-çÊýÈÃw _x001A_ÿ_x0010_8-O»ë‡_x000B_\/Å™_x0013_ÈöïŸ~™o˜ô_$ Q_x0005_•ã_x0007_Øˆ|_x0007_Ï_x0008_À€Ýõ_x0005_«X_x0011_2_x0007_Š1jé:¡]_x000B__x0002_
M_x0004_ï)K¬‘%Qù_x0011_ÃwÉ8¯Ò³¿Ž¼©ÿ.Ñ_x0019_µ	áå‡j÷T¶T>WG4’¥—”e|JgÔ¢Nû¸ë@ËN	_x0019_GïW¹>˜ïfs½ÿmÌMŒz„tZ_x0001_8q€_x000C_ì ûô9’Ç(X–±_x0007_%}-ÁK_-_x0006__x0001__x001C_çcèNÌÈ¸_x0005_hè6wáX_N?Ð÷ ®•Ñ¤WâgãK™'€=_x0014_ì_x0005_¤ÆÃ9ïŸ^ãšÊ(HÚ"†f•_x001F_£_x001B_aeîA‘˜ˆx
’‹_x0001__v$g_x0016__x0015_?&Mã&~AÈJ¹»_x0011_ê{~íLÉ™-6ËÒx, µ$‚ßÂ˜PmÎÂÌ
4ßQLªY3['„DU~W­Ò?pU“&_x000B_K‡»iè+û~%”àŸêP/’¤D_x0008_Ìô-;šÝØ©_x0004_ó—Ò	aºÆ4‹¼6÷màÁ_x0017_œ¹É_x0007_M<nÞ¨õeâÝ Ú	z˜þù_x0005_³’,é•Þ»™ŠÍÐcs"
ü¦_x0004_Z£tâ_x001B_Zm‚¥Õ&X¬ê"ÿ_x0006_%¨¼¬ƒƒ_x001B_Iî ^–ÓÎÞP»®ä™â˜ïN³Ðvÿ£Mdêîv{ Õà}_x0010_4_x0011__x0003_j KTïH_x0008_hÚé_x001D_^L[Ø_x000E_Ûkò"p_x000E_À¶90±·û^_x0010_
BB¤8 ³_x0015_Èng¹‰ò½ ƒvqW7â÷|}®BÓ:$ã™L|Ô_x001B_ý=“´a_x0005__x001C_{T_x0003_æºë®ëœ˜xéD•J‘¼ûòù±b‡ç™ÑŒ&E}9m_x001B_JóxÍ4sr_x0015_ ²2üx”G
½v¹p_x0014_ñzð=_x0004_Á_x0006_:yP©HÐy„Ü÷µ_x001C__x0015_å†EªŒ9WuÀ‹_x0018_jž©›m4_x000E_ªê_x0005_7 ÈG@íñF9Œ›@G&Kõ/™4N¯äZËT¥
la–É)K©_x0012_Æ5Oßú_x0008_·ã_x0017_ÿ)ˆVR_x000C_
ÑÝÃê?_x000B_Í4K“«’Ê¡:´_­§Ñ_x001B_8‰"R‘¤g_x0006_€‡_x0014_óÇC.yçÍê?%'À0ÕëT¸_x001B_ÁÂîU0‡ù‡<ËR™iMµ%>_x0014_ZÌm_x0002_2hË8Âƒ¯‹ÉrQI2_x001C_Wd_x0014_µ˜™Ò¢iN›ÃR	Î²þ=º),ÏñÜ#{_x000E_m~‰±ÛŠÅùÉ	ßð _x0013_‰…±;âÏã”_x001F_ _x0005_óí*?æW.ï°_x0007_á’*ÖoÄ-ž3uºÏ¼_x0017_T¤Â¹ wºX¼'3¿ž9%á_x001E_qU<gD½„IÞ×â_x0006_óÓ¹Ž°!S*Í_x000F_àÈƒI+Ÿ_x000F_&Æƒ"OØ¨_x000C_iyÖ
t_x0013__x0002_§LCÌd_x0016_æ÷ÂFæ½Žïy³ã½_x001D_2Íe2/Ãê9_x0018_ÜØf{_x0016_ ,Óð€Uó>*_x0019__x0013_ó_x000E_Ï÷¼iúè—_x001E__x001B_;Þ¤Wg¥¥ý—Q_x0013_Æ¯_x001A_p°–ˆ-*]*_x000E_þkk_x0005_;æÒûŸÄ²ý«7_x000B_‹_x000F__x0002_8v[®s@ÛýÍ£Önö2¤!(~_x0018_;9á´v3_x0014_ø_x001F_pFÜ*¦ÅG*<Àgƒê=‹M_x0005_–½sæ_x0002_7¢ÜÜº¶ØlÎñª€½wËGð^~_x0005_‚AÃWž~lwUÝßØ™°‹$ý_x0013_Õo_x0006__x0017_¡wmêÖ@ìÂ€,ûŠÔ†nñ·&T+ª}]5Îýo~åVzÜ!ˆé=
°_x0018_²dS_x001D_ jz8˜xÁçËzìN¿PÚ".o`…ýßÅ\]M_x001F_?_x0016_Œ…­ŽÇù_x0006_¾_x0017_|_x000F_À'_x000F_¿‡_x0015_t„Eê›˜s
Ü¬‚Q´3‡‚n,}¸_x0007_ï_x000E_¬ô_x0005_~"lÄ2_x0010_Ñ €5uæ[_Öàåï#R©2_x0007_ãí_ùò_x0017_±ˆt‡ÂV5&'1!õÓ®´mðwB`ÿK_x001A_Ä_x0006__x001F_…?]ï¨_x0008_“ƒ=UtÜ_x001C_Ð_x0010_6Ýo°ð·-(_x001A_;
ŒfóœeÓÎm^¹_x0008_ß®ÚÝ7PB}®¨£ WÄ_x0017_*'ÄÇÆ1‘_x000E_¼`BÑ_x000E_Õ¦ÚŸ"Y3¦Ü_x001D_ÅwëÀ/Ø’ ‚ëX·;_x000C_/	6Ùxÿwo_x001A_íæVŠ]…*NyýTü_x001F_oW²å¸l×ø_x000B_í¼)_x001D__x0013_#Éeyhw½nûù”Ë½gJL%_Q¢_x001E_)–3ûë;_x0002_ %N_x0004__x0001_Ù§_x0017_]®H_x0012_@Äé^ŒþlÉ|÷
¢‘JÈ®Í_x000E_š;~__x0007_î_x0018_.­ËU{Ø†>Ü°`bâ§_x0015_¸ÓvŸ[©z_x001F_8nŒKò€<ð]­Z¾~_x0007__x001B_”-gs™a<¤ýD
_x000F_Fž¨_x0011_¬s³Øžê_x001E_†b_x000C_b»Þ} tè$_x000F_ç_x0018_õŸr¸ÅÇ·_x001A_‚;_x0008_eÜ?_x0017_»B¿zÉ<_x0006_²[œslxwÑ‰ÿr•??—í«çS_x0005_G÷Õ‘®_x0003_t¬`ð·9FÌ_x0018_ñ
®Ð¢_x0001_	¿=Hj?mïZ4’=@ö¾»ÉE97ëi’Äƒ,v`x†÷$"ïu	_x0001_üÍ_x0002_×/k@›Ç¼~_x0007_ë¥ ,_x0012_d9_x0012_Ûciñ¬¨í
As ‰_x0012_V_x0013_7M6ÞÉq·¯_x0002_Û¦þØ€÷9_x001C_®ËN<p¦±?Úbá.´ÅVR_x0007_ &Cžéâ©ks-ñžžÙ0ŸŠ0û_x0015_%,Rä,Z_x001C_>â_x0012_‘5-Ú%Ä_x0002_9_x0005__x0008__x001E__x0019__x001D_¼	žný_º](ˆ_x0011_ÒEo;CE7ÀŠDó_x0010_M_x0005_JyE±ä_x0011_iò×ÕHÝÆw[˜˜_x0006_õf_x0016__x000C_S	æšV˜xµW¸Ý±O$ø(Wùïâ°Yùc_x0001__x0015_iÊ_x0005_ÝÓ‚×<`zKRÆ"]}é_x0011_ñ´s°s¢ãeÀ‘Ä¸ŒB6T‘ L]"Í2<ZFh3Á²ý_x001B_˜­b{W&Âu½ˆÂ_X âëj£ÿÎ·ç_x0012_j»÷[
>8§äXìôÎÜvt_x000F_¼JÂÈ_x000F_æÉÖ¸Èõ©àG"NÀ
î*=Êp½ëÈùñH_x001F_J‰ç¸_x000B_6_x001B__x001F_%_!;BÓµÆUµç×dH0Ð›å¾ÛN·?Íì˜ë³QÑž‘NÉ>ïÐÇè_x000C_zî_x0019_ÒV_x001E_¿"âA±‚ GŒS:«š_x000E_…¯ÎÊº¯Æð_x001F_Ø¦ûþ÷óåˆxnuÌdL´‹:?þ þüíz¹ÆyOb$÷_x0019_dá‡êª¯‹óöî/¢ù¦‡±àíðÉu
FeJÉ7,ÿ_x0017_¦`}C“é_x0011__x0017_0Ë+.Ïr¢E8½¼í[Ïw’H_x0010_Fz=&_x000B_Ã’ãS_x0011_XPÁ\ø6!ô
ã_x0008_XÌ¬¥’ó[öýÜSMç+
žî?	_x0017__x0011_%˜Ê´‘‰:?_x0012_éñcÒ‘q_x000C_¥ƒY}ÂñÁ+ˆÎ'Q
™ÜìOÅ‚¶ïI‰“iîÑ(\e;_x0013_I-Ž¹<`_x001F__x0012_ØŽ¦…@»z½£öàîÌ™”}˜_x0016_æ‡6ZÕÓ™#¼ô]æcg	1Ý¿M
a _x0018_KxlÑÚ¨>_x001E_ø$T¡ŒÝ>øÇ–T	5$_x0011_©_x000E_£b–ççˆøÌ_x0008_g%Ê½_x001B_g¼ÿüÛÇ•_x001E_=_x0005_÷ûA÷©\_x0006_Q=­_x0006_€_x0017__x0015_ß²_ÞÎ_x0012_ùÌ­Iõ‹_x0006_úHØò9¯Ã!_x0002_¡_x000C_YÇR"2 Õ“´ÏX¿^š¤}`1$ûÒ’%Á/=¦˜p0-_x001E__x001E_p_x001A_)k[h_Ž·_x0016_âÝ±tÂ¦¯§›_x001F_Û¶xê½×ÑåNÉ	@_x000F_¸ËÃœ{øï_x0007_±‡¢çº`hÈŽ2ô–½_x0019_©s°Õ_x0005_€øš*_x0016_#ŸJùÖd›ÍKVß¥â~Î9_x0007_«t«}1hDÍê11-Û7F^_x001F_ˆë“T‘[¹ý_x0007_Ü_x001D_…§f›Zƒ—Ü˜Ê î_x0019_ÓOÇ·ºØ_x0017_[„¯f¸ýô_x001E_(F¢ÐÅþ­Ò_x0015_ÏÀ9_x001A_%_x0006_wï*Ã_x0017_<[uÏÖ_x0011_Q"¤L»g#kóüá±¹_x0008_“‡Û²ãÎ‡Ã˜_x000C__x0014_èt‰î€áëÕÌ…ã"¨Y«:š²+!%_x0017_T?VÉDAŒ!Eª_x000C_E¯J_x0017_ëeQ
®öÜÚcûà<îžÊR–_x0002_¼¢øcëÇ‚“[z,“ØaÑÖ¶ö‡_x001B__x0013__x0003_BÄ	.(%DÕRÄ_x0002_Î_x000E_5ƒ7\.ž_x001E_äyíøWÀ¼^SÀu~88º„“¥~!ð¨õ”TÆùñBS/ë-°ak×GâqŸ_x0002_¨ƒž(W__x000B_Øçú®ìó›hn²+¤éÛ"Ä~H _x0004_ŒèæâÍÊœ1_x0007_£çºZ_x001A_ÓTü5ß´ø£wsÒÕs—m
ÏçÃíøÕ_x000E_êÍðín»oçã
ÿFvŸs}YéÖˆ¾ó:1ì\úXBûZ»‘ç×Ç_x0019_¿ûIN,!µû'G–˜ß>þ_x0014_ú°*ŠB_x000B_7ø¹NoµîK»žÆu~'_x0005_è™Ü]u¶-Œ©ÔÅ¤YÇÿÝ—VX>_x001A_/mÈ¡GiJÏƒÈhdí_x001C__x0018_Ý…×ñHóÒäÓ_x0003_þÂ^O€_x0018_èø2áV_x0008_ä/_x0012_¤A_x001C__x0014_äô¦¶û§¼îGþšÕ_Åé_x0005_§º>_x0010_ßC*áâõ¡ðµ
w7_x0011_ñ©Ë=×™_x000C_ZØ_x0016_Ø‘øÔ†@$ñLÊå<·v™ª	Š‚D_x0012_QNòãK=_x0018_¶š›nÏ[@#i=ˆý¶Y¥¥_x001E_ð½ÒÞjùÃ¯¿_x0007_ =ÌÒ[¼
z_x0002_-¾Ï_x000E_ÙU2–_x0007__x000C__x0018__x000E_à_x001C__òCU>ØKè¼¤ Ð<yÓ®·úJ_x0019_Â_x0019_	FÈ”h¥æÑl¤ö‚¿;V ÜzëÌHÛôÊá_ùãËÇ/½ïõü¨<bi_y_x000F_ôZ:¿–.Rt˜(ÿÊ$¢;_x0002_”\\FÙ_x0014_¿g”ÍÝ‘â0ô®„ÏS£g´ÇÊ¸èä_x001E__x0017_}hOZ…|UâÒ¾ð<’3fú_x001D_Š-ôß1üå_x0005_3<SG	_x001A_Ÿ2ŠÓ
¨Å
þ±8OÄ‡Û)‰Öç_x0016__x0003_ÄˆñAß©eÚ_x0007_çÏ_x0007_>lHß¥«¼Í1ß_x0004_òZ‚›$WEÈ_x001E_‰B©_x0015_~ÞS_x001C_qT˜7·è©Ð[_x0012_rwb Ö$_x0005_Ü%_x001C_æÕØþFÛ±ó©ˆ#MÛr.hî5_L&_x0001__x0007_V7:Ïœ·_x0006_~Ö”ä¯_x0010_9_x0019_Õ_x0005_”ùÔlFÚÂ,
#¸ÿèZ wÌÏ4ª(žÁó_x0002_oõ#NaÖGà\_x0017_qÞqª_x0014_#=% _x001C_©ç|Ð+áE„•*ÿ¿_x0008_J˜_x0019_V!×8»?Ã“_x0004_¿Äß±i_x001F_?€]¢Y t_x0015_H÷qeˆÛ'©œa\íÉÌù-Nˆ>--å8ç«×_x0012_<Q‚á7Œc¦×RË×_x0005_I;†œôû?VÓ·ó[_x0003_iË¬>à|ÿ»—k_x001A_ÏõhªÕÝ'ßÏÒRÔ æ‚-ÙáøšŒ!Š>å¨ƒ_x000C_álVV‡«#_x0006_®ÏW_x0014_µ}ê_x001C_ÅdºîÏ+u çƒÀ…=UóëÇßo$õ\_x0004_Å:ëÀi]‰Ý\w_x001F_LØÔnt_x0006_ÉÊóä¶†±’œ¼_x0003_% ûOÂÒD˜òï_x001E_bà^¼/Dn‹f¹îæº
MqÄ=ƒ÷{)¶_x0006_{Þ1®ã¼sTEj.`v«¤çú.
QÈÙìt_x0012__x0008_ÖŽà_x0007_Nvr¡U`ºÒÃ¯¶v_x000F_çÇK:;Ý“±AëÌ¼ó—Š_x0014_§3ÒÁ@Ö_x000C_Bµ8]_x0008_Õ®Õþ_x001F_xØ:ÿu)«gõS…"|·µSœ _x0002_=âF´Ou’ozÀêIˆÝöí¦šÀÏÀ/_x0014_3pæà&Ž/¸[_x001B_²G_x0008_ÎÖ_x000C_ãk‹_x0013_úíoë¯Ùñ˜ý°,…_x0011_Æ1q&`Ã>gOgŸqK¨õ_x0011_8”FdSí_x000E_KØ
É”ña,å1O_x0005_üV’˜Ž_x0008__x001C_™X²7	ÕsP£›Ë2‹­‰M_x000F_‡d2d_x001A_G,‰„iâËq_x0006_Ò*#I8€ŒSuva·Û®\WÂ_x001A_@_x000C_A_x001B_ÞÔª4eÛub§EÐ½°´—èÐü>=Ch~ÓÅ8¾NÌ8gwV¤ï_x0018_¤rþšLˆè<övË ¸_x001E_Š_x0018__x0019_™Ì`àÎsOŒ9I‡|½W’ÂŽ†›<“&ÐJáŸ_x0006_£_x0004_Ö–Hço.1Žº“0äf
è‹*u_x000B__x0017_:i_x0014_Ì¸îª]_x001F__x000F_^T‘ûD×œ_x001F_Ž*™Š_x000C_ƒ?_x0013_îÖšúüØ–Mîyí±{È¶3½‘_Ì_x0005_¹_x001E__x0001_=z3_x0005_þs+Ö_}¿Õ$k&M²^ ÷¼›_x0011_x Û‡ûùó?¨_x001E_r‡_°E_x0011_;÷c–_x0002_$$óÎ¤À_x0007_N¨”ÝÌ®X_x0006_ÒœÏ_x001E_SQD_x0010_[b~?_x0013_ »ÅçQrß_x0019_·k…=àP‘SÎDî_x001B_#cýúv +¦ó;2).£N¶&[™_x0008_†_x0015_T‚Õ_x0012_œQESÓÿÊ¢EbzÅ_x0019_'˜9<f›¯_x000B_>M¥ú_x001C_ÂÆ_x0004_þ_x0007_ø0¡…
°_x0002_ï– ¬¬°»_x0019_þ_/‘p±hÇhÄÈp_x0014_B­ïµÊ1_x001C_ \ŒI_x0015_'˜l_x0001_T_x0011_™Cš.º _x001C_)_x0019_ëå=×™_x0006_bÙiF||XÁim÷Š”Í_x0006_tÿ•o;Ë†9ó_x0010_/ŒŒøÖrƒSw\VÑHt tAxaš_x000F_¹ÊÄã¸2RØá¬ÑTìÃA|{_x0002_Óu_x0005_–&‰¶sÆ_x0007_ö·ûfRÏõ¼0–ˆ¾ï À"¿LÒ=ÿ{ËŒÝŽ/_x001B_ƒËg_x0016_kƒâº+,·Ø_x001A_×_x000F_K_x0019_XŽ¬Ý_x0016_úø÷õ3ÏŸ_x001F__x0005_ú—ÛˆõÁ€—:ä§¿ªúk¸_x0013_"„”˜_x0003_,³×Kˆ±¯ªÓKwäýž®_x0012_>í%ÃÑ…	Q€I36ÁŒ7j•1²ÓDÀU¹æëK_x0006_è_x0006_èp½C	Ž>_x001C_ás_x001F__ò_x0005_ÑŽÎš_x0006_{/Æ_x0015_'óÑH8_x0005_y¶³*è:ßX´v¤nŸŸ­_x0003_]®>ˆòYç#Î>åëêˆI nåu^3Ç7A¿#È_x001F_¿~üéþèÈq	_x0014_mh¶BŠŒ
…¨M_x000E_ù:ß¡ã_x001A_ð_x0001_ã”˜‘_x0001_x_x001E_†EHE¶Ø_x000C_æ|U _x001E_?ï‘Ôs?F\È	H®ZŒº_x0017_¤¥_x0003_¸KF±™·*M _x001C_ [>™_x0014_`èk˜Â¦_x000F_'f·9_x0004_Ä_x0017_$wO6Ãõ_x0004_ _x0016__x0019_©_* MqX½S\_x0003_ŸGdøÍÎ©E_x0003__x0008_N/š_x001C_ò˜•ÈÚ†ð
_x0007_O þêç#dÌ§í\ç¤ÉÊ_x000C_Ì´¾ß&É¼ lë_x0015_p}_x0001_ìÖ_x0002_„˜íórÕõ _x0006__x0001__x001C_ÓXùkw¶Ê·_x0002_êº/=aÎ_x0019_ÁÛ,_x0017_3rõÛ<_x0003_œ0_x0007_EÛ|ãyp"ø_x000B_‚lófo²6_x0001_£$¬MÝA{ ­)~g¤Å…•ã©?4Ïmã¿±<¢6Tt—Œžk_x000C_ÏpP_x0014_mVöïª|ˆUÞõSJøG†_x0014_\g
Ÿ+ÌM˜mƒÕ¿åµ÷WTT2I^ŠÃv×žÂEÿR*«dÁ%„XlAtµJ"’Ö²Å®lOÙ_x001E_¿™Içø_x001B_)fgæ_x0019_P?_x0005_LXiÆsÔ9*î_x001A_ët¶;85g:Kê_x001C_Îò:;ìŠJg6_x000E__x001D_
÷_x000C_ü±_x001C_¿œ¸(ó
6Ïge˜¼_x0005_ö_x0015_ÆÆù"
ÓÀÎÛ
|®(<Âða¼éÚk`+ÉÀ3x_x001A_ldÊµ˜Oó>ƒHÔ_x0013_‡¡<æ_x0004_|_x0019_EŸêP½WÌ_x0007_g‚›:B§|šA „¤	›îO/_x0002__x000C_koÓ…_Ì@_x0016_Æ’ßƒFœ4-àå“_x000E_óÀ3„Ø -•u?@ù°_x001A_c›_x000F_+þÝZ~çù!±UÇr_x0006_Ç_x0001_ÉP¼_x000B_\’îT
_x0011_ŠàÌ_x0015_Š_x0011_å{_x001D__x0011_š”x(÷_x0014_3
2o¤_x0018_½¯Åö¿_x0005_[“ÂŸÃ7…ÇTMè+Å_x0013_ª›Íð_x001B_M„9_x0003_†7Ø"@%·—NNu_x0005_fv›Ÿs_x0005_ç äÃêçÏhòuçhå—¤8_x0014_ “S…½0ìŽ%U:bÐÂY¨_x001F_ J®2j_x0005_N_x001B_‰D%Và¬Å?á·òCî}¿ôÌˆ_x001D_4!MÌu9¾¼_x000E_ã€_x0018_ÃÂøÀ_x0015_Ø¨X]HÂ_x0005_;—{u_x0018_Ï,¸´ë—u#_x0012_ë²ø:½ƒ÷¶´»ú_x001F_xIN²m[žVÏyŽ@:L­†«ˆ#\ò_x001A_®ëVÁkX	SFÂ{#KígÆ8—ÓÆƒ_ªrW„_x000B_»!N€×Ê6­_x000E_×žKTsÑIµ! Î_x000E_'ppXÏ_x000F_‚ Qf6_x001E_qlÏÀ‚_¨_x0018_	¦HÙÂ9ûf$¡_x0001_Oå_x0001_³‚œvtþƒ¶ì°¯@£XX'¬_x0006_Ü€Û¼._x0010__x0006_<WÙþŽ6^ç˜ˆÇ–Ö‘ÎrôMqAÎEÌ8¥ç|ÔñžL*„|7_x001C_âc¤9 V_x0005_ š_x001F_¶ýÆù_x0006_ú)x~:_x001D_X¶¨ežª	Lí}˜ç¾%š=d±öî	¸c%4Ïÿa_x0005_‡°i—Á6ìïº#œÎØ“î!àq6ªjÆFûÓRÀâ‹Ü#6$—_x0008_W$‚ ƒ&D³v7
Z‡0Î”#_x0011_ãYŠ—ý_x0010_î›c:*±§Ù.„ÍE×°Ø~á_x000B_Yck_x000E_vS•˜®Ä»_x001F_¦=ùZ€XëX };´:U_x0015_¼_x0018_Í„@eÁjgügð_x0005_bŠŒë6ƒuN‹ú½„B_x0001_—æˆ‚r†d.xÎ
d¹žÄ_x000C_ð½NØ+_x0011_(Ñ*_x0012_äQ=fuöjÌ7_x0004_%y½_x000F_e_x0012__x0019_—ÖcÛûÞÀ!z”Ò˜ì‹­Îµ®1án²®OUkhµƒåÞEÔIÉ_x001B_Eº€%_x0017__x000E_á¿uNðbgÐõúZcN…°nÑ><ºP‘ä)Ù_x0016__x0019_xól·_x000F_¶_x001B_
[ß_x0010_”k_x0015_„0O5²_x001C_Ö¸GŸÃ_x0015_{%1_x001F_OOë	º¬Ä­_x000E__x0011_[KŠL„È#©ÃØ7¸…†wÍÛ_x001E__x000C_X§JÖx~4_x001A_M›h†|àA‹6_x0010_ÖF_x0011_)š
³_x000F_ÕíélÇÇ3ý½&SÁ=+ø·Â¿¸š`=úvcV°È_x0001_{œP”¨Ë£„®9(0Àp_x000B__x0011_v…F
(9:_x000F_K¦1Öˆëj™HÉ_x0019_¯"mµ­¥_x001C_ni­Iœ´_x0018_¸÷ýÄÚ—Uø¤G4]—ä—D—§_x000B_Hgä_x0011_»²ÝT]³X_x0011_ºÜ®PŽÀíÙè#˜_x0006_N<^_x0002_Ý)ß†ô
_x001C_ÎãøÕ,_x001A_N;L_x001D_y-¦;åÉñå
¬BYítÁõ–º‚ëñˆ)‹È9Ñ9…¶]_x0011_ÎÏ< ²M‰Þÿ&¿o:ÌùBEiLNˆ-þªžžP=k®±:_x001B_!©8ùgO
_x0015_8¶ |)ÈŸÿZwº“È_x001E_¦‡_x0013_jpÓEíy/¤_x0016_ Ú_x001F_³.ŒØe‡]Y_x0004_l	Dn k‹ó(
_x001C_2Y¥"d×™D2Y½ÁìBÈ_x001E_,ÅcE_x0006_e•áˆ z_x0007_?è$#…2ûe¥_x0013_¦ø|+5©ë£q:­—ŸÌ·}ê?T&_x001E_£UžÈK_x0007_B3ä_x001A__x0008__x001E_·ªH¡ nÞä‡ÍË_x001B_„Fë©“_x000E_ã· ËJì×iêÖ_x0010_o¼_x0007_œÅt_x0005_ ´a»nˆt•Hà×äœŠ¸ÌÿMx!GÌ"ž±8XF_x001B_²_x0018_ªu¹\w_x0002_#¾i3F)_x001B_&ÄÏ.ÿ=3ãTaOƒ_x0011_8Ô‘Ù³™øóó))M)™tïl‹»_x0019_;Ü£ä”‘=B’ú­S_x0007__x000E_“’_x0011_2áV_x0007_péw_x000F_2ß$P`_x000F__x000C_Aá¨2áŒ'hÂGºäú…
»GHGÇ	ŸI‡+ë¾”}Ø­¶Õ_x0011_É;ò÷*Ú_x0003_ð_x0007_û:©ò½ÓZ_x0018_³Y»¸¦ô_x001B_½­&=ˆS2_x0018_è_x0008__x000F_Ùq‘4¶v_x000F__x000C_È:7/ùæë±*¼;thš’>¡zÊê]~Ò"£§êƒAsUÝëeè†_x0002_¿{ ›/Ú¥z0ªXcmõ÷_x001B__x0002_mÎŸQØu£_x0016_Èkûž×½_x0011__x001D_ýô	._x0011_œ'Óª·­_x0010_+ø¹Ê(±«è`W žL|‡ö ™ 0@÷fˆ_x0015_ŸÚ_x0013_ ÓMHë†¬›Ü¨­c_x0012_
0Öo ûøepõ_x0017_9bœqµJÒ‘O€­Ú´à³ý{_x0017_„–Ñ<aÃë(œñ_x000C_1_x0001_6Ûvü¿Ï_ÀŒ$Õå_x0015_O}¶507_x0005_cv“ýr_x0017_–àMJÀï_x0007_‹°8nù_x001C_÷k³¹ZÀ˜ÆÖv_x001D_ÀêX_x0012_ÌÊq»Ýú_x0012_®žýjfE_x0001_¾[‘_x001F_¿ü_x001E_4sƒ{_x000E_Ð×h¨¬{í”•eÏ3ÒâJNF_x0004_5ƒ`0Ü†_x0003_Yã<ãäŠ†Ê7Æ_x000C_9Ï1ÜÁ9…¢_x000C_2à¡Yöh´Ô)_x0015_0õ_x000B_û=_x001B_å>·‡_x0008_8ªù)DA-¦È¨U_x0006_5ƒµÊ ù§"Ÿ³ãýäŸî8_x0019_Ðã’¿OýÖõn‹8]ž’_x001C_…
¹õà§_x0013_ÔöG_x0008__x0018_6ƒÍ¨_x0014_zD{ÿdò¯ß¸©+O“i±¥8_x001C_à“ãh˜_x0003_[«3Òƒ]°7›6§ Ô_x0011_
_x000E_ƒußVeV~_x0005__x0013_² ‡_x000E_)…öÑ†ÒŠ_x001A_pk‘1(óüøý_Ù×NcåÃêP_x001D_ÖŸ þÕü‰ßùƒ Á_x0008_f8^ßà<#Ü_x0008_BHÆ$·f8ÎzN:_x001E_îû§_x0012_rªßŽº{ã_x0010__x001A_eðDÅD3Ó]„‘ÎÑx@çÆ°ÎŽm":Ç9­_x0004_ö_x0003_™ùA/˜ð<’À_x0003_pÀ¢ëà_x0011_¡ÒqŒ&Jë´g8Á]†æ–_x0011_ŒrEf_x0004_™áYA"É¢¾ÁÏÀ·w"³€_x0008_HŽó—ðTd¶@›Ù³r¿Wò
Õlcò.s_x000C_T äpèÑpE9M:Õ‘ç¢ì¦ Ã{_x0015_¤N¤` _x000F_U™ßÉ_x0004_é_x001E_‹G€½ªý_x001E_ñO­^í&$7@”Ê¡*ÓH¹¯ØT'ßnúH‰4šN’¬Í]Ñ_x0015_Ý…	9c&#z™ìØ‚c/±!¨8œ™;_x000F_!_x000B_´
\23#9eõ_x0014_p@_x0016_¹ó&I Ïm~ØÖçy,_x001C_^Â«_x001F_® _x000C_˜)±Fü__x0016_o_x0013_z_x000E_¤^ðœ’_x0011_Z fÒI¹ +1I~_x0004_#×ÖMuQH_x000B_~rD’ úÍ^­Ä’Ùk(.I¸à	'¿¼_x0007_eU¤_x0018_€_x0018_Ì9µ‡¿_x000C_¹Çè%ðOB1oI¸j’|Ãó¢“óyG>S¸ÚH~„„[z+òP­µ_x0002_iI7
8èfÖ¤ápðš3%®Î´á3]iG]Uéÿá·"[ýú÷_x001F_;}„O~?’ÄPb|_x0015_LR|›——	Ð^-¢±ž`our¨(ƒYH*‘8õ\Ö_x000B_”éBZ_x0013_L¯WeÛ >šGl´ ê¦{FîÆ7ö_x0002__x0004_oi•	‹"®Û•.#$k: €_x000C_Œ1_x0015_¶\v¹a_ƒË_x0018_#_x001E__x0008_ˆG-_x001D_›—|_P_x0012_Ö/žb©½$n÷_x001B_a_QHaÇGDÞáM=ç*áƒúîzÒqøA_x001B_ûâ°ñoF_x0007_ÀÈ§_x0003_G½jKxK”2%	ûn½DJ_x0018_Þa¦HÄðç¿Ì_x0001_ñÏ›"ŠII“ÿ «gØðšâyÔƒ¥Hê³Ïk ÄÉ_x0007_ˆ3TfÑ4_x000C_$¤¨5‘LUo{_x0013_ŠÛzz_x000B_Ø0`½1ûâdë_x0008_ÂI´ !"•bd‘NíS¸O¨a{l%ûkO¦ïxÄ€m_x0017_Ás6E1·_x0016__x0008_Ñ_x0012__x0004_èC_x0016_"añ	{–œ_x000F_Nîš¤ŠèN_x000E_-D‘mÚªÌƒ5_x0002_°Xš™ïõþ
_x001D_-æ
2mÕš²ð&ÆãŒÑiÚû”—&·>lçDèØýAÖäÞ½htÐ_Ul_x0003__x0001_9ìÿY:×ñ_x0001_3§»NÌbÙS_x0003_—) _x001A_•‘˜çòÚã)ûê÷8ê·tLÄOí_x0016_7Y }Œ þãÇÏ_úÎ_x001E_¯e’4†?ùçú’äz‰˜1ÁÉ™€_x001C_ùö:½Ãw¨›Bh	îáóo_x001F__x0007_¼«AÃIJ9_x0005_$š_x001D_õè÷¥óyª+_x0011_$êCŠ¢´W";â˜|È_x001A_L˜ :)s_x0008_g­Pµÿ\¨æë ¤°µ_x0003_ O[ÅYB²2;_x0004_äôBU£ÛQl ò_x001B_W8J¢1wÇe¥y<ÖšÈ#€ï_x0003_ä2‹É`¾ë<CÈò m±	•É–TI1ŸhÜ__x0008_Uª1{ß‡_x0013_tÖ_x000F_qªÊÒ0i«_x000B_<´_x001E_„ŒRÖås.„´›
K_x0013__x0002_90Au³PøÀ+b‘"f'*_x001D_7÷_x001C_”ïPkâZÝ¿³°ßð„yÚä¾)H!U4_x001D_¼:_x000B_Î¼WE_x001E_ƒö$•ö)Öbmú_x001A_FÃ-¦¯wÞñz¬µduíû_x001D_f_x001A_2û_x001C_%_x001C_.*²a? ’¬[Pºg á=
­ÎÑ¬ˆ91š_x0007_X5_x000E_ç"_x0001_†%‚|34fõ4&
™8f4Æ‰ª\Oê—_x001D_Õ?~y=_x0004__x0012_Æ‚¦_x0003_×œÕ»B{Ñp¾9áÿáíÚš_x001C_·­ô3ÿ…Þ’TYkâN>Ž=.—×qÊe{³Ïl‰ÝÍ4Ej)j<š_¿ç $ER„D_x000C_ÐN%åÎL_x001B_ nçúïÈ1(_x000E_«bq[ÂÃ_x0007__x0014_%7_x001C_R£‰_x000F_ù	Ù©ûH^À¬“ÀÊ\‹\_x0008_KWÎE*¬	®_x0011_™îÈÊÍ-_x001D_÷¯<ÃN È01Og¥‚5ŒûáëuIœÜ¨›~_x0014_Gl+âyJ_x0018_I!Qy9
u_x0017_Ë_x0016_iÚ_x001A_ËDÀÕå’RjF_x0015_tÙ$¥röý=áÅj_x001C_…ëœà7›”ÜH `Ê=ëÝq_x000E_‰°,ÛûéÊ¬,_x0018_lÇ™àØˆ_x0015_–¿‚ŸÖqº8¡_x001A_T÷žG¤Í’ØZû8ªbÒÆ_x000C_ÄþÚoÌgjSæ0§BÅ»²Â”tÜJJÓ8Ž_x000C_ç =¢†Æ†U…×*´ÞP_x0004_+»ë>_x0010_Ñ5›¼g0¸¾#wId€_x0006_w_x0014_žë_x0005_“	_x0013_Ñ_x001E_	FžêÏ—òQ­‘ãðDàÍú§)f
:2ö£_x001D_!]²rŸ¿^V´mr}_x001A_`=Y9—ud&3_x0012_zm‚Íi~£_x0008_˜^æV?Äÿœ+_x001D_+·EœÏ_x0007_Y;&ñÒ çƒ2…+ye…X_x0017_þs}_x0012__x0014_cþWLÂ¾9¿„> _x0006_Š;Öì}B¤À‘	¼(J%˜’ÈW¯GN–-_x0018_øµY9ÌZ	ï:_x0017__x0005_kƒG‡ºÄrÑNš/nëÀqŠ_x0017_¨/âµœ«Û ˆ_x0015_¦dn†÷ïk(zqìÖ•ÿ_x000E_‰_x0008_TA_x0013_r{_x0004_‰íVêÇÇ%_x000C_ÎÇ‘H0OÌC~¬B_x0013_)_x0012_=:ãX÷_x0017_K_x0019_ƒ+§Gg©Z²³_x0008_bŒ½…`JtCù8ÁœkŒkL_x0014_ÕÓbdiñ’ÁÛÌ0¶YÔÍ·ØqVÿ4àOÇ|gáHrž‹"›Í
_x000F_‡Mß:_x000F_O_x0012_xôZ{¸ªù_x0011_¸¼kÀ_x001D_ê¶(oÌQ×¯g_x0018_(×e½Ecèäu_x0002_9Øîp*8”
ë¶cˆ/3¼%ûüf_x0002_ffH_x0014_'J&’+Åõ_x000C_Š,^`¦_x001D_ Êä¾Ïåýw_x001A_;ÖÝ _x0006_#°>_x0005__x001C_:NáY£_x0013_þV,˜’®Ã1)b_x0016_ýðÛ‡ËÚÅùó_x0018_MÈ_x0004_	y_x0002_-v/÷æ:_x0003_I_x0015_åÑwÝ]î3cÅáp®–.µÓØ”H]ä‹Ík_x0002_ž_x0018_v|
ÔîÙïS_x001F_rž‡ZSÞ’r­_x001C_°ÜƒÉ_x0014__x001C_Q_x001E_+c(ÉÅ_x0015_+ôÁû.d¦ò
_x0016_±-ª×â©Ð_x001A_ûÇí5—y>–ù~µ½ãø-ð%©ˆFÄ0_x0016_Þ&§aÑ.‰í´Íziuy×9_x001C__x000F_¶ÝZåè¸í’e§M	+O óIJCCyÎJ_x000B_«—ãˆŠÂe_x0016_’ówücÇ)x_x0012_ß„n5M³æ/Ñ$)ˆs¸²™ä^Ó™•*›‰Ú—ëÝ ÆŽ‡_x0002_ÊS^±_x000E_wµ‹ëqƒõw‡j7Ø<_x001A__7<‡žIÓŠÏq½ _x0012_SYëû_x0004_9_x001F_8¹	Tõq¹!í½üðÇöL¿êåÆ*ŽßÄÀìKz ôZ£ßý]ÅtmyÀ¬(ÀS°¥|_x000E__x001F_[	_x001D_t)‘LE×œãaÚ`ð5«^rÏMd†n÷z_x000F_FA‹_x0013_H)_y}‘ê_x001D_&„íLŒ© J_x000F_Ë_x0013_Æ°xE))„±ÆI²t½8¶I×‘A4ÃW£¸Rd²×_x0013_¹-_x0014_Xÿ\p3_x0011_Yô*
·ókÖ\`§³ò±àqœ€'ŠØ±ò§¶Y‘)r“‚¸`˜íê©juùj“YlŸ‹§¼	µLô_x0002_E</šÃv}/—;BÖqY_x000C_þVD_x0016_ªh-|=J`_x0017__x001F_K&ç-˜
Ç|
0ÃuÞ8MLCƒv;*O¿c8Ž¯¨”ÔÚzåJÊéý’â4ú=oZP_x0007_Ý.…»]·±ŸÛ4ø´ž>Ïš6ä._x0012_‰”³û¼«T0ˆâÃ1oL'8‹Ru½âœ]»ätU»=ö²ÉÁÊÎÑOñ•_x000E_‚	m_x000B_]™ƒôŽõmY<_‘äBá_x0012_àÉWõ:³Àq
d}¦Ñµ,«¸WUì|Îq¢ã@_x0008_­Þ”Ù%ol,¯Î‡KUÌlª`\±Dq›_x0016_™„œŸ>‘©ŒàÆÖ_x001D_]Ø±Ìvõ>_x000F_§ßâ_x0014_žçb_x001F_í¶)V·Ñv_x0017_Õ)WwSá_x000F_™f¿f+ÕÒV†”11_x0012_•¬á~_x000C_ÿ¨d¬’di}¡n?#ö–_x001D_ÓLÔœŸuu¤ÆuÉ„3y_x000B_ö=½!Þ)kš"o|ï_x000C_6_x000F_XtÆöùç_x000C_1(ÙÉÞëÒý-¦_x0002_ÞbÝœ²ò[_x001D__x0012_…cÄjÏ»I
gk_x0002_¤/¶'w¥wø_x001A_]˜Fš~%[¤u_x000E_¦_x0011_9Ål¨_x0003_ï_x0011_x¢_x000F_¹ø¾øTðG½e®ž¯¯/_x0012_Skç,§€•ëÅ”BcËË*f.çML_x0008__x000E_¯_x0003_ —r{EÚ£’Î_x000B_ ºé¶þ\ë²¢æ_x001D_tš"\‰«°Ðt‘õé` È(õ°_x0012_´_x0017_!ÞNišFúÝn_x000E_h¿_x0006_Ñ”ÓeY—!›N‡íôv_x0004_n²ó7ò_x001B_¿ÁÒfêk\'v«!ÞÛ—B_x000C_ÂÐ{d&_x000C_ºÀîw¶Ð®«-†Íš2zr
5z¾%°èùJÊü¹Ýté»2¨1•*¬_x001A__x0002_%[_x0006__x001A__x000F_û;ßMtg/Þ":V1£C±kê.GlXãü·=MØdñ}~*_x001A_oÓ_x0003_~f‘¥Œ%à¡
BÄƒÈlðø_x000C_£©¼ÃÈ>®—»V½dî¥3Î_x0002_œÅHœsE6_x0016__x0007_ÿXhLRð>NçÝ_x001B_šTÖH®«mEaÐJ+™rƒM.óf–JGlA_x000B_rsç)Ì4¢W¦Ñ×ò•;ß‹8¡Vf÷ã/¿†µ_x0010_pyñÍåGvÑ]VaÌ_x0010_ö÷ «6´“Ä‘°7Ê¾Ü)þw·¦ÀQY_x0016_E`ä_x0018_Ì
¨Üæ“÷ãE,¨z@®ßáËé·¿<À—»Ë*Î­AŠž2éú	¾Ç¤([ÓJ*xà –	M¢C_x0006_‚_x000F__x0004_¼‰Æ_x0005_º(Ø«šÚ_x0016_µ²Wµór_x0012_¤ŽÈOÝ=_x000C_<:2e_x001A_èøætnž³Ý½èÆB@;XÜ_x000E_>#Ž;_x0017_ ö_x0015_s5_x0001_T%O˜&_x0012_ÄŽ…=œß¾>ï”_x0013_±V“}ÿ‘oû{óÍÆ!3ïúÆE_x000C__x001A_çKQíÂF¡9càp^‰²÷¹©+_x000B_âË2•FÚÝGËòÓM{_x000C_ç«$)‹£qÝ[°ÝÁ†_çœèÃ
ä¡`ó¨8òí_x0019_å®©ˆ²_x0002_i;_x0010__x0019_V¡· /O[ÝÚ8ß¯+\ö=_x0005_$¾ÏKú>\ß euº4!kÑ_x0006_õ_x001A_±-*ÐŒß {áµÄrŸ#âää}¹$üxC0™c_x000C_¸(ój×µ€¿Åe8N£_x0001_Ó“dùélÁ1»Žœbù¸a×Á(Û3ü£¼lFÎHx_x001B_ƒ3!é_x0003_‹±DÕèëã#Z|v8KÌª_x0006_ùckÉè:+á©_x001D_#²àÝ_x000E_i[ß›(o¨_x0005_G‘‡-Öºïám}Ê_x0003_˜_x001B_œ%än0_sã#'—ï^&BD $o9Þ¶	XÀ×U_x0016_DvInÝ	t_x0015_-²ó,ŒÀ¦e°–z_x000C_p7m!_x0003_Ê<´àÁ_x001F_«ˆo	h¾§_x001A__x0014_”_x001F_‹§ºœ_x001A_³ Öçj&­ ò†Á$ÖÇó¤_x001D_„_x0002_Û>Nëy½t_x0013_X[µ7_x0006__x001B_ñrëf×Ë•z®_x0013_R"Sj(4ò_x0012_Oÿ×s_x0003__x0016_Ï º;m
!ï_x0002_¥h_x001D_.th™_x001C_ . Èƒ¥#_x0018_3Õ+]ê9|_x000C_'HÙð\k&’¢
¹cØ½×_x001A_AïÝü¾÷Ç¾øTœüƒ_x001A_Œ¨x_x0005_‘Æû`&™ ©Œ®_x0010__x0015_£7Àb™_x0016__x001F_Ü_x001A_5ú—|#_x0002__x001C_^;<³¬ÒyÉp¢*¾A˜Í2.ß_m[oc_x0006_™Jµ1v—bÃy`‰¹œ±Ê_x001B_,¦pŽ©À_x0006_"‹_x0015_±?üæ«†°5õñ¬™Z
_x0008_Mà_x0001__x001E_)©X^A¨ü],14q(NÏu¹‡× ~QQ_x0019__x001C__›ƒ*4vÂ©ø2¦XÌ_x0002_#¤D2_x000F_…wÿ_x000F__x0013_4 ¼Gž„_x0010_{*qdXö_x0019_‘
™QJçÀãÁgë_x0008_Lµ×öÍÐßºy)v¾_x000F_Qb[éŠÒ/÷‡¡H´ûðË¯ïáZ	i/_x0013_?À_x001F_¿eÍå_x001D_@êØ‰_x0003__x000C_›_x001F_ßeQ_x0012_ü€›_x0012_) “l]VÎt”¯å_x0014_+_x0019_a}x—n
WCÀ_x0019_I£‰ÍüÍætlò_x000C_)¹úD†ï= _x001A__x001C_ÔI£&GÑå½'ÈÜiÑ>¬Dwœ_x000C_~CYóq_x0008__x000C__x001F_ÐÇ(´_x0012_Ö$Ï IÂÒÌ*·78u_x0017_µišDö$_x000F_¬q_x001B_Jø0Xb´_x0002_N¯¸_x0019__x0016_©"” _x0014_9#ô°”‰…qá7_x0014_¹_x0007_§Ðv_x000B_*ÍºÒ„{–8„ã´±LÕ´;ø<´:›@
S¹„d,2_x0005_‡–¦‰Ù.š,³t! ¶ni<¬bhmÜäVd·âšm#¦B_x0010_	6J’ÈØÌ#ÕâB_x0014_VHý«nw¯_x000F_‚®_x001C_em´_x0015_ÿ…Ó€{—pØ5³G„XhÓT¬£m=_x001F_É½¼¨óðØeBNŽàa!…ó_x001C_x»d4*57G°`qð˜)®‡–T€NâØ:%NôØèØ-i pÀ¢å\_x0003_Œ–R3ZœPN	XûDšÑ°]ÙBDA
y5¨ÏOÅÿ±b}éC95C_x000B_•_x0010_šp•‚òffhÂ_x0016_¥_x0004_OUtåp\ŒHp$y2£âÉ$`ÃqÖíìbÅ_x001F_>°èpÉu—_x0017_}IlÎ…óÐR1_x0016_á{_x0004_?½w.wu^}¹_x001C__x001E_¹_x0001_®s	B’$ÚÕ¦qúc_x0013_Äu|…ü]6ñöUä_x000B_®_@t{!{ãf×ñÀ£XÒ9_x001D_	çk b¸_x0006_}Ã‰;_x000F_×qØ”¨´w/gµ*ûÕ¥*\·_x0019_ÑÓR‘¦
þ_x0007_‚Ãˆ"¾TÉÊ_x0019_æ{®äñV#À}d‰ñûÛÜöƒ³p›„_x0012_,Ýí‹	NGÝpbW7{«Ýæ8…6¡˜5Ë««qÃ/‹‰˜¤ÑI_x000B_ÆÝh’c}ì'_x001F_µ	ñ›_x000B_Ý–*_x0010_¬Íý‚z»ÁîÑ_x0001_®_x0004_C‚–+ú²<w|w_x000B_TM”ÕM›…:vÍO†À²];nþò_x0004_>N™[5•Û_x000C_ðâ™˜_x0006_”Þûµ#Ó'Ÿ°T­být?h_x000E_>îM½õ¾Þéµ_x0006_YJš(_x0010_/‡l‡6_x0014_,Â_x0010_Ve»0²+Q _x001E_¯åÎ;Ø_x001C_d<8½Á~µõ½ ýWÜ^0Ø,UXÍÙói€û—ð‰1[Û¦ð~_x001D_±„ß‹_x001E_Óôñ8_x0015_R_x000F__x000C_w‚_x0008_–(ø÷¸¡d_x0012_é’U˜â m–‰_x000B_”_x0014_¦VÊLM™_x000E_Š1Ì³è©S¾è_x001A_auótÂ{ÄŸÎ_x0013_ R%y€T¹&´<_x0017…	9Ý4ljwmòì7zœà=>dðÈ_ê*»§Þ_x001D_GV_x0014_ô{O;8â_
6_x0001_—‚Ëh4œ1±‹C_x0006_âW¯è” >_x001B_:_x0015_äl_x0001_…x_x0002_­ïy_x001C_à·¡9ÙYòûü®çæ4¶!û²f™_x0003_‘}¹ßTñ©Ûþš ®g¹_ŽM_x000C_`ÐDIÐîŒ‚w®:ÒÐ”-ÛatN_x0010_÷Ûk=¬ÁH #_x001F_:Ðk>pÊÕ<0|‡_x001A_®ÿ‹_x0007_‚Ðõ#â_x0004_ÏÛN‹Ëlx®Ãƒk_x001B_“E^óÛ_x0016__x000E_Îç_x0015_Ó˜E:˜zÒˆ/ü1{_x0014_Uu…K.U4ä­WÒK¹Í¢‹	oîBß•lh^û 9ä¼²„pa¯P	7_x0011_Ò•tÜÑ/Mýgû:_x001B_
}y_x001C_ŽƒÉš¤_x0004_¬’¤{ü„._x001B_œtŒÀ›03=:|ç¹’Dòèê”Y5…ûÈø6¢qcê•®_x0007_‘$Õ3±$Vp_x0004_1þaªgZ$«åBhJæ5v
´_x0007_00»üôÓOa¦•H,~‹b8µÚË}:ï-d_x000E_®ó S’•™~`J¢+üvç_x0005_¢`°L_x000C_³ Ñð—_x0010_ëKÑcÀ;~U£íÝÒ?Ïeaa×_x0003__x0016_ #t_x0017_½/ÇéÀý _x0005_a²_x001D__x0013_w_x0008__x001F_r¹ñ_x001B__x001E_ìØQhºˆQw{›_x0001_î¸_x0008_¢_x0004_è/xTŠ ƒÛ_x000F_¿ma´z×ÁJ_x0007_hÇJcËU~ÐôÆ½/*¼_x001F_5_x001A_CÅé_x001A_ÀX¡_x0016_]×ËoÈ_x000F_Ç½/	·‡0§ŠQŽtØ¸j§)(ÎÍ§¼(ËÛ¸›óà_x0008_ÒXtû_x0011_uà5v,%§Ñ„‘çP?…_x0010_>D§Ì•M_x0018_L–S4_x0001_žQœ_x0010__x0011_µ¿¼_x0015_Õ;\ä„XÓ à_x000C_šž5•­}§³dC·|vwGžFü××¬Ø2üÃý¶!M:ÒÃ5‡¢_x001A_…7>å&9ø_x0016_.Ëk»A_x0012_Fø¢æâyGàçÙ:³s_x000B__x0002_6{1ùN_x000B_­‡ûEg’D_x0013_M7bÔZ.rß,Ö¸»/‘‘¹unZ–.ö_x0013_p¿˜ÜÞ
ÒÆvï:	v_x0004_—Ñ)¯N¨ŸàãÑ­ì×ògž·›6_x0003_3×o!„Àï·ú_x0010_Nùy_Ÿ_x001B_ìŸž_x000F_ Ã“ï‹²£›Áoù³Z™_x0004_t=~_x000C_°¬!Ë“D_x0007_ç*‘cÐÃ½_x0006_ÛnƒëÊ}&"{fk_x0001__x0014_îúý” Â}ÞkóÇ_x000F_ß}Ð€G³gº­{e) ú
ÕaGð_x000C_!”Àö	š—ðŸ(o.-R‘ç_x001B_¾_x001D_Œ¡o;²®¼ªËã¥9 ÊÚ¥ú´°*N¡):g_x000F_35[öÂ_x0013_çW_x000E_‚8Ñ_x000C_Zo¹¦¹~äs;: „_x0008_xåçòPW_x0018_5Í°àå^_x0012_Æùv¢AÛ·ÑA#_x001D_a¹ˆ÷	7_x0007_eÐûÅ{Ù>;¶_x0001__x001C_(t_x0011_mBqŸwæ±_x0015_ÈáªE_x0008_èÂ	'Ð)ÿ´Õu_x0015_xR2¶ _x001F_¸_x0017_ƒr}_x0019_qzÓˆä5?hÝº_x001D_ø__x001E__x0005_W]_
…Ýz½d%Šº¬
ï	‚ C_x001B_+ÅÈSJÇ¶§¯Ì“4ºá¯™Äÿ»†T_x001D_"ø©¬ë=ö…=Í‹bÝƒ_x0013_2_x0016_‘n¶Tž_x000F_9z_x0008_p¥C˜–„²YŒì6Yþ6Æ´µžov_x0006_¯yyÉ½¥)WÑ_x0010_¿®O}ã€'S­_x0015_V¸**U‡_x0008_í]]_x0012_ßéoØð_x0018_µóÇŽC%OçæÔz>‚Û_x0016_	Ws8ËÒÔ…ŸAÒ¾å“+ºX˜áw’_x0018_	²}(a„’lµÈ}_x0007_¹‚íD_x0013_l'Zf_x001A_ª7ÜPO7DŠ8ºGl¡_x0005_ôÆ_x0002__x001B_vW‘)±ÆO§OqÈ¾,_x0017_¹ …_x0001_Àâq_x001D_«á_x000B_éêÔ®ù–pÚG_x0007_îf$ŠÓzÈÁFuêžó_x0015_G_x000C_
ir¨q¨ó”š¬\[kZ|VûzÚ;0 pQ„_x0013__x000B_k—Xm±)JVh
¤qûçjïg¡_x0008_0R†_x0014_»¡¸Ã×1.Ô_x001B_î©ß_x0019_qI¦¹m-Ä`™Ïå_x0019_S³Xÿ°T_x001F_à®È96½µð‡NZ½z*W¡_x0010_C[>¦Ûu>•DØ)‹u_x0006_¡ì!ÛAÞ_x000F_Ø	ÔV_x0015_¿¹»å‚ßÐÉÎß¶X[M£ÝÖãd­É«n_x000C_‚Ü×¢LedŒE0HêÏY_x0019_ØIÅ*?+èKcü0t˜_x0007__x0015__x0018_œb«ÇGDÚ¬—¾¾—$¦Q	švUNÚU{aƒ¯ZÛ.Ø¢,¨ÛŠÎw_x0004__x0012_ü˜ë~_x0019_!_x000F__x001E_¡D*_x0015_³+>§l_Ã_x0012_àî]_x0012_fµ4Ð 8_x0014_Uè FLÀÎ.‹ÃSÀT7¬D¥_x0011_
_x0005__x0003_ ./x_x0007_zâ4cS_x0014_»_x0002_é_x0002_qC_x001B_ŒÃ^Ãå›¿ÿþûÿlñ_x000F_¿ÙÀ”¿oÌÿìþð_x001F_ž~_x0005_ÖI˜†²àèi_x0016__x0010_‹†KÃ_x0019_µÐ-Á_x0004_§782_Û_x000C_®½n*k ¿Ø§ _x0002_Û_x0013_ƒ_x001A_›¬ÝtDAAt;6t¹ñTŠf‡ˆ{pIÊ<?~û'z*:ìûÍ_x0006_ ~>—•wêKÀ_x001B_ˆú«þ_x001E_oŒ_x0011_Žp×Î§Ì+’Á·_x0016__x0006_LBHª¢çsõRà­_x0002_'êˆiÙ€’‘”XÃhƒ¯ˆw¡½%_x0007_v È	_ƒ{$fae_x0013__x0006__x0001_hôû_x001F__x001F_þØ,Ù³ú_x000C_Ïžz_x0004_}r›Äí”oY_x001C__x0003_†%)v_x0005_-:ÎÁc¡áS‡bÿ_x0005_ã__x0001_® ZË)±’Úê\F'~_x0017_‡_x0007_O­«Cë`µuµ_x001D_ž.Šª oÛ_x000B_¼¸_x000F_ üŠÛÚCOÂ<?Í}©e¢Ö,_x001A_>ÓYžÁ—*°_x000F_É_x001C_ó‘cê+Ômá_x0014_ãE_x001F_·£_x0017__x0016_B_x0008_RÃ’ö°k_x001F_Q_x001B_}R÷x«ÜM_x001C_l·3hÉ·\_x0007_~Ÿêý%°ð ±ä7qtíšÔ¸œ.A‰_x000C_K&~ªë74–Ù/G !²7­†¯¥“½$ëïýØõT…	‰_x0006__x001D_Ú›‡ûz÷æŸ7J’¹"}®Ë_x0012_'ØšêýL_x000B_Çž*7L~ž_x0008__x0004_ÍcÙC0û‰ÄJX±
hvè_x0004_A^™#	‚ìJy´ÈÖ6U+>	#x™_x0004_#ëÚiV_x000B_Ž0 ._x0008_bÂ‡"SíÚÕe_x000B_ŽÑöÅ„à
_x0015_"ö1®|óPŠÒt_x0001_Ûez’Ã_x001D_ )AR4H_x001D_q_x0007_0îª_x0016_‰½2ù_?¯*¸vœ2Õ_x0008_ç¡…Uqð¿å)ÃÆ¥¨À _x000C_m×J_x001A_«èoû|SÕŸê¿mŽ—¦8_x0014_û_x0019_ƒ[ð_x0014_l,SÊG±ý_x000E_»«_x0017_ %°_x0019_Jþ|¯_x001D_K§Ù÷‰§:þ‹Žª@Ç¿óÊ_x000F_ ‡©-†iÿ›>_x0011__x0018_Ü½_x001D_ëÂór§	_x0006__x001D_á´Z£Ð‰¬|•_x0003__x001A_­ _x0012_jìøµEnß
Œ¯ß ùðqp{fa@Ï÷‰E‹3øE}ü_x000B_óœ'_x0018__x000C_Ÿ†+6MöÜ_x0006_ó_x0002_8–e_x001E_t1£¦_x001A_Þà_x001C_Ú_x001C_™¬
Ý ¬»áw~ð[É
_x0015_k_x0018_uÁ˜¤T'Â^š¢
U_x0007_ ¿ ¢ y½´¯‡b÷_x000E_GŒÅ˜s¬í§ìd¸˜gìÜµîc_x001A_bM"_x001D_UÇë†_x001A_³È‹.ùÌ_x0010_sk|Ðüâ™_x0002__x0013_*Õ_x000C_Ý-_x0006_ä¶pü_x0005_Þ¬I’c0¸
`(¬ÕÍ9†35Lb;_x0010_f…ÔVh‚_x000B_ÝznF«ã0Ï_x0008_eÆ8¯~ÌÝ¦Ã!Ÿ_x000F_:3‡¡ÊºôŒf$ñãpWoª‡òŽ“›Ö¦}c/xÝÏù(¼ëkÛŠ$º_x0007_(XÁeàú2c®_x0012_{l~,_x001D_1ÚÞÏéí	Å­Q)[~ð½|UIXÜuÜÉÊ	ê+` VhØÈ2Žý_x000C_Ê©_x0008_€c‡Ç™ˆh(`@ÊDSÉð|ö_x0017_á2_x0001__x001D_±_x0003_c´l§ÏÞóq_x0005_bóè]_x001B_³¹;¯BQÛ-ìÅx(%Ë…dñÃ _x001B_}_x000F_Ð	_x001A_ÁËE\_x0019_LSTžb‹"_x000F_Ô<9„ü_x0014_ãZ!\Uª_x0013_Î1
Ÿí±.£—û_x0007_ðŽªVó)Ô]l×ï²Ó;õcw_x001B_1Î‚£š™ñ|èŠà=%5Uq×¡y-e€ã_x000C_D_x0011_®uÁØp}F(€½ù¹óñQ&Ò!¥÷1ð_x0012_RÍ{çR4þT„_x0011_ï„¦È_x0015_ Æ«_x0011_¹§ü˜…À _x0013_„£þs‹À–Â_x0010__x001C_ž²_x0012_u³§0B„·NÿtF>_x0002_Ÿ¯
6t„Cp¡_x0019_/Šê_x001D_"_x0019_Œ3_x0012_G=[
X¦5_x0006_iBW¨0n­¥_x001A_ª·Â!/±I¯U/:vëuÞOø
K›ã_x0011_ÌiW—uu™D«;3m™~ÖU7'Ø*z(Ü‡=­.e÷ adÎ„½_x001F_q®Ã ù˜¾P7ó_x001F_þ¢Ì«_x0017_¸ÀÞ¡ž_x0014_ƒ_x0005_¶ÏøåÃ¯?ÿüóf_x0007_~r¶Ï15õW_x001B_Æi"_x0018_Æå_x0018_T!V'XI_x0006_K¨¼_x0006_jß_x0005_ß_x0001_F_x0017_½íÿ_x0004_Ê3+ƒÅ¸Uœp_x0012__x0015__x0015_†ññðtþ2HìŠÄ*ó@è¶“ùç«Ç_x001D__x0002_ùÀ_x0018__x0011_4ÒÖ_x000B__x0018__x0017_õÓ_x0019_.Ñæß ÿøÿÆËU_x001F_žº‚l¯I_x0012_dÀ2m3Ã\!Ý<4öè{½˜¤gæ©²X¬4wà>ÏÊ·îS'þpWÜš_…
ô9ê½ë€RLß0ä_x001B_
ÍGžžŸ©øß_x0010_8`¢ï_x0017_PÂUVÐ"¹¾S_x0013_UÝ*ó`/ã_x0008__x000E_e³|²
_x000C_âÄøÌ6+ßÏ_x001D_LŒnNÚ†ñ«Ý_x001A_h_x001C_ÓÝRó_x000B_ßj_x001C_¦¦ïð_x]ûli_x0017__	#ƒ<3_x0010_[T¾©¿,ÐVV…'²H™_x000F_°Û
YUZmÁ_x001E_c‘™(ær•X_x0016_|ˆ+§_x0019_ì°L›qgìRÙ{T·†%‚E-)Å[ºÉöék{@i'ÁQOè_x001E_ÜÀ_x001B_¼_x0002_¬_x0012_,Æ)\½Íéõ†÷„C°„*†?ŽJ¨”?cÂ¼_x001F_;|°Õ6+.T_x001A_DÝ—ÄjÉ{š¼Dè=¥_x0013__x001B_mSHš«Ó:ß<b_x001E_K…_x0007__x0012_æ©ñÍ7»
£Ñ²êsÌ‘‡._x0006_)îa_x0002__x0011_–¬h`X,ý@Ú`ðÁu:_x001C_­ÎqyIˆkmÇ¥³mFõ_x0004__x001C_;è¾ÝC ºê~‚û÷±E—w²W-ytyª±›q<í)ç–´_x0016_ª_x000B_ˆ_x001F_Qù³_x001C_ùÂÚÉ.¤}J·ÙášÅÐÁ_x001A_(›_x0005_^gÜ_x0011_Ýg5œÉ—3öÕî_x0014_ä™Ÿ_x0003_Ç_x001F_rêÜ¢ØŸ¡	#NAME?
IÚ¦_x000B_<_x0012_
C–Uº…wä9Ø_x001A_ú5Ê_x0017__x0007_ñ˜´QÁÊ1[:)‰ª,ƒ »	_x001E_ó_x0003_I oáVãÈcT6eÚ~âO®7€­Í¢<R1Tƒó_x0019__x000F_4
Y,×g_[Y„{òš&_x0016_Ë	UÚ5úù7Ñ¤‚B¤‰0Ü_x0004_Õút<#èÝ
RÑ_x000C_X ç0‚dŠ"Å™_x0007_úN§A
û!?_x0016_Y?Æ±D@hG¹ÁuÕç—ª<í^Ú¯½2_x0017_¾Àe[L_x001A_©¢°mötÆÔF…«)–Ù	~YŒµ1A«_x001C_—Çó.‹BcdÛw(qˆä¿öf½:D!
»? _x0001_“+_x0011__x001B__x0013_uDŽ_x000F_(z+Í¢ýù_x000E_ñ…™[aÕ_x001D_ýþ€êKQ:ªh¢_x0018__x0001_7Cô™£þÌ‚ê¬³_x001D_#×fÚ°S:âIÚ
Í‘¨&êƒ_x0001_®Hî_x0016_º_x001C_”;î>`bG
_x0015_Js.âÂ”s_x000F_Èæ_x0012_,*¡*Ô‡ríßàº™½1|åþ‹ÀJ?	óÈ±lH[ã ÈW}¬_x001A_†~ZD¾e<‰Ã¼MÎð§_x0016_gá ä»ÅÏ*_x0011_|´_x0007__x001F_³ÞÂ±È\”ÔjÖÒfë1ŠN;°AZŒiSÝ7„çüñ Ÿ_x000E_å6›_x0018_>^º4_x0017__x0017_¹_x001F_p¡8pß¾ßíÉÍZMÝ’ÿ°$_x000C_uØ^VŒG¿¬ú#¦Äia"¶Qÿp8¨i§m>(”Ýåå—Ùz“Xíq_x0002_é_x001E_aQí_x0014_Ý#fµ˜@½Þ_x0001_@ýªˆ1ðÀÃÉ-ø£“Ãi¥‡_x001D_
êQIðuHèH8k‰ÄÀã^‚3‰î{RÉfð_x0018_wªO^ÏÅª-D _x001C__x0013_øë¢3KjÕüÖê—ö/-[× _x0017_RÀò_x000E_³«çG	_x0003_8X‘_x001A_÷ÖÆ_x0003_xcè_x0006__x001D_á„ãÐŒƒhÊ" ëh_x0011_püÑòÐ`_x000F_x"ÁïíR„Ò”5u &x,tTŸÖµãOëå1cJypú;on‰
ÑØT²Q“žQ'L°e/êúõ©x¦ˆî_x001D_+
~Òr›^_x0008__x001B_iZÇ	_x0013_vlBœNµ—ñ:_x0010_eû_x0016_vq_x0012_]ÂSºò.„_x0011_q_x0002_ûô°+rÏ¬LûI!Z€_x0017_Ô¨µÁËù)¯÷Xývª^óÃ—ìi ö_x0001_p7gÑ÷$Ä±_x000B_F
¦›¿zËwÎß#s:×]Å˜É8˜Û>­ªò_x000F_ºÎ«da_x001E_R\_x0006_Ó_x001D_ßc:iC[ÉPªµ«_x001E_÷lÛ`2v›b8-¢_x001A_ò„¯—v'	uºë•_x000B_1
U_x0017_û5_x0014_O_x000E_Â+›†æCÚâNë'_x000E_æ³CF‘vx·¡_x0014_¡A–XÎ]v{)|»ù——s…xƒ†ÇfÙ_x0016__x0014_‰¶Q@Â˜-Êà_x0008_ÿ‘¾øh™_x0008_w¿áeí_x001B_«KZÀIb_x000B_[½Íwò
µlŽdB‹¨™H e,R½s/ ÿ–»šL¹¸ó(±á_x001C_REÚ7ÐZr!_x000F__x0015_#…fyD_x0015_Ì_x0017_2oÀ_x000C_F:EºÛ¡_x001D_Á¸_x0013_,d†¡;EÿÇ\IÍ·Nº}9_x0010_»î÷_x0003_Î˜eK
“$Ñm&,âÑo_x0008_Û¯6Có°àÞ¶UÞ23’ò_x0015_kÜ_x000C_°ÏRªª_x0008_‡ä#XÍÌêÒ_x0017__x0017_éh°Ê_x001D_G˜_x000C_œªÇéBñÄ
_x0016_ýZ®¾KùÎ
.‚\f-5VŠ«ÖXA™¬¸,ÛþÚê`q€°PçË…êV¥’t5)°¼_x001F_ø†ôâfè6Fv«O 6r_x0005_Æã5ÛÒ!!_x001C_Çj_x0012_d³h!—_x0003_}Ž_x0007__x0004_ËŠ1/o–V~ -{?V~_x001E_-}ÆáÞ–_x0006_«õù‹Ñó<XÂéÄ@Òj—9ó},i˜¨YÂ•i{k¾¥Vû~`~	_x0006_‰_¬°\F^73û’nšç\xM'_x001F_U!Vÿ_x001E_Ëñ²÷_x0005_ñ_x0001_‹B~Í_x001D_õV©ó‰HPÅr•$ÓãÃ_x000F_Q_x0004_Á½È‰>—Å.‡Ý]_x0013_Ô_x001C_'®7'Š°–—oðh?$¥Ã[_x0010_<8_x001D_œ_x001E_Êü5_š$JF=]ñn¾_x0001_‡_x001E_ð1úì_x001A_‹_x0019_, ”7Î¿_x001E_W_x0017_^.T_x0006_y+óå!_x0015__x0004_ØIÛ_x0005_OÝ_x0003_-_x0015_«Jxr!ÐíË9QQßp_x001B_Æ{_x000F_‚M÷Á½jÆÒtJšè_x0003_JA©/p ¨_x0011__x0006_ð*"8¹Ç´hÛßtªB8;fuÝÝ·Ú_x0011_¾Åò…	a4fàˆú¨YÃ•°ì¬Bf_x0010_œzC~kdQjH_x0004_‘ÿÎõ_x0015_ûS[ƒCu9=´Ù,ä€_x0006_Óg×l‚uúŒ_x0007_NQ 3öì_x001F_ËŠ°ü_x0003_É¬åÈ²__x0010_jú!_x0007_IÈû_x000E_Ç_úP ê’
b*^2ø4¾,÷}Øè ›_x0018_Ãnoa_x001C__x0008_™µ´bÉ}záô_x0013_¬°‰‚¹7x@L`_x001C_D_x0008_~sK3ä „T,zÅ’¶}ÍŒ¼ÞëÄ_x0005_w»*£_x001A_ÔÇÀ4¾’õŸšV¥;	_x0010_\1,_x0005_úITü"Ù?O_x000E_žÝk'ø.á…è_x0013_ááuZm®Ù@_x0017_ž_x000F_y_x0015_6Ý(d\_x0008_…_x0007_¨eù>d8ã¤ª8ïß^È€5R+‰@ò7D\æ_x000F_Ò_x0017_cÆ2_x0019_e_x0018_ú<_x0004_­®_x0014__x0013_Æa£_x001C_'_x000B_Ýô_x0016__x000B_‹'Þô_x0006__x0003_»ù_x0007_jkBúá,÷Bg…à‹€Ý¼Œ_x001C_ºPàú>(åT¤âòjd£,ŠU‘¿f_x0017_‡%¨{‚	Ù‡QìOÇ‡{­œ’_x0015_é{÷«á_è€_x0010_»Ù,†T_x000F_ _x001A_€_x0003_gír6ýp%ü_x0018_Ü™ÃQQ´ÖÑ,{¾„#ÅéX¿À_x0015_è_x0010_R}©ÐÑ«_x0019_X,¨a§ãÜ•ˆ„£‡
Il_x000D__x0014_—‡Âc %ê×3_x0001_‘É£ZÎ8¤/£áñ¤_x001F_²…Ul_x001C_õî02.!§ÇDákK5O×ÁS&¶*úç)?`ÚC@0ŽÊ_x0019_94&_x001F_-?`1ˆÅ‰µˆ¶9Ø€_x000C_NfQ_x001E__x0008_ß_x0011_*5«èã_x001A__x0013_DÆù‘ˆ…•Ã¶_x001B_cfÿ6_x0004_Ö¦N+_x001D__x001C_UcÒi5çPBpLèÒÚ=„_x001A_wø_x0015_úpËhÅ_x001B_´_x0014_QµEp›Ø^A!Å$0/«_x001F_°ˆë~j)¥_x0008_­,$_x001B_à‰/µœséf[_x000B_¢ï“_x0008_%ï¡Ûûëª!ÜsÔŸÿã~Už‹•_x0013_¼td¼KÅ"bÈc.Sa«u~Øâ_x0011_Ù–È;…	’mG|Uå›_x0017_Ì^2d™½ÈÃ?¨ü bdœ|«è_x0011__x0003_àoÐX_x001F_sL6.l"OXÄ_x0003_YÃ_x0002_—_x0013_ã
hÙSû×ñ_x0013_üúÓ_ž6JÖO [/´­\'!É›_x0007_½V+PX¹?îåK¯D³Úð·âp}r@xò´î9ÄþøÈ°ºEÌ´oyb¢¿¯šqœâ©›¼è_x0011_[SÍv_x0018_,»D_x0018_Œíò²¯ùIËªeïNd%_x0003_g³C/ê{
-™_x0018_|_x000B_H¯O_x001B_Ä”-L_x001D_8SQ}Ú€Ix_x0008_ƒ&ö_x0002_Åd/ëL¸Z×°×2Wºé!—_x0017_ZUi‚=Ó ›_x001A_f‚_x000F__x001F_ž·Ìú_x0018_Ù_x0007_°_x0006__x0008_‹åª–,”¦CîÁz:¢ÐÌÂ^(ü‹1
_x001E_|ÄC³_x0017_iÄ³´Ô=^óc•#ÕAææÉ_àÍàt_x0008_A_x001B_Z«Á_x001E_'"þH R7}ÎM81ù–Šm“'xõï¤<ˆ_x001D__x000E_3ÝáXcó\auù°_x0019_f	ø70™#hu8_x0015_+e‚³Èà0Žeg
Ê_x0013_6_x001F_êlG¯2GÞÛo_¹G<-Oä_x000C_DÿÑ1ƒLÇ
,>—ÅCê,R0•øÄ_x001E__x000B__x0012_ù#ÊÆRƒ«_x001B__x0012_Ð‘pm{ý`_x001E_ò_x000E_´úÁ_x0002_}v¸¥å
G _x0006_çr€<-í°XÄ¸
ˆ_x0019_Ì_x001D__x0014_Xô4+ž'6ˆH¦ä‰ÅíÂ£KºHÊÕÉ‘µ ô
GÔxD _x0007_ÉQ°à‚¨^.÷‚ûþÆÐ_x0018_8”t]äõ_x000B_Ú·>zsl_x0016__x0007_x’¥‘à_x0015_µ”×9þ_x0013_.^ºJCŽ
„¬"’pÖ:ŽgÐNÒ–ý‘–õÙÏæRË÷á_x0014__x001B_~˜vL_x0001_':©_x0006_@T_x001C_ z^Ÿ½Ð–ã{­<í$†–p_x001E_Šå% ìü°0Ê§_x001F_\íôYVù~ÞeM_x0015_*[øN…b6_x001A_ƒd_x0011_§xLß—’«
ÃÆ`©ÑJwTH–½[¡®†£C'Þ)jÖKC{cƒ@ñïâ_x0006_‘0XE#"¦G£Æ
³á.õ¥)L´¯P&L_x000F_eÂèç*¤4c£M%~êzk°Mîoß_x0017_ðVI_x001B_:"‰mô½†58x#…ƒnù†–WCË±y_x0019_ö_x0012_ÿëÇŸÅ_x0013_]”‹Obc~9ºŠv}Ú¥_x0015_Ñ£!¶‘÷Z_x0011_UºuEËÇ_x0010_dImØ…«j›¹¢?‰R‰Š‘2z_x0004_‚_x001F_‰PSòìbÎ_x0019_Í•p[hðuxlá1nUðD"_x001D_2l_x000E_¸*ì¹ŽÇÂ±Zì`_x0007_žÚ_x0006_ôåh»_^
}}ë2Š_x000F_oü{B¸©d’‡_x001C_eï«_x0011_1¢K¥’8_x0002_û]œ]_x001B_ÀÕ_x0006_‘_x0007_ÑÑ_x0010_ñ+
i®*=mýí5s,¦W_x0001_1F—Ýs_x0007_A_x0012__x0011_C’TFÉè*5_x001A_¤@ƒpéS_x001F_P¿j‹ç‹î_x0001__x0001_PÁ¬­_x0017_2}9å›Œ¬ã«…ŒpÞ_x0005_¯¼Ç:ØC(—Mbyôr~Ãd/ßÐ„_x0010_p|b_x0016_¥n,ëé+¤Í_x0019_)à_x0003_%Nz~n_x0014_JÒÆ_x0007_R
_x0019_„bw'Èw,‰û@X
ŽÀ_x001F_àÂ5âuÛyÒ_x001A__,QCDs_x000C_T_x0002_Ï÷÷ÿ¼_x000C_?6Œr_x001E_XL!th˜_x000E_Wtf„Ÿ§ñŒÖÂ·®”ž™tå\ß¹Ú.„8_x001A__x0008_>"È_x0010_²ªé_x001E__x0010__x0017_#_x0012__x0008__x0006_'ó¬_x0007_ƒÿ4ç±“”«›‹îªòôF--ÍP‰9°qÚ
L3P‹_x0015_È¶_x0018_Ó_x0016_91ÖÙ¼:yÀ¥±_x000E_
ñOmO_x001C_ùÎ*l_x000E_µ_x0011_K‘ž—:BW .JÌ…hÕŠ¤½*_x0002_¦°Ï×?È	bªÄ2Ë"œj>ÕOiå0K5ü¸)ÊziKÞrkdW]ï°ù_x001E__x0012_ð/‚xP_x0008_È_x0014_È¸À_x001D_;ë•À£«ðàÎuÆ¾À}Ûw1$^cèò’_x001E_Ý0ë²_x0004_SÅÉ°£ºÍ:ðã ²_x0011_€ïN\©Ñá4”_x0007_Ï_x001E_Qu_x0003_Ó`¼Ëbùûc‰_x0016_ãð³_x001A__x0008_R»ÁÃcé_x001B__x001F_Žª_x0003_§[_x0016_ËKháûÀ_x0018_ã¬zp3_x0004_Iº‰	â6_x0011_—*èŽkìÂ®Ðù=Ž·_x000C_™¾’È©Èµ¼Chç6å–_x000C_›¥uœDŸW]%	|S_x000C_ÁŽÄÂ‹št5“G!P 6¶f_x0018__x001B_ÓÙq­¯$_x000C_ßûb_x001E_Ù{I8ýf<z °ÀL¨Î¶m_x0017_ À'[^¾å‘_x001F_ÇïõS>’aëæ÷_x0017_fG2VÑ0Ùíá•§ó^ªÄ7_x0006_ãƒCé«h_x0002__x001C_&óÇß:…úeÎ_x000E_)é£mùþ !5œGÐÑ¦\§Žƒ„š/0aFD_sW_x0015_HÇtãM6†ïeMA!Åà_x0003_¶_x0017_øüðH;$ª¢_x0008_@8‹y_x001C_ýNÛ¨`Ü\)…ns8ËÙ†Ž™_x0017_µcƒ4‹_x0017__x0011_Y¢J_x001A_D(_x0012_•…prÕChÕgG´è…›ÉÕ_x0014_„¶ª?œNWˆŒ
_x0013_³d_x000C_:Û°Ì_x0004_Ä_x001C__x0002_=_~l£Ñõi»]z]ÃQ_x001C__x0019_¶oztL3Ç_x0001__x0003_&_x0015_ð_x000F_5_x0005_Mä§€q…>²ú_x0001_z)ÂŽ_x0007_qH¢Á9_x000F_‘Üd´N_x0018__x0001_O–(°e½väbË_x0002_	Áì0Ò¯Ób1ã³_x000E_ÚMô_x0001_EQf‡ ÷DÝ00<aÌWÃ–HëzT,À ^	]x_x0011_ø§_x001C_ñ]Ë±3Ö_x0004_[ÙÝ†èA–ˆ]·@ŽÎ‘ËpÐþìPçm´‡_x0001_™SÆX_x0018_†ÄÚFc)„*}>Òåõ(DgÆÏãF_x001F_Z_x000E_•Î	~òµw?üŸ×Ëu=_x0005_r‹t_x0003_¬Î.áŠéŽl&S‰_x0004__x0013_aÓ9=œjÒ®³F¾é{¨J8•²ŸV¬SÞ[M_x0013_÷-<d‰_x0008_†,Ïà¼Š67$èÙ«ØÚÛ"•ß©°â¤_x000E__x0004_ï:íð¥²C[Íü <_x0015_'ØK_x0013___x0016_„_x001F_õH]ŸóâH"Ä¡u_x0012_ý²z{q@Û"uX_x001C_jhÑ
êÍêŒ’_x001A_¹Û¤‡f35…“UKàBZ@a"_x000E_OÜLÑÒL_x000E__x0016_Ax_x0004_»_x001B_ 7Ý¥ù¡†Üé´o{ìžFt¡Y’àÃþ@1ÇU]_x0016_§u‘uRõô_x0008_ö8ÖŽ‡kßsX_x0010_}î]6½Æ2ZºPwÊB_x001A_5ÍìË×5IÛ¦y°cæ,"Q@_x0008_¯ÔÊ¨}‰?_x0013_{}Ía›{»P_x0016_ç«Ñþ6ê¸_x001B_žeýÚÒ)bZ­8ók+É'WÇA›_x001C_ió.È_x0012_aü_x000C_V¯ÖwÇÆƒ4Ï­#¬æL
-¤¶Â­_x0003_)î¤ýáF
ùq_x001F_¶_x0014_¬”D8_x0008_~×xåÜËkÍâ8ò}Êp’6û¦­4ñMõ×€,ÜÜ…xŒ~§_x001B_s½+b˜»_x0006_Ä_x000C_WTq_x0017_PY¸¾;o_x001D_,ÒsG_x001B_Z­KìFû&`å_x0002_¼¯_x001F_;·¹Oe¹²ñt¢é@ _x0004_/ŽY_x0011_óh‡ŒÎ¸NøU	¦Ü•m¢µà
_x000C_–ÖÚ¸+_x000B_3uÎ9KÂ	`_x0003_¤×ô%sö—pa_x0005_k_x0007_3Ý¢Ü`iøêÅÍ^%a:1_x0011_F_x0016_H‘äR¢[(_x0008_!„r×·VÇÜJˆ¢•ô_x001F_FX;õaÐ;8_x0002__x001A_'	®J?³/Èqòþ_x0016_æÆ'Â¸µŒ•_x0016_Î€Ö`Ú½‡-6õ	$Î˜Ô¯ù­ïª¸»¦Nà‹	_x0014_s2IóÂ%›ô_x001B_œq/ÉÝººM¹ÀÆ:®"b-±Âámü*bú<h_x0005_wž½ß¶á³¯Ë±Ÿ0L4ÜÖÕ•¥”xaƒŒt\p_x0001_)2k.ÌØ$Æ”é80Ä0$ö_x001F_„
SúUwF_x0010__x0010_>Æî_x0016_¥_x0016_‚ÙX*ðO¼ÙyÓ†Àˆèš6<½ç_x0003_Î]Œ_x0019_	&sçf4å·äºhøŽýî«ÏÅÝ=à¹·_x000F_ *‚)Ä¦LÛ_.|IB$"šžïºŸ‘oþ§Q±è!Éƒ,ˆó__x001A_Nüz0j™_x001F_ó_x000B_…©_x000F_šñ«¥_x001F_6ºæ®ªÐML;çV}_x0012_â´_x0006_±ô_x0004_¡¢Ø_x001B_ä/uÝñ‹:4àÒë¢”]`·µG's(® ƒóu7ÿÞ¾ý¼»_x0015_.V_x0019_ÇxS=™Ñ†^ø•á_x001F_ô¤Öî–Y›»Ž_x0014_ÉÕÃù÷}xÐ_x000B_u_x0013_“1ïF&[ñ‹«Ðe¾©”q_x0010_È2ÜÄwq¹Îþd&ŽÇ¯ò~F‘Ù_x001F_Žk_x0008_·Zˆc_x0008_Ù8û_x0019_4Ç„Ÿ›¼Ú`Ô_x000F_æ­È²·_x001F_þH_ýÙÌ>ùßYj_x000C_b9^ÒQBç…	îoøŽÉ_x0018_ðT¤{°Âù›_x001B_b_x000F_ f?Nlì0zF>HØ_x000E__NÕr¯¢ƒãð]Ñ_x0002_ën·x¹æ_x0007__x000F_¶˜=~üý·'oœ°Æ×îî¬€_x0004_¹ê«V,[_x0019_™Bm4&_x0004_EV®[éëü,á½·_x001A_‚ÌÌÿXÚ_x0006_§á‘_x0019_å_x0011_	…á—®Löîf0ž_x0011_w69ƒ1ÛYŠ˜ÉÈDŸžñÄ_x0004__x001D_sëþ»-rs
™²ö°_x0010__x000F_˜	V_x0006_f?W,’$Êëò
¢>œY¦Þ_x0005_.ý3Ü“Ü_x001E_Èc?…uºÈ³~¬òÃ%!÷öÍ_x0013_ü_x001F__x0001_Ò@òwi_x001B_`O!Ýl^Òê¾êøìõX¢ìh‡ßÁºø(¯®±Û2–ŒÈQ_x001C_fåæŠ¼	î‡_x001F_K#9mÇÿgòD_x0005_
	jÔ_x0006_Ê{Î[îNù_x0016_ñò_x000B_×QLÚ{§Æ>`¯˜û.-<£‰îféùšnNe±°j!8²_x0018_c|_x000F_UVÛ–ç÷ª";Ûl%Âˆñ˜kQQç–_x000C_E:†Â_­˜×Ò_x0010_™Á¦Û|þõ7ú|˜±`Xöû ÿãb_x0016_–_x001E_ÏØ_x0006_ÇK=^5;P;Cä_x0004__x0013_v_x001C_Ÿ_x000F_ÉíÿBe Œ‘A5ü´x{IWëì˜~_x0004__x0004_þ_x0006_ŸÌU¯Ø—_x0016_¯$³_x0014_æŠ³§rRÁžþì'Ð‰_x001D_;
L_x0006_ïTˆù†ð(1Ñ7_x0011_aÌßóF_x000B_ò{Ø ¯_x0010_øTŸ´„f8òß]Yí¾ë_§U•gÕâud°á¸I«c^¤;Â°SI­E0sœ"º—«›È¿ù®)qè'‡+:žÖ·žÍJ ip9B3­,„%¾­„Ò›_x0013_çLa÷¶Ÿqã÷ºÒ¯šÔ¬½_x0018_âÝå_x0008_ï_x001E_Švg_[*ø
G_x001A_²‡``ƒ³ÀáÎÃÜ«3«àÏn…Ws¯¨9Âcî_x001E_dQB;ø¶J2_x001E_‹Xjc´ß3FM^ß(æÙºÁÞgƒ iti™_x0018_wiƒ½_x000E_Ž0$%ü­K5_x0005_T_x0012__x0002_CÃ}vìih_x0004_w¤2_x000E__x0003_¥%œZØÉÆÄ*öíßdª£_x000C_I„æ_x0011_¶õöå6 ®0÷’_x0002_}ðþœ9ž«Ë_x0008_«;œ_x0004_—·Ødkðª»_x0014__‹_x0013__x001A_ª–_š#Ò#ê¿ˆù]\Í=à_x0001_ç_x0002_¸_x0016_1Ø_x001A__x001D_ûƒÀƒ	óŠ.
u…àë¾à˜@ðÓjlŒùK3-˜`±5Í¥y<	pb6œ» }›ö{`%ý#X«ÀZ"æ_x0005_|v³÷§_x000B_ FëèÔH ^æ’ÂO"lìW_x0010__x0002_þÇ¹Œ­mW˜>_x0002_h_x000F_ºäÚµ‰_x000F_øU‚Tã³—"™ Íc×s0_x0004__x001D__x0006_éÏ^_x0011_b|Á¢›E_x0008_­<¤_x0011_ÂiÈ¯…4	š]wMÅ§“_x001F_fd452ñÑ¾5‰_	ÌBY´X4ön_x0012_õ¢_x0014_gf¸Ž³ÿ„KH7)>äâÄ¦ICh·èÚl¢—õöÓ²Û…CÉ¢¾ìxZ_x001D_?_x0008__x001F_f.9‡Š¾5Õ˜ûŠ¸¶,úê*J_x0001_;1ï‚_x0006_v°Œ^óí!;ß
»g]Öiø]å_x0013_—ü¨_x0019_`ž>°s÷Œ¶½-¿v’`ùæ1{_x001F_õ
.k!ÜúkZxaÞ¶zé=T_x0018_¹:sI'_x000C__x0017_uÙÃiO¶ma#A în»ÇÑãÄ]ƒvoæÁ€ M÷‚¯ç©I&
_x0017_q×_x0014_ÜBF .‹™&
;;ußÌÚ0h_x0008_ÚPB¿ßN½™éiÛ<@Õ_x0005_# Œ…·êÜ˜É=._x0012__x0019_õèŽæP_x001D_Í\ÍOe³èúqWõi]_x001F__x001D_87ÝNÉ#Ï^	ËQº_x0013_ñÛ¼¤ûuVÝØws¯_x000F_yžæ"T[ú¾»_x0015_£cã° ¨yš`4§_x000C_„¶~_x001B_Nm_x0018_e¸HZhüˆ êŽï4w5¡{³ÚCW‚$áÿ˜»–%·qd»æ_h7_x001B_k_x0006_o€KO»_1ÓŽŽîŽ_x001B_wË’X_x0012_Û_x0014_©_x0011_¥_x001A_×|ýÍ_x0004_H‘”_x0008_ª`°&î¦Ã.W_x0013_$È<ù:IÆib0nçÈgR_x001C_¡ô¦_x0019_šÁV_x0008_ã›óÉ_x001D_ò£¶øÐÇ£3Á°ÿ°>¼â ™~þÒ_x001C_8_x000C_\„J€{Ö]_x0001_‡Áû¢¸q_x0003_˜®Ó]_x001E_™­Ð%4VÓÞD\×_x001D_"©v_x0011_e&ß ``®{÷Óo'C&e…
ÊcÜ³Q¾éX¾_x001F__x001B_°ÐE°úŸŽ¥°¹KÒ…>”Q)Ò+%ô_x001C_^_x000E__x0016__x0003_J¹övC=Þ_x001E_Íl ‚!ÓªÑ‚_x000B_d«q@—O_x0007_¼qÎÚ€ÜzƒsQ¾ú?H+w=±?“_x001A_b°›Ñõ­Èi±6B>äš_x001D__x001E_µxØÞŠæ`\À`]]G(~i"^Ë¦†„J¶€
_x001B_û^_x0016__x001E_Œ1}ÜóA9Òd<êk¾!(p_x0001_’R¦'_x0010_`(_x0019_jà²€ªÅm•i× ~_x000F_­ã¾P_x0013_y?}Æ_x000F_³‚OHÃ…Øž.»GF5üd0¾4v_x0001_¶Å›ËÜƒ·	#Œ¿íë«_x0019_pÛïîÑdÚ6t_x0005_eŒI¾ÿ
/ç(¡ÔŸ¸_x0007_¥_x0006__x001F_	_x0005__x0004_ÙVòÌ”F‡Ê,_x0018_xå«_x0007__x001C_²Ÿ|X¹I_x000C_ØÇ¿+6±R ŒÇ_x001F_|ç;
_x0016__x0006_‡Pø_x0003_—Ól˜±’É#†êÀ‡R©R•À_x001B_×_x0015_FŸ–_x0011_')±iu²e!%Ì1µè3nìØ[Ÿ`}€„ –Sý¹¼_x0014_[_x001F_EMðc9880
cl9fþ§µ°¦_x000E_€0ÃÀôó_x0014_Ó§mœ†I€@¸7QÕ»p6_x0008_…ÿñÄŸ_x0002_×µ_x001E_qJ’bS7™-p}¤•ƒŸop:…McçUƒA“ý„¼…>•£kë‹KN2iF.È(N.²øð”•Ñað6_x001C_ò¤ïÃ9í_a£be
ô‰I_x0006_Žù B/~Îši–_x000C_øša­bŸÍYŠš_x001C_ÌEG_x0004_þÐ4†¿>_x000E_j9äM½EÂ‚å_x000E_VÃ_x0019_dI„Ÿ2ÛÝÎˆ_x0006_„…#At\b 5S/ÀàŽ'v€æ\ÑDècIš‚‚t_x000C_x {Á>£¬ìêW}œÎ¡kÐ”+v%Ê^½½Œ5x!qKŠè_x0010_Ë_x0014_7wä¶_x0019_F86_x0014_—6ùS—K
X0Î“3–³´Ï»w@BwGqiºYù‚"¤_x0004_À_x0006_{_x000B_ÊIiÑÂ=ŽIv_x0019_`qjìãØd}_x0013__x0005_%š&Ëå¨_x000C_€W|_x0001_P¤)§Ä(©tÚU)Mó’0ÊÆ¬Ù äþƒÒã!U1Ô­`_x000C_þE	d_x0006_ic|ÔSùcxÒ`›]vž†œ†Ù@_x000B_ØÇ_x0014__x0019_ @ÜÚw_x0016_bš„I¤·U¯o¬ö0H—ŒKµ<_x0015_p]Û_x0018__x000B_OÓ)sÄ¤ @ Q
ÉÌ_x001F_únak[/_x001A__x0014_÷pzÔ“
À_x001E_ê—ü^’tT_x0019_T(_x0005_zž*Ê»c1“:_x0016_ qZÉ Í«ÚÑ¶zô¹‘Fºµ¨„³¢hP˜_x0013_ót’ƒFZ.¿ièc{ ÞPh_x001B_º(z×i2äÉ<cêÚƒ©CŸŽÄÛrB_x0006_'{Æƒ÷K)v›Êµ2ÝšÜÈW_x0017_H_x001D_“Ÿ ­_x001E_$YB_x001F_"6¿yñ_x0001_Ã]ŸrkŠÿÜD 1³o—â Qà_x0015_5ö9%@¦•€²ÓxŸs”Ú¡ø¾_x0014_§;u5^_x0014_ ±6ðõHpÔ–21éÙ_x0018_ÿò;Ž9 ÑhØºvü§lËQ‹›ðôõõjÆ}Îuè*€_x0007_‘‚,œ{ t!_x0010__x0016_MlqÊ_x0006_¡ÉÃäÎ·|ˆèuØÄ_x0017_Å ƒ"â®©_x001B_W_x001C_²uM×…	VY<R_x0015_ï·©X §_x001C__x0015_SùêC†_x001F_•!Þ>){¡_x0011_o_x0015_±«_x0018_Í	ÎvF_x0007_¶h–;_x0016_›íÐ©_x001B_Wx=_x0004_§W1ñêÃP¡ï¯0_x0012_çE‡Í¥_x000C_à«	?"_x000C_S÷Áµéµ}©ŽÇ;Xà)á4‰_x001C_½_x001F_,å_x000C_þ’<åûì¥¨Ñm¿5üqç_x0004_€ï ]9ùsT_x001E_ÕùAujèÊ Ã™¶_x000C_mCÇ½Ï:ô_x0005__x0002_‡c™ }L¹_x0010_~_x0007_¸=N_x0017_úüjyôo8Ðfš{Â7_x0019_–<Y
_x0001__x001C_x••_x000B_í(gžèÕæã/¿FëEæ¥ÜpÅ_x0015_ÞŠµÐµP6°QÙ_x0016_÷_x0014_ñÚ_x0016_ð…ô¾ûµ“erÄi´¦_x0002_˜f_x0011_L›vìoÓ[ýö`«ÈŒHÐ_^ç_7–§_x0019_>ø˜_x0015_§Xä_x0004_~É,ÅÏrß€åTÞóz{éZè²
_x000B_oÞ@,· €HIü3_x000E_nÖ>_x0017_Ms™‰è…ë?¥e2ÖxÑÐ_x0003_‰ä.¶_x0005_ÃÉöbˆƒ(A”#ô\Ø_x0012_0ð>™Lý§`ÿ4?! ôk¨e
žA™#úŒC±‹_x0017_6GÙ1Ãû³)'Y`g[•ƒ-Ÿ_x0014_rÜ#e•#\¦º²MA‘_x0002_H•äW_x0012_¾™èD¨ð_x0019_d^·W_x0005_.å®öºØ¡_x0016_›qI_x0012_$ÁÚ¹¯¯e±y_x0017_Í†UIvˆÏ_x0019_ïä*ÛíNùn_x0011_c£¥N°¬ïhu÷òã§H¼AR_x0010_ØÄJå&Œ¶?\ícfÃfÅÚáî
¸-—Ã’N_x0019_§_x0018_ù°Ú‹ÿe
7Ì›ïù_x0006_OŒÜ…c{&AË_x000B__x0019_y_x0012_4å_x000F_'-ÎÒøw_x000B_‚_x001C_
C´_x0002_˜*L» ™:_x0011_	;6êÕÏNW?À_x0013_rJ¹Ë¤€H_x001A_.„’Œó.Õ;™ÐJ5ö1ß_x0013_ÐOC|œoÏ'_x0012_ü%©„"¦­ˆ¥žÞ_x0005_
âÛÎ7»†1_x001F_\ëTj·_x0008_Îf‘H,!8i¹Ð'7ÊþÆ•$ ÛLî~jlf_x000E_+—acR•*Ñ6aËÉH¶æDŽ9_x0016_ËM½¯Ë¨§rœÌ|CT(t_x001D_†_x0014_É~_x001F_½ºÀ-Gó6QÅ/_x0011__x0007_$kñ×Ôh_x001C_w¢¹–ÒÉ)e“Eü_x0014_ÑÛ\ÿAð#qÜ4Kü	íÇú/xI@Vz(DÓÔ–Á_x0005_0HôT_x0005_c3S_x0010__x001B_¼
ž·˜9ïñØåÉ¤^ø†¥Ø×7j Ãe'Ç¤„?_x001C_”£ºk1ô›¢à_x0005_„Ð„»øàº‹_x000B_¢‡ØÒ%½ä>©_x0012_Ú-#9¦Ä¨‚9«¡§_x0013_üRÁÏç:§A”Äyv%©qV… ˆAµÓ‚`©&_x001D__x0019_#]<p¨Çç¶_x000C_µ&® `Ô0_x0002__x000E_³a­6—©‡,Ð¦ÜÎùæjc÷y—Ús25
_x0016_uó@Žù	c ÷b®4µoÀ™I™_x0004_=Â;j_x000C_!¦ì‰#x¹KÀÍW‡/C´`_x0004_‡|ÏLì€Íp’@Xj0	ÀÀ_x001C_:‰“l²tD#_x0005_kûùñ_Ñ›¸_x0016_a?ª_x001D_€wÆÂ_x0012_ñWx ÅSÃRÊÓ¶³Š“©Õ82[úàÊŒ;%)³Ba´J±ÎÂ¤_x0006_L½»H“B%_x0012_·
®uÕÛtßä™P™Ú31‚¤Œa_x000F_®_x0001_°Ò®ãé) #Žà¹x‘d„ÛÇk0•_x001C_KaŒÖ²Ã%øôà_x0010_v_x001B__x0006_-fúô%h\cW0)–@§‚3Öò_x0001_Q_x000F__x0011__x0001_—t<¼ý_x0003_²ô®a¬O²½Y %V£i’
Å_x0014_h_x001A_.¹S °Wž0
ÑIè_x0010_ ÉÝ*_x0016_ž_x0003_øâª­_x001B_™,_x001B_áRqíÏ«\“_x0010__x0011_K_x0008_Û´à_x0011_ÝŽº~ºŒ#l!$³$#2Kïe_x000F_Û#ŒlÜS¼9Õ\ÃŽÝ_x0006__x0010_B÷GhÑ1±÷M»oaú
\È`_x0010_µo1BvA_x000F_Tö’_x001D_³2›©É_x000B_{$¸e‚%û¬8­žë²ÄÞ–…ž,˜_x0002_©~é„ïÞ‡_x000C_ÝMsGB -Pœ1Ó¢g¨?†÷ñ—_—•_x0011_Ô›”zS _x001B_4 _x0008_á_x001D_o#RæY
yo$-T_x0017_¹î Ayr
÷«Þ!")qPÂ¦>áôÐ_x000E_(D¬%-m£
]x [Ðã4ÅšÇÛä^syºTÅÌHiÉ‰3›*%Æ_x0010_°;œó¶ý™RÏ‹cs2&ðÀ­_x000E_š’dx°}.<_x0018_,>Øt)ºÀžF›3sF_x0007__x0017_ðÊd_x001D_µží5!f ‹|_x000C_bßð%_x0012_Ûv_x0007_¯ì_x0002_:…mÁjò¯_x0017_4_x000E_û_x000C_Szù©h`_x0017_›Ø_x0015_±_x000C_?Ù_x0014_¥w$Ä7<_x0013_ŽÃÍ_x0011_m‚xf`%&ÜJ_x001A_'k‚ñ_x0005__x001D_Ýâ_x0018_:…2ÀÃ_x0012_,¹oêY½_x0014_ÙÊMH__ƒ_x0001_× ìØ&cW'_x000C_çáyåÎS
ˆ
÷°'çØÅ©Ÿwež+_x000F_·nøs_x0015_ašv_x0002_1g
°_x0014__x0012__x001F_,á_x0010_ 6_x000B_Ð€Äi_x0019_dä™ð>Á_x001C_èd_x001A_AM…~Â_x0017_8oý-Ìü€^©U‘Hâ¤È_x0019_Öú³drS(NMl;”¹°¾Ò_x0008_ñ ”Î_x000E_O_x0013_€Sòv1X_x000B_ð¹b´cà›¬Q§J‘ä_x0019_vä4ˆáG=RáÞ$_x0018_ÁB=òTfÛí_x000C_IRøÓqVŽç_x001A_4Ùiƒ_x0014_©s_x0011_¦Àõ„Ä	&^3 v£˜ãÎ€ã„âŸŠfýëå_x0004_÷ëÏ‡õ¢¡+PËn_x000E_þQ…cñr¿ _x0006_<Õ² H–üs]ãc÷×ç>¨¥ý_x0016_	¥É_x0006_<ß_x0002_·_x001D__x001B_·³_x0006_)½@d›ØÓ%_x0006_é'ÿ¨ËòA‘ZðÞP_x001C_¯ã_x0013_›+_x0016_ñ
_x000B_–R¥ˆ·Àt6_x001D__x0014_º’f_x001C_pvÇÎ|_x0001_ i‰’"žÉl_«œ!s§Üëõ_x0006_Þ_x0003_‚Ã1 _x0017_ÛÆÁ¬|KŒ ô „Ö×ù à§f_x0007_ÌZ>ˆÓ_x0005_.‚´àdÌoV7ç_x000E__x0004_Ä=›³_x0019_?ª²³#ÊÕ—_x0002_èÃÆÎp=ˆ³€_x001D_h_x001E_ES]yÙ_x001C_<_x0008_”aÊ´§_x0003_h“m_x000F_m_x001D_}Ü_x0012__x0012__x0007_„ß_x001E_Q¤ºe‚Í—'íÁÛ<16‚>àèÃ&rkÁ·G_x0013_#oŠ7_x001A_Œˆo@Ä#u¼„_x001F_4y™Wuç:;'öXG_x000B__x0016_³_x0019_›;_x0006_´Úv‡Ã.µ)…
è¨®·öl²C¬f_x0013_®!Ä–;_ª_x0001_áVnGÇahÀ‘ØEcFLÆv¤y§¼Ì^§Âø-†‰Ó¦LøÛ5êm]_x0017_Ñ_x0007_8_x001B_À[…××±ÊðNù"pÙŽ€¹›øúùŸ¿ýÊABžK$Dq–{®ü!XÉ_x001B_’Šä‡Íz‡Ï k¡~øéi!_x0013_ÿ¸ÒH_x001C_‚Õ‹ Só_x001A_§„ž§c´aÏL5NËüüË§=©N¿9›ò‚]à±·‡Ûžo°Ý•þõ_x0013__x0013_ñ&ÿÏ÷?þ°î_x001D_Â—ÅÆ§_x0005_ï>ÈÀâ_x0019_klŠ²Oè!4ÀUàcž\àè_x0012_§_x0003_°$‚ÛÐC7u¤ÉÿuÉÛ£°·å‡õ—ìxÌþ_x001E_
”!7Öm[—ùš¯qNHVÕe,ÈõÇo_x000E_…_x001D_i‘/‰_x0012_q’C_×qÂq_x001C_­ái_x0019_±pÏ@]"_x0001_£u÷Y…4™_x0018_lûóRlò… ; _x000E_Ê_x0013_Û_x000E_j;j.åócF‰`	cŠ(ßÉ´‰Š.‚Üq3÷å{«ÌVóa_x0017_Áy_x0001__x000C_L9A×Îÿ}iÓ˜Ù.NíXôHå£*¾svÚåèÎ¡ø2Îq"ÂÉ‰; Î~ÃpÀÐïL‰LûüÂ?Tº_x0006_uô_x0005__x0014_Óåù0Y×_x0014_®¾	fòNYÛÙÛéÕH×‡*ŽLUàMÛ!À³“QÃÏ^Òônÿ‡TkÖÛºÄK/SþÑ[;lu´	ç_x001C_}{_x000F_ïL¸Íft¬¶wu•mk4LEµ_x0006_xšgöš¶ÑßX_x001B_¡i25_x001C_pTtÐ_x001B_íÈkCýH_x0001_ Ê¦ž«Í_x000F_Gõ<•.Ï'ÿ²nP_x0001_¡t;_x0004_Tïªb_x0001_eN±?­(_x000B__x0014_<ëv9ø°iÑÊ[‰îÃÅRp
p·GCýB¶z«e`^tQÎÏûÓçÃ1c«º_x001D_ÏSDJ"¶yéÉ6¯_x000F_«]v\?;_x0018__x0016_¹mHul!ö“ƒØ3Ý´áÛc´·L_x000B_w
1í)÷MÂ_x000F_^Ž:ÀºË|w	_x001B_ä‹ÍcV½pÏÜ¤^Žì[(_x000B_Êß•·ÄFTpÄ·H`ãr¤¯š¬$^6&	¿’_x0012_oÒÊ
@ÄW±6s™Ü•0†_x0018_×&Ú_x000E_ò*²_x0005_£„\_x0008_ø}<_x001C__x0014_
wJÏKÈ"AFí_x0004_ _x0016__x001E_È›2Õ¡ž_x0006_½£Örå'¯åú_x001A_^û}ã®1J- ÙS.’ï~ûÔkpkH°_x0010_lšs3Ü:1)“¬,_x0001_€×Eµð_x001D_å_x0013_Ó÷Ëúßë-vEž_qöÄµ_x001F_ýˆ_x0013_D7å00°ìE"8—mü.×Z¬H}Î_x0019_›¤*_x001E_EÛ_x000B__x000C__x001F_ö¥_x0004_qjH`KíÜD¿jÕ_x000F_¤ŽÓ_x0006_
y”žë7öÐ_x0005_‹8ÓÃ‰~CÀÙ²_x0015_]ÀÿT¡È*{_x0001_=si_x0016_Ôc8&ò6oàb³¸S'TkYÙF¢Ñm¦êé_x0015_£Kµý{_x0011_‰Ðá« Æî³ËAâá,£H9Në˜M²öU8^zzµ©ÅÝ)ò«$Å2°_x001B_†Œ*?ÿ»>}YÄµÁ_x001C_²f|öóü—¸_x001D_[·Œ_x0007_éŠÆ_x0013_•º²&›K¹T;_x0010_¡_x001A_ÀKä®*8Sï‰ÚZÊŸ‡_x001D_Ãïå/€ž4Ië‰‡uá Ëå¸õ(]º³¨ÚDJœVäH…¼/š3V>ýÄ×¿S2Û¬_x0019_~_x0007_Ñ\MJãêPlmŠ-j_x0001_ƒj1	™Ã4‘;^"²D¨„;€< »¼Á+pëÛ
—us5—_x0013__x0013_­ŒIÞ/)¡‘ù_x001B_ÐûK^—Ù29&’R>5ìc8UbYäÄÁÏ'É]¾n?ÔÐ_x000B_|š1*q1")ÒBÁEÁ_x0014__x0017_åj_x000B_ç¼ëAØ‡Õ¨ù¬ÿH×TH6T_x000E_ÿàj(Ñ‘ç£PŽ°éu“¯û3oö—êüaUúî; ±`l³UDŠ$_x001D_ç8îÐ5Š_x001E_­C•_x0014_É
†GÐG­Q÷Ej8œùp-›;å®UÆyM«íÅ_x0006__x0007_¦š›_x001C_×_x0012_²?Ú²…¸·_x0010_’ß±ßüòÓw+Ì®6«Ÿ—vS;bð_x0016_­ÿ¾|_x001D__x0016_¨_x0002_­’7dkº¬+üZ}iZ?9¿æy°´{°_x000B_O‘nfJ…/ û€`žú‹®_x0003_Í_x0018__x000E_ÏðA,ëµOhå¨h_x0004_ò¼y>z|‹VöîÞ‘/_x0004_ !gwç×_x0014_â1?¡ÚÉ×_x0016__åÛkù_x000F_NBˆô_x0008_ø}}–å/Y_x000F_øKZìµ-l@i±è½_x0010_8òÎÖ ÂÍÏ«ïŽ?®Š_x0006_³<‘_x0008__x0001_‘ùÐ_x0003_xré}7š³íoÊ#U8ÚÕ_x000C_ñ}QŸþv¬_x001B_÷…
Éý—³I”¤þ,Âï¿|ü´ºm©[äË5µ­ ¥3D¯Øå´Y.3íæïê°ù»Ž ¤K%¼S}“š¨Hw_x0018_õ–f¶E_<3Ë0Ø4 —\çÇ¢«ÒZ¦l@pô±n°î‡nˆ*¾´_x001B_-R_x001C_òS¤IåÊkÄŸóA@4ê{_x0018__x0013_T__x001D_«>0Œ_x001B_Ùýô¹.·Ñ5x‚ÑÞÛç_3_x000F_«m°<S­Ì}_x0003_ü_x001F_³-ðg®$¡nÒö_x0011_…í_x0015_Ü_x0003_‹l~þß…CÞXZá	y¿cEjRr«l_x001D_FË_x0016_öx8’¡x§¸]P6Ü<˜GÔ_x000B_2¢pYPxðèúðš—y\Bo+5üv_x0018_Åˆ~_x0003_ ÐyÊ%Ö|­N¨(úßq$~ø³–ò_x0019__x0015_óÏør`fóSlÈSpŸ.Y¤ÚÍò«_x0003_Fè5öX-#X_x0001_™:½DÖ`¤B˜Ä–P¯3pÛê§Ëùõô_x001E_é'äî”F@¤í1jUXœÒ¥_x001A_Q÷áu·ÍÊl1ÓÎ©_x001D__x0004_¿G‘±yŸ§Sž}‰
Y¥_x001A_‡÷_x000C_¿}õýo_x001F_?-bô¥D¦Àá_x001E_?Ê_x0001_Çn_x0010_üþáµn†_x0001_ÊÅ_x001A_W)I¥·_x0003__x0011_üM”ØÕ§åÃ:B¦Ê_x001B_äØÖG\7_¾ÔY«=/_x000E_Øtê_x001A_l_x0006_E¬_x0008_ˆ0¹ºê"mqÛ+5‘IQo‹íb®LK•üòúÉ_x0018_ŒN\™xÏuY®ËâË;¡]_x000C_Ñp)îJ_x000E_ ªdÕ[¸eB]
f|,õõñ_x0008_ç_x0013_ïp3?_x0003_Xç[ÔÕ5_x0002_„ïââ?=V‹ÔÖ81jŽÞ¹ke@8±¹à0~×Ÿw}§üç_x001F_Ø*+ûlÙl °ùß}ÿù×õÇÕ (Ì‚6=¿HòGá„ÎÏësWóÛÝMK^_x0010_ÿ_x001D_)Qð/—§â__x0017_ìh_x001F_]_x0017_/7ž
æ‚¦[Y_x0012_/ÛÂlEÐÎ_x001D_n°üo±æoª”¥–ÅÒ)ï*Ý¯ÄsãÁ_x0012_—s]áœ0_x000B_I0_x0008_½p÷?ƒ_á`3ë¦©A N¯Õ.ÏJ_x0007_€–äe˜iÕÃ©9K®¥¥žÓyÓ_x000F_Š!Æµî_x0018_D_Á{T»_x0005_ü=ÅRôáÝûb\tÎwÙqµHA®&‚%åkƒ7_x0015_ã®_x0017_ØÊÅêi_x0010_dr?d8ç¥£Ö8d_x0018_¿¬0˜ènT÷_x000F_e^íàDªØÏ” ŒÔDŒÖª§»ùyá¨_x001A_ê_x0019_rÿ~¹i±š¡ <Ê²E¿e±«ûè_x0003_ $Üß¡nfK_x0017_¦sâg_x0019_,_x000E_6ê’·fð¾¦ã¼ =DvŒI_x001C_ªè¦¢_x001C_÷–
´Ÿôé,Ñ5èãù¥_x0016_$ãŽ¸f’8(‡3êzJ²â|ºà]×_x000E_’R_x0003_.PWÿy=,…_x0012__x0001_x2xh†_x0012_ÑÚ/Œ{£_x0016_Xh_x0005_MŒ?.b+¼Ñ´ÕýüÃÇ?_x0006_Â¹ÉšM_x0016_™_x0002_BšpšØq_x0008_½_x0005_?ç_x0003_Øv_x0017_ÌˆõùH:_êµ`%¦RÚVñŒÉA_x0016_®eæ–¯ï_x0015_´r±}_x000E_;L¯zõÇ !Ï
~³Hñº_x0002_˜:_x001C_ò­ë_x0016_)‹Ã_x0012_WVp*Ôu‚ÈrõëœÎ_x0014_6vl:_x000B_´°cE¬œö®
Û¡‹s”Ûùt“<h¡.+_x0017_©­ rn}_£0_x0002_`_x001D_“Í!-’) Œ1_x0002_6¤BS}S±¾_x001A_ä¬ü7—Ós¶y'÷_x0019__x0013_’Bzõ¥EòmôÿØý| ¡âvb_x0010_¢ã3Zª£’
çs®ÅbÂ?)à_x001B_ ÑmÝÄÿ_x000F_ Ä0ÿñp8kb
¡’ÞŒ_x001B_²ê?œ_x001B__x001E__x000E_Œuz_x001B__x0005_ÂðÙ˜=õC[ÚZ_x0015_›HÑMµù†®_x0004_°Ñ(_x0017_pÔ_x0015_²[Âß®·ú9Ï·OÙæK¬4bÑý·ÈßÒ)h_x0001_à±¬Ÿ_x0010_áåÜì/ÍrÁy‚ckÆ»Œì}_x0014_å&©_x000C_*¼X„_x001F_M¦ÔKµÓµ+¾Gˆ˜’Ô_x001F__x0014_´£†°C%_=æ8
ÜiA¹H&B¸‹k+¤_½­ßüôq-_x0017_^G_x0012_%ibë¥Î™£ä@_x001B_lÝ§_x001A__x0013_3Yõ_x000E_I_x0005_%gfPíës¯_x0005_–/%U8ê_x0019__x0007_ø#Å0û @'4} `aø_x000E_ÿ‡7tüRœ²òŠ¨‡œ8p²8&}Ø«ÿ^µ1ÄHsßOVeG<ì¶p5;;¼ïfA‚_x0006_ûóR-p—_x0008_Îitü·_x001D_ÅbüùR¢Ø­.ü}_x0003_ÛTUK3_x001C_jÊ•§¢"žbÈ~‰L'Ç`,é_x0001_âgxŒ6±_x0018_wÙ™NÁ_x0007_«Æ%	E]MW%ü¼P]_x0002__x0012_@Ñé¯Z’
IûÃ¬îB»Šž>è_x0011_	i”J½_x0005_¨qõ§Â ÈMp ,uiÐ½Jïjñº`ÝpÄ§½EÙ©|½_x0006_‹#Ý IH‚r_x0017_
ðï¥Ù·ë_x000C_ªúœˆZ_x001B_ÍÉ'‘“/?6Eù~ê_x001B_›f½_x0008_¬ký?æ®m¹m#Û>÷_ðí$Uf_x0005_}_x0005_ð(_Nìqì£r|2ó
’_x0010_‰1	° P_x0011_óõÓ»_x001B_w²)+½ášÊ‹,)j¢Ñ½¯k¯…uô¸_x0008_CÞO_x0018_‰åG_x0016_ É_x0005_Ö_x0011_—Šö SÃ_ï¬x•_x001D_–Ã™Ê‚šäÄ_x0012__x0019_@ì_x0008_jpMŠøoD©ÔÉn>Æ2´(_x0006_$0_x001C__x0015_P6Ì_x000B_³D¹Aª%èßÒÏ³)OÛFµÙómÇQLj¸“9Z*$$¤½·¦¬_x001A_ëz—_x0012_˜ë½Î]J ñ!Nªâ¡^<«@ôRÓÌƒÈÅ4R¥¦Å¶I1_x0001__x000C__x0010_ sbÙ©š.èºÈ»Ã
ÿì_x0007_t_x001B_†VÛËÛŸ!ü_x0019_þ²ß¦R)_x0003_²Ö7Ðnê5÷_x0019_â©T ÎÛqe_x0019_„_x0002_V_x001F_ÂH¾©iÄkèªb?_x0003__x001D_
…ÁÌI¾_x001E__x0012_8_x0012_:þ€a…,ÇNR_x0019__x0013__x0011_9_x0014_›qÌÐv_x000C__x0006_ˆ_x001F_½4P§öZnctÿù°²úA&dJüs_x0018_Iõ×.K p†5ÚLX¨o§›qTg­¹¾š€WÝ_x001A_3cD,Ñ¬*H¨]µª M—ÎÂ-…Æ>Ö´.£0_x001E_´;k·¸ÓÖNÇ¤_x0013_ðçë_x0003_UÕ]z,ž²=>_x000F_‘Q¹r¼±›­y?3ÎY8-_x001D_UÅ¦áÁGñÜŒIF,~_x001E_z@úUä§[_x0012_ý/~_x0004_è‹O_x001E_a_x0005_1'”_x0012_ËnÑå¶?Ça_x001F_â1¨ê~_x0019__x0017_M=Í&xíñ_x0013_
s8_x0008_ªü¶_x000C_¸A\‡ízõ_x0006_O&ˆEà^{]ö]_x0007_ÿ†± "ÍÉN_x000E_¨«7©=_x0018_™ê%pi—BÛóXdÆŸöÝ@T¹_x0001__x0006_r€ŽÝü_x0001_©2he±qáp(úÎy_x0003_nõÞÛ)QÎç»·÷ØHòˆGÎ­_x0004_´n^´_x0003__x001E_s±æs_x0019__x0006_d˜
ØÞ_x000C__x0018__x0016_}_x0015_@Í_x0001_®Ÿçc
Ééß‹<ÃZmtHCNõhéëOC_x0004_ÙÄ _x0007_y_x0003_Ø‡ÞœÐg“:±_x001D_¶ZJÔËAœ¶Ògït0³'<¨°vbQ_x000C__x001C_G ßÉìµaæ½„W—)Æ$&£a_x0008__x0003_ÆÙ¶0Lë¶­?†oÒÈérNyeã€t_x0003_ëÖg{ÅÑ
°‡sR_x001C_³b>_x0003_¢×`!IŽÅpbénùa.¶´)mý‡%e4)É™¶úäÃï¿R9_x0018__x0003_Ïÿ}B@ns_x001A_ÇÎK;<_x0002_Ú½´DE¾¦˜ÃdÔ¹Ì6='V/_x000F_¦Ý±p_x0006_v_x0006_}˜§Ã_x0011_uÇo~Oë_x0005_§ó_x0002_“pâb_x0012__x000E_GéFh J T`øVŠ=_x001E_‘/˜_x0014__x001A_91:oÞFËöG¯ì(Ï_x0012__x000E_S›¾!UØipC¼bØ!>˜—×_x0013_!™š_x0012_Ê_x001E_KFMúØ‡ ­_x0012__x001D_|†_x001F_Z]É/JÞ¼_x0015_ƒ­ ó–Éëo¢Ù,HH¿bGåPeƒAýç_x0005_ôÔ_x0002__x000C_{Îd¹†_…	\ãùÚ3:•7_x0014__x001E__x000E_é>™_x0003_˜_x0016_‚x¾þãò›@_x000E_Ì”³à_x0002_ìúÆ_x0012_u­–vÍ+T _x0002_ŒZ¦…ÃLcF>|y÷û ü2VÙ~Æd…Ê¢J†ªkÓáVì89 sð%_x0003_¹´¼$Û_x0018_Ša_x0019_üàÒêü­’²Ì<=•¤B1Wå_x001C_Kòˆ+	_x0015_Æ¤Æ¿J AÃ_x0006_ÎŽE[Î”…	)Ý â¡;F_x000F_±%_x0005_¾XH˜uRqYôk2é$ó#ÄÑ–Ãý|/Šœ¦B·Æƒ=ý_x0011_˜ÛtW_x0016_CŽÖ_x001A_¤Š9ƒP`vë cum¦ºPR½_x000B_½©õn_”x³ú·Æ7òV$•_x0014_ŠˆHRÞÔv_x0006_Pl¬b_x001B__x001D_ãÿmÎ_x0014_ã£´aaj_x0015_p-_x0002_ê£ªâÜê´Á¢\ç _x000C_üL'ÄÞhoÚW_x001E_Ñ0 ÐÃ®íƒà6A™AjR×_x0015_œhÞ`ø.£qH§x€!ø‡*¤©_x0011_£éëÎ½Vé.yÌ
ˆ´ñÈÉ€_x0012_.&C=›_x0006_á€ìÂà_x0014_Fñ´™uÿîËÇ¾‚sÊ¡ø–n_x0006_Õ8„'ä_x0002_Úãu'…h_x001D__x0017_€Ï2´>°	ÚÐY…_x0005_?;$U$ÈCZ–@ Áœ Ž™†Æ¦³è7¢á´y!š…Ò?u_x0012_ez…_x0007_ÐØ~Ê_x0012_o[Nî>ÝÏ§skÂ
á¼ ƒð_x0016_Q?žÑ_x000B_bÐzw6òM-…ÛlŠ_x0011_A_x001C_6qõŸ	¼6œó+iè®Rît_x0010_‹ÍÏcëäS_x0017_h…_x0001_²à_x0006_D©VÈÎ3Oàœ_x0005_äZY_x0004_«-_x000B_áB,Õ_x0018_É‹=#¢_x0002__x0005_}“+ ö_x0016_Y(V×FÒ_x001B_¾0©ëdÝ%Çídó€MÁ@å`äÉB?}$p;Œ‹_x0014_
	÷&sÀ“_x001A_éU}Jl_x0001_uP.^Ìƒµ%_x001A_ß8&pFNwå‘ýÂÛ:T %ìç1U}Œ_x0003__x0015_„S[_x0006_DB`°‘¿_x0012__x0018_%ž÷åË_x0002_M_x001B_"¤ÀÎßZ_x0018_°–© á°ÈÒ0
ÈÖ_x0014_€ð;‰P4_x000C_¤3µ­Ò¼2LÉi	þ´Mx}Up„_x0002_—m[FP—Dn_x0019_	©œ_x0015__x001E_I_x0013_”ËÊ˜ÎÒHÑõ™t†³õ5-’‡_x0003_
_x001C_|AŠHqIÆL#­\âÒˆO_x000F_±øæa7 dâ/YÐahù_x000C_¶µ_x0004_˜ãÚó_x0018__x0008_ªß“¥_x001B_Åç_x0019_µ
”˜4Ý_x0010_ìYXFUÀ;Ì´å_x001F_ÃAc‡4
§_x0019_S²)_x0001_ÿ½ÍÖ³uÚi,œƒ\“_x0004__x001B__x001F_J ÷RZuÞµQçÅcWƒöq;Eø˜4_x0018_À+3^xÓèLqÒßœ_x0001_iìº€¶Gå B_x0004_Óÿ‘ñ„9®
_x0005_þÎ˜|Z_x0018_º*ÏýaDî?ýf;Jh”°B^ò|_x000E_Ôôl_x0006_Œ Pe`F6ÌÄxë_x000F_^-Ò';©_x0001__x001F_¢{á=Sdå_x001B_ÇÓ$¦W_x0019_È°ÅuøÍ3uõÎX9[?±rt@_x001A_Ñîæ”ÇN®][_x001F_5™F–ÏP¤‚*»kíÎà6ì_x0019_ž_x0007_(_x000E_B²)Ê
_x0018_àµEÅ#©_x0006_UaJ_x000E_IUã*÷+8ò[è§ OS_x0019_©Ü}½G)0 ¬–©©ã„B”5f.Ý@b9_x000E_…>³‡l³=áù,½-ú0_x0016_ežÜ_x001F_ÖGÕVDG_x0015_§2…r˜m3 ñ†_x0002_þ–Mð·—‘#.ö_x0016_ð!WÄBþï[òWò-[<”Éö ‰t_x0011_ò;YÚ<DX%Ð©ž'žü*_x000B_Ô÷´©±£l _x001A_0­_x001F__x001B__x0016_‡U“t-:
êÞˆ‚ÏÔ‰¥y=ž†I€ar¼”_x001F_Rê_x000F_Èu+>aL_x000E_ðš¢Â_x0010_ç_x0002_ç_x0001_;@_x000B_©|–¬×êj_x000E_‰T¼_x0016_•AD§ˆ‘d}Þ/ß_x0014_wØNÙØA#_x000F_Œ7ÆÌ5_x000B_Í`“ƒVß»Ç/¤÷;fL|p_x0008__x0003_¡€Ý]_x001B__x0014_¢-šÉÄ«ƒ_x0010_ž>Æ’´_x0007_=5LjÚÈ-³|—­2SÔë”_x0011_fÊU_x0001_|_x001C_’_x0001_°¹÷d¯_x0016_×Àïž§_x001E_h¾®×ÂªâT.êD_x001B__x0017_?C_x0012_Ð p›îô`J_x0017_sÞE_x0014_¨˜¤çtqÌŒ]F_x0008_í_x0002_%#RÕ¥ý¼ó…	<ÒJ¦_x000C_»ò _x001F__x0013_bým_x0011_q_x001A_“ä	>v‡:E_x0004__x001E_ó@ï•Î"€_x0014__ßZŒ™_x0012_Ì’ur_x0004_âÅyqø’F_x0017_nÒ_x0014_â‹•-ñ£*¤KÉ¯^_x001B_P-m+b~% í‡%ùm©m_x001C_0ä¦£_x0014_Â_x001B_?)_x0018_W_x000C_"Úe¥=îjŸ¶äƒ3Ð2&âËIƒã>É“²“õ„oõÃ ­<ÍÉ¯j_x0013_2%8_x0019_TéÞ Ò¬"`“ó6_x001E_äÄo²r_x001E_(òÏ¼¾_x000C_Èg¬ó„T¸¸_x001D_ÿµ,½_x0007_`
_x001C_Ù…_x0007_€_x0016__x0016_DCö‰_x001E_²t¿_x0019_]jDzQFÃ˜´¬>Fç_x0008_§½Ê_x0019__x000F_œ_x001C_iÙº¨’_x001C__x000B_Dl0›Ô½ØàtJ<wÇT'	4_x0018_ËÕ!Ê£/jA_x001F_ŽHù tÚŒGÁ•Ø øC_x0007_ÓžIniÔÛLuÑ1µÁÜ…©ÃUÉz½KÌŒDû_x0007_€„îÓû7_x000B_¨VT‹_x000F__x001F_<_x001D_ Dcr_x000B_ÂˆÅÅÃ£i¼ÐåËÅ¬-š¨÷‚PÝ@F^këf„7_x0006_„6XÚé4ŽÉ¥@º»€Ôý
¸ß_?Ý_x000F_·ÃÚ)ˆÈô_x0019_Ù¦¥çnè@Æe_x0011_‡eu¼t5_x000E_)é¯µµõi_x0005_ªd_x000F_õ/e¶ÝÕ_x001D_I6ŽQ4BZ.;õ£_x001D__x001C_ø7EúJƒ-_x001E_UÚÔì~_x0012_z"Ëõzñxze.¾q_x0006_h_x0008_Ç> ‡©ó\<_x000E_nÈ_x0006_˜©É×óplƒ¨ÌÕˆew_x0006_v_x0016_ß!€€‚>p_x0006_@„¦Ã_x000B_UžBïá_x0003_FÅ/PLÅ—ÝF_x001B_L6"Ü–‘ ;x[_x001B_}ýŸÁý7T þÅ
_x001D_œ¸_x000C_ÛC¶*›˜_x000E_÷,p¥Ã_x0008_²É ›Å{CÜð¶t•r¬`J_W_x0015_u½ÍÞ¦²ÿÀ®î¦'_x0014_Eˆ_x000B__x0006_ (_x0014_b€O‚˜B_x001B_{_x0018_>_x0018_F)à™G,_x0012_æ¿Âpš–Y®ÌÕi_x0003_Od_x0002_3Ó«z÷û›/_Ûê¹Ÿ_x0007_‰_x0018_ŒJµì½¿-[èëâ÷å1ÙCÇ_x000F_…À—EÌiP¿.uÆ_x000C__x0012_ÐÔ_x0006_O_x0013_a/OƒÊ˜#_x0005_\%ëFoÈP&Ù°ØÓú	I'c_x0010_:_x0006_ÜÔ»²8m=é_x000C_eè¦_x001B_3²_x0018_à_x0010_gh
Î'­Ó_x0016_—òð•™É_€ëG_x0010_lš_x001F_ð.0ŽÙÈ9_x001F_÷vXnk^*Š4 ‹•_x0013_H—åðý_x0002_T_x0006_†š33¼]_x0016_È	é ãt‹ý}hù? ø+¥2’Ä±%ô•x%—£YBËÙî£_x0011_*=_x001D_–¥_x000E_‰ÍÀÄ.ÉótÃÁG_x0015_ÓÑÙx´ê×û_x000F__x000B_èt_x0015_%Ø”&+ó–‘§®“;¯	µg_x001E_9Áì†_x000E_Ö_x0012_¦æ‹¯_>ÎF~É¤_x000E_·k_x001D_»U®®Š_x000E_ê%ÂîÚauçÔÜpî)F“:_x0004_2²øoÜ2¿E•ˆ`næ\<Yô	fÿ_x0014__x000E_©ŽV\ç¦!Î{L_x001B__x0002_“©_x001A_,¤_x001F_™¾±ëûÀ–ÑS¡_x001A_c8qÒ	´Tã_x001E_™!_x000B_Dª‚_x0006_*f’Œº–³d™,_x0016_×ƒ¢¿²|½ðoöQÁI¢_¾_x001D_öF"½Sþ)±Pðñ\
ºf3¡õ³×_x001F_|_x001E_îØ(Tœ\Êl"L‘ PD‡2M_x0007_ø_x0010_«ŽÓàlQˆ×_x0019_xB‡_x0015_ý®ëm((%oŠÌ¶@^x_x0012_J
ÆBb ¤õ.+–Úâ"åÌœSÑ½®©F¦Î¥×ßŽEæ[Ë‹À¢¶eÝÃ¹_x0004__„á~_x0014_å”‘×Ÿî `iÒ_x0014_ƒið_x001D_Ê›¸–- ¡
/[¶úÜ_x001F_w
ñDÓ¶õ»¿!
B2â³Ú˜_x0010__x0014_‰[SèøW'_x0007_ïöû_x0011_% áì;º¯_x0016_ŸóËc
åAítž²
m€ÚTÎyHF_x001A_jE×/_x001F_)ª>T'YRTˆ_x0006_^ßhÉÉ´(õÇOo þÇ_x0018_™ïy	$Ÿ&2°¹_x0006_4ÐÔ_x001F_N_x0007_‹Œ0…_x001D_ z)©x@~œ_x0006__x0006_D‚"_x0008_†pYÆ‡X(œ9Q7°ìÀ€¡•“_x000C_¹Vàlqu¶ UöGÉÑ`‡fd¼ÖŸÅ)ß€É†ËüJßR¨3_x0019_Áê_x0007_¸S ¯jx_x0010_<
jHãð6†ý²_x0017_i_x0013_§–`n¶_x0006__x0011_gŠ4]_x0018_X(Ù¢_x0011_ðq}ÜÂï!b_x001C_§€_x000E_'KDî_x0013_~÷éþ
_x0019_?¦¾€
è…:_x0018_`
í‘j_x0012_7\~__x001A_«—ž¬ž_x0007_b®á~@}‘þš{AH94)öß_x0016_œ•ækODi_x0004__x001A_'y‘/×I_x000E_}l}q¯ûj¨ÿÿãóÇÅ:©Ö‰g­š3ÆÃ	íE_x0005_‚ÚËâ˜Ú©¦–†YC_x0003_c_x0016_¸{iï¾,uüT¬-X¦Ë_®_x001C_}ÌÖ‹…P™Ð¤_x0018_Á¨ð¸_x0015_Ô…¨Ó_x001C_l_x0007_\
_x0015_“_x000B_Øõ Š2€E$Õù c«ÒÓ
ÇJŒE€öæ¯›™ÂÊï°˜bº…T”½Ë÷®ƒ;Ágÿ_x0005__x0005_ñ€EJ:Á_x0010_ëS^GºÃûh°_x0012_F†*;€ÜŸçUa<&_x000E__x001D_ÁÇ_x0001_«4^"_x0019_]àº¶eQ_x0018_×ÔR~ú™$_x001A_‰é
;}ŠA_x0002__x0016_ø‹–Û¹Ì¡EšHòã &œG_x0017_²œŸïÞþtÿó{[¶ÅŠ'_x0004__x0007_šv¨•_x000C_èÃ®0èãiOr_x001E_H×_x001D_é¹_x001E_ð_x0008__x0006_…Š¸"¦õjÙE°˜_x0012_˜T_x0013_Ç¬þGœ×_x0012_Å!È€Hª_x0001_çCA¦ª¬_x000E_}ÒqÍùY
mVe[Ž+ÓBÇyë¤\%_x0007_¨ji‡g›=È#ö\èÇÓæáÏz×4mõšu¶7É_x0019_]Æ§×_x000F_©Š_x0015_ÜŠfaÝu±Á,G_x0003_é“³Üj­ÄÆNé·Þ
Ø_x0003_ŠÇ€iÐ>_x0004_bŠ_x0019_D!"d
‹ª¡È)ö&jÑ‰óq_x0007__x0015_Œžª„¬
UÁÐ’Œ÷Ã*_x001C_@õ¹„ä»Õƒ0èÀêTú†Í–L©÷¯-ŽyiÝkb2—_x0006_€æµ_x0014__x0005__x0011_
—A3j_x001A_€ø° À
úE¢RgÀ‰-_x0004__x0016_‰ÞÇ¼‡lÛ_x000B_æ_x0017_rQ_x0018_R¬@¦©‘,_x001A_}â=BÿIèÔrBlaB5œÙÃ0¸Dž
_x0008_&_x001A_ ÚÂè_x0004_ô
—Å¦€dÎx_x0002_¥²-v_x001B_]Àh”G_x0014_ëùB_x0003_·ÿ_x001D_ŠÒé¯Ñ¢_x000C_É¨|–Ù_x0001_¹Å_x0010_ê­%6Ë6íÄ._x0016_G_x000E__x0007_YH&,·eŠÆ_x0006_Ç)‹9éÊ³íK1ˆà®#ÜœTóC˜_x0011_ñu_TÆ”´ñs_x0013_Ú@5'_x000E_kQ÷_x001D_÷GµÖ_¬ö~%S“¥Dl”¥Ø_x0016_B¾°ìÇ¨š7_x001C__x001C_$ _x0017_?_x000C_xõf˜¡£Q_x0014_j‹¹Os“†_x0014_:r;å¸T †™…9Éå&ì–sÕà_x0018_(&_x0016_OgðoX³"1äÐ_x0004_Z_x0005_Ý¸„…m™ázÑr_x0013_¡„¾2ˆ¤_x0013_¬ùÚFl³•ÅÃ_x0…
nÂŒK*Ç+¨	,wbZÆjZŒ_x001A_+[^ŠŠâÍ_x0012_«à_x0006_ÉùE_x001C_5îÓÃëéè_ÌON_x0008_·_ikV_x0001_ U‡Òçt?_x000B_§©`2&ÿ]*’E:šÎtL”ü¥#÷å iè_x001C_?¶~°`Š¤OÃ8PG¸eö´„ ÷nÊó€ÅLu4ÓG½Ô!ùÖ‹ U_x0014_”_x0010_Ó_x0017_:‡8…‘MQÎ)E_x000F__x0016_yl|uÈ8©w_x0019_Ôý®Ÿ%ä ’Rw3{_x0004_ž
:8*0)†­ðáÓ¦(ª_x0004_%oÞ}¾_Þ
_x0013_ø–&3Ç_x000B__x0017_h_x0010_òLZüwH×OR!_x0005__x0019_'{h03_x001A_±€õ‘B_x001F_³!_x0001_1Í¹r7ï¾ÞÏà_x001B_Ì|„cÅ_x001F_Ð_x001F_Ò_x0007_O¯¿Iëâi4N™åöÀ­»+ì÷˜Ú¹§"ÎÉ_x001E_à_x001F_É_x000C_ImhD;¯F®‡S™_x001C_Î0¿Ž1›Ç¨âá°Žm…(ªºÔ9™ñÂ+±€ê€Ë)èí[Ÿk8'Ý@_x0002__x0014_­&—ÅÃÉ›sW°˜QòcRvíÕiØÎËnR»_x0003_ÙÝ`p¶.³yæfí›U—o_x0016_Q‘›Ã_x000C_ä¨{Ô_x0007_*#_x0007_nè]Ìï%û_x0006_d‰_x0017__x0011_Ò8t_x0002_ª-æ2«ZžF»_x000…
\_x000F__x000B_áËDè,	vUýbÝcõ_x001B_3õ_x0014_o´-_x0017_Î…MÇÚVš_x0012__x0014_ø¥
]KuãÕ?UuR®w?[B_x000B_´.†öòT‘Ïwoß[_x000C_†ÿ_x001B_Ó_x0012_#·f_x001B_ë2C;‰1×Ç£©å[$_x0004_n/RI½_x0008__x0019_
Xã“U_x0018_ã_x001C_pÀé_x0005_óÂ7cÑrkï‘18Œ¹_x001B_»]_x001D_rhÒ_uDá låwÖt.èlÓÍ¤ &)ˆÆìRÐ°ÝãWp,Íyä¢9?åèDç!i_x0004_ã¥É,Ó_x000E_ Ô_x001B__¯J·æ6–xŠ½JMÕ»¸}ÖÍ&â_x001E_ Á _x0012_‡_x0018_P›T¿‹$cÊÆ_x0012_A˜_x0013_B@”ã¸(íuÄ?_x000C_b_x001A_\A_x0010_u)‚ç_x001B__x000E_•“|_x0005_îºI>Z“³Gp?âÆøÄí*2¢¸\ ‰_x0019_ƒ©“|Qö_x000F_ØCð_x0010_Ûé_x0017_Göúj_x0002__x000B_T[ÅDœB_x000E_”[è+Ù Kö=]BRã*‚H˜
ÔÖ_x0012_öÍ8ÃÃi_x0008_ºÁÙúTAÜð˜ès€w_x0006__x0018_<Çx×†U¯2Ea¶Vñ_x0005_M7°km÷Åj_x000E___x0007_ÎÔy›QÕˆõ_x0015_âÓ'³PºGà‹„–À_)_x0014_/Ê4Ïò%ô4_x000B_ƒú÷5W€8tPD±y"_x0014_m!µÇ]_x0017_§²®vÙ_x0011__x0003_W_x000E__x001E__x0004_â¼M_x0005_¹_x001F_N`@õ—×_x0005__x000E_“_x001A_Mú‡…±Óï½ùòîõTÆËø,_x001C_ËÃ™ŒUWû6ë_x000C_Ô‡Ú «L_x001E_|Õ8wÖ4ôë?_x0016_½óMÒ_x0015_wFúiiô¯s,î_x0018_€ã4XBÔpÞ×©Þ?_x0003__x0013_}(öø¾_x001…
36_x001B_ß'áÀJ·KŽÆ½öüÐ_x0017_Gß³® _x001A_ï_x001D_¯_x0012_nÙ_x0015_˜_x0003_ißíù}	_x001D_Ýó_x001E_j%@Å6¤_x0012_¼æ_x0003_­ÜI÷¿·¿ë—7_x0005_2Žô_x0001_Ù_x0003_—µ~K_x0007_À¢t%~Ìbl_x001C_Ê ]T4-~åE~Ð!®Aág_x0006__x0015_±Î¼5_x0001_¨b
ê,ÇÅ¿[_x0004_/
ÙD_x001C_*_x001E_
_x0007_øç_x001B_		(€[ú$¼Á²`_x0014_½_x000C_µ-cäõ’¶_x0008_;,è NõË¶#”9>‘–dÎ–æ_x000C_˜_x001A_SÎ•n_x000E_ƒ:mÕk‹cûýÉõ_x000C_]a:Çè×40Ü>R…8rø“¦_x001B_gšì) _x0006_<ƒô(tâš¬r_x0015__x001A_ƒ_x0017__x0007__x001B__x0004_1_x001F_ÿŸešo†$Õ«³Ùà¥_x000E_¢-O­a®†]ð_x0016__x001D__x0008__x0018__x0013_‚ìŒƒ:_x0016_Ykmaø_x0013_ŒÔódà‚_x0006__x000C_Ö“_x0011_Ø_x0004_(J_x000B_Å¤YŠðšéˆ"Ê;YÏÁHs•nËt‹±DH™p_x0010_¸ö=ðê´²cAž‹		iÀøt_x000C_¸ƒp7/P1W¤_x0015_üsiƒ¿øÏêCà&¨‡}\Ž_x0006_Æ<Wã‚ºiiÓò_x000C_Ô·¶„¾užˆ8¶K_x0002_ë2L°_x0007_q³âÕÐ=Œ"bë,Ù¶LnÒ_x0005_9_x000B_	/]3€‘çÄ_x000E_Õµó_x001E_×}ï_x000B_ÿrDUDz¾_x0016_;WÕ¦T]xq	âÃò[r<&¯_x001B_ŒÐ/Ÿÿ·ýÆU~ˆ—}² ”Ú™>fÕÚLà5§_x0014_iCµ_x000B_Šù—öØi±~N#çe_x000B_†Œ¹UC‡ŒTÏ€}-¡$Ú¹_x0012_ a×ÄWÃ	©#Œ¬Â~;_x0002_£—-C%HGöó_Ýè #ÉxÙ_×&“»µ¥S C_x0015_ÝA~Æ€¾ìRBÙíª_€zâ®•§¸ûû‹@!›³_x001E_‹7òM¦Û_x0006_‚uš_x0018_Ïw•”ý…×#„ëa_x0007_bûêŽ‰÷W•Na|·NÒ0
H[â_x001A_È šÔå¤·Ï÷`+*”_x0003_Ôu^_x0017_€eó<Ñ¡6ÈU–ì[_x0011_K”£¬(‹%yÆ8Ün__x000C_)dÚ‰³_x001B_Yç_x000B_·•ÇaLVÅÓâý/woî_x0016_U^|ù|÷\>òÒ_x0013__x001F_¸±k¤'@­iÒD˜@X>_x0003_„xá_x000B__x0008_"vQ°ÿ_x000F_s×ÖÜ¶‘¥Ÿû_ðq·6¬ qÇ¾y­‰×;vJ•8[³_x0010_ ‰ˆA€_x0001_IGò¯ŸþN_x0003_ ¢)qû05_x000F_©R$š$€îÓçò]^ÑD_x001A_ßý‰X{Š¢A­ï_x001F_1G¥Ÿ^s_x0002_ºr_x0011_&Ä_x0003_ÅÑ
Kˆv¹Ía¹ ;Zä_x0010_4×_x0012_®T:¯_x0007_'ùW::×GT8›ªuš¡W7–bÚàÜkNhçÇ&cJüÐ1û¾}™_x0016_òÝ}åÉ	‚@J_x000F_¹—ºÓeô_x0004_åâþ[ ‹©¶ð_x0011_iYÓ’èŒ6Í²ÚeÞ_x0005_T±ºZ(®WÃôÝ©¿ý_x0003_1S¹¦ï_x001B_Za#‘­×F
×Æ-/vç}[¨°| ÙBæfÜºíž¸®Å1
×j-V¹¬_x001F_Hµ°¿7P}¡»Ù_x0016_5ÇâU/udä_x0008_-r>9æTú½_x0005_Æ×ê±!_x001A_‡ž»|_x0012_®w_ÚeùÀ8$¢yNß2 ¸ö«KçMfpºÛhõQtl_x0018_>j˜_x001A_å…ÆŠõb_x000C_GbþöL¤‰ï¾n®îš_x0003_eª•ÕÚ‹Ññ<_x0013_$Öb_x0014_
eZ–‘Ì%·"iº~¦»L ¤À_x0015_¯çCVuš_x0013_Æ¾Øw8î¬j_x000E_ª.úãX<êGbõÖÒõ£å­Ô_x001D_k–1F_x0005_uÓ3˜rÏ_x001E_Õ¦­,3%ÇÌ_x0013_Ì_x0019_zëÕYùµ_x0001_/_x0008_ÅAe<é3õ.ûDKU'¹:¨ë©ï»ÝÂvÂy>Ø6Í1¥–>eœ£_x0002_¥P—¦_x0002_ú³Õ‚Ð¢rÆ_x0005_ñÿV—»rQºÒ¼(o—[‘&tˆ>ê¶ù–VSÏ¿I¦eÔ·»æÄ—ân­Ž´“_x001A_µuìƒmâÈ4Ï0*¸ríùQ_x0014__x0008_R´¥šêÊÙ×FmO’½»Úþ2_x001D_ÖÛ=à_x000B__x0004_Ï_x0001__x001C_É]_x0010_©ãÁ
„Ê_x001A_±õûÌpU</[*__x0019_ÖÂP%©_x000B_Š4Ü_x0017__x0011_€¯tA²(/_x001E__x000B__x0015_‹à`E$Œê_x0012_M­_x0015_ú\qÜs‘•_x001B__x001E_á”!Úå_x0010_LM_x0016_G_x0006_b_“„òö„îéÚêvo
%zÃ_x0015_Í@K _x001F_à+tž(è`|üˆ;»m_x000E__x0014_¤¦_x0019_B_x0017_œmÎ0H<Ñ´5!c
Þò_x001D_µH8_x0019_®žÄnš)?y_x0012_ƒÏrÓŠœik`V\yÁŽï_x0005_<ODí’~sÚ%jaœÄ“_x0013__x001F_ÂãÍ¦x†Ø‚e_x000E__x0018_¹Æ)_x0003_Šß§öM€ÐkCq’˜'pZŽp_x0019_ÎøêçÌª,•M˜ž%•QDþ©9ËHZAIpÞó<_x001B_­ÛÝÁ02—ªé_x000E_öeCodšË—`_x0008_¦_x0007_û¸ NÓ©k_x0002_kl	Ì_x0005_>
IÑÙ›ÿ€ýE—–Ú'î4¥Å\³Î›ÞÜ…rMJ _x000E_ÄÛ:4cãäÉÜÓê_x0008_ ¸…_x0014_Ð_x0007_õ~
{X_x0012_#¿¶¡ážao Í6 ªt}~uV_x001F_CRä¦º¡Ø¥_x0007_=O ë¨ØjÙÄÒu_x0016_¤ŸÞÝÝ¯ÁïÞ[g’8¶œ$4]ïXÀOmÄWFµ–+6>!»!Þ\ÁÓê_x0003_¼@ýâÓ_x001A_jŠK;_x0010_;BG êìcÀÿi½+wEFè]»øæÊ3Ôxw¥#pÒ8)_x0018_p¨ê™_x0017_t„_x001C_šK°Úkwi_x001C_,¸t=UƒXïZ•@8+Ó¶-_x000B_»c‹^nX_ÓÿûÖË_x000C_OÍ_x0005_i¡_x0019_Úˆvw_x0001_+ _x0001__x0005_þƒæo	Vi‰/½¹ýh_x0017_=šÇQé_x001C_Q}rÚRÉawÏýÈØ_x001A_N…š§Œöƒ82æ%XØ_x0015_©|¤êøÎW'™ÂQ»6[Þ_x001C__x001F_Æ¯¼ë-^:l¶ÕÞO_x0002_'_x0012_ûãŽ$¨»šO}•ã~ÕkÔžËóÚ<€Ä	“_x0013_n!/:'÷ª`_x0008_ØŽ:_x0013_"Ñ³Éór_x000F_²b=l™]FÉ•²wY3Hn[ö†_x001D_/_x001A_	OlTÖ¬bqV•öSb´æ_x0003_ñœÖ7¨øB•¸_x0006_"kZJE÷Ç×0îW>_x0011_	‹Ï‘¬uñœ•´xÕÖIËi#vŠÞ;+‚¯ÕþþÚ½Ò2x¹FàîB_x0014_+kûèå¨ãÉ_x0014_½†dh`U¤ÇC3s¬¶{¨_x0012_$—²úº*~/2û·ó_x001D_ŸdN
$Mãö d/_x001C_Ù
éà™_x0019_¿ý8¹ÌOå
{kÐuâ_x0005_ˆ™êó²úû•Ÿ$ýh4HÚ¼ìèüÎ_x0008_F^ƒ£ß7_x0017_ìJÂ(“æ0kèðá yA=F›¾_tK¹º¬‘iS_x0015__x0001_ý_x0013__x0019_Š±–!_x001B_¡Ð8_x000B_)`UýT0e$ªnR§/ºo$¾¨IŸ;3^™SÄjo‹q_x}ø| “»çh.«_x0018__x0019_‰½{E±óÚ‡ãùÆ_x001E_–J_x0003__x001C_Þ«ñBÏ	ÅI»Ukøª_x0018_QŒ„CìÎÎ ¾ÀÑ.óõžxÒOè(óŽü_x0002_/¸¼ÏH~MÙ_x0014_?b-	<G|¾{·_x000E_xŸ˜_x001F_†æ®ÈÉG_x001D_æ1_x001D_ÿd—Ú7_x0005__x001C_×Wë¤3PSñ}»£ëQûù³ÞÀ4Ã_x0004__x000E_'­Æh9M_x0019_)óÎ—Þ®v÷è2pë?Õ_x0001_¤>_x001C__x0010_.•¢m@ÃW_òÝ—{6X¦”g
1_x001B_d€ƒ_x001F_Ì+z%×_x001E__x0015_P_x000F_1\ò\lƒ_x0011_Q.“ÀuDZåMÝÃŠ_x0019_[Ùt_x0002_I#_x0019_ü!m_x001F_ŠœšÚ3ï,Ýí¬_x001A_ÜÔ_x0015_5_x0008_öi›¡ÇULFDV›Õ•¡_x0014_cB_x0003__x0003_
_x0012_ÇØ)Ló¶ÐêX_x0017_z¡_x000B_Âí,_x0003__x0018_'òÌX_x001C_õÑ_x0018_ _x001C_³©áOßbäÀÐF2ñäÛÆlã;ðAþøëØu}_x0012_J	8”U–Il_x0010_G£_x000E_—™_x0007_~h_v(£RKŒWìÅb‘ÃÓ[ž·ªd´ë¬@Ó_x0003_‡KÝäiu¢bà­V'¨› å~_x0004_¤4C¡¤{Âö›Ç¿àŽH€çf_x000B_Ø_x001F__x0008_z§=ÔæP3GñÊ¯_x0012_Îi_x0016__x0003_´Æ_x0016_Ï_x0015_º*ôDk
sy:¦u/}°C¥V´,ø_x0017_ŒBcIbùHãº_x0008_´ª:_x000B_ö%bH§_x000C_u(+Tˆô‹¶xhÉò®=¨8Ðª _x000B__x0006_`U¦«§c‰_x0016_ä@p´;u"g®mhš¼½5tj_x001A__x001C_L_x000F_Ž9_x000F_™ÂU¯ŽÅ„¿B†F_x001F_š¡ôD_x0003_×ò;Cz‘ø¡‘Ó¥_x000E_…ê…zÔÈ#-k ×_x0013_%’Ã_x001A_¹ ký_x000E_¬K,ÊúMÂ_x001E_×&_x000B_±_x001B__x0008_Û%ò—Rq_x001C_Ï9KP_sD_x0016_?™¸[fé¡‘Är~¦òá_x001D_‰"àº_x0017_åÀFÄ_x000E_Æ¢ r_x0001_v_x0019_ãhr š_x001A_X½bÔ`_x0015_Åƒ@=ÏŸ…
Òˆ×6m"Ç_x0017_ïïîy!a!šý_x0002_÷	zƒhT—=_x001B_"D_x0006_I˜ˆS
Izj'f_x001C_ë%y¡_x0017_IcNòe­Ç_x0017_VÏÂ“¾g¶D"õ4ÃŒ²}™|_x0001_ËLß÷ÅB­Qf}Û¬;•³²Í_x0018__x0006_¹¾ú»_x0014__x0007_*ZŠöhÍ”‡h0á<!EÜ•=ªmT</jP”Ç_x0001_öM_x0015_68ø_x0019_Ò_x001D_Rl_x000E_æ·u‘Ø„r®é%\õ¬ühÙÂ‚}!Æ½¿‹—Çõ˜„€óŸõƒ{2_x0019_û–îí_x0013_?×S/ÿüßïW_x0010__x000C_Ùw€á	„Ë¾¿¢_x0001_¢‘øëq¡!éÿš©“_x0003_ ¿h_x0019_r:\gdfuôLIpŸ_x000C_M€(2aÒæñ¯_x0003_{ L¶
è	PgA×_x001B__x0018_d*Y_x0003_y$=?^f_x0019_NlÏ¤eI_x001F__x001A_w¡Zí8¥Zõ)XÿeýJ¡Ö_x001C__x000F_UóçŠ:;ŒÄº êéöUäb¦²¤ÁÁÓà#Tž_x000C_…žz«_x0003_ŠqÌIŒ/WŠ±_x0011_‡¯Þzj¤Úûr¬éÏë_x001E_Ñ`×,H¨YÐmÛsðY6¨‚-ÙN]ùaŽGöèjC_x0015_è¡¤Õ_x0010_ŠórÏ_x0012_]×‹Å9_©TGqvÉCqž`7û­~¡æïÃ…+ðº“DÑíÀèIä_x0005_Ž_x0018_¡)H&ÏºCìC\G•LÕº*¿_x0016_§­Ä<rEò_x0013__x0008_õFÙ_x0006_#Íò	Ø.“£Ðµ_x0001_Ì3»Ì~-óºx™·žYg}š2o¤êð	_x0013_€_x0011_dl_x000B__x0001_…Úi@Úínl‡÷Ÿï_x0001_@:×¼ò¾H_x0019__x001B_'…g¦Ë_x0004_œí~;,CL	p”pJ?; €C!ö_x001C_rµ_x000E_ëZ rÜ¿ m9<Y’û¬*Ëø_x0010_8â‚_x0012_!§bçún`_x0006_&ì·Ø?_x001C_8ÈØSÕhß_x000E_‡Ì_x0014_$_x0003_ùÎk‡ü†gÇ¬z_x001E__x0004__x0018_|_x0018_ÛÆ³#÷dâùƒ9í-8Ð^ òZx_x000E_?@÷£D·ç&Ÿ_x0013_¸A8_x0015__x0013_Xäòj¿²oP÷{ÁÒ§#¾Ø³Ðz±úãÄYÒL Ä_x0006__x0007_¼‰äËCW,x¤U/£E_x0003_Õ_x0010_I®¢~Ú-ë
_x0008_ÝÒíƒMŸ…è_x0018_u©|´ì~8s_x001F__x000B_´ [_x0014_ˆK3BÈ>_x001E_ÛÒº(_x000E_]ß_x0011_9ún¼{•*Ä8E_x001E_õEÎ;q“_x000B_­Žõ_x0013__èòUVÝ
ô_x0006_Ò_x001F__x0006_,“ÌšÆžÅLÃÕ*¹sðt
·¢›~e*_x0016__x001C_˜Ôæ‚(H_x0004_Iî
ÊO<Q+r½(_x0012_]_x001B_®IûËø_x0001_[`ÛÔ,xË ‰ä’1t^0"çi
wª½	ÍÔ<VÇ¦e.ó)Èš½XÓmšÑGò&­_x0014_P.L_x0018_nÙWu\_x0008_·—Ûí±.¦_x001D_Æã¶S_x0016_·Z‚_x0010_Ë_x0011_#z!Z«àW€gƒ_x0001_©A_x0003_ÕCû}äxÒ]ðÓþ^Ö™­¼C$]s_ÆÔ_x001F_œ_x0017_¥p_x0018_ýf}™±#}_ÐmÓHF£_x0017_ÂµKÐ_x000F_Œ(ú^Xøæ€Tõ’Ø»ä6Ì¦Ùõ_x0016_\'ºp_x000B_àq™v€?_x0010_
uÃk-©_x001F_Î_x000C_ŠŽáÔ4Ò&™4¤‹A_x0016__x0007__l>v´ì@¸FÆå
4ßýÐ_x000B__x001D_á®›çæá¨â_x0002_ÿS%
ZRH_x001B_†Æp^0h!`½ úøß¿}øiÝUÎE®_x001F_ÇŽÌP/w@ÁÜ"<˜uÛ_x0008_3qñXV‡.!ËËt·iÓ§-ÏˆÄ÷’èR:Ô “C_x0007_ó ™dêªú.Úl_x001F_îî×ŸÖ8ýø÷<&#‰Ð`_x0001_ÚDcƒ_x001C_}Ò2_x0011_Ö‰Jgöo˜_x0016_N§jn¹†b(¡´?¬_x0011_Þ<_x001E_j_x0004_<ì©È•KnÏ_x0013_Ìá_x0002_ lÿ²U)^û‚ªó¿>ßs“Ç<3yl×â`%‹_x001E_u_x0017_þ¶b•ÄŽàÄ _x000E_`åó°å]W_x0015_KãÇ_x0016_²ÇR•byFö“†ÝO†_x0011_¯H|[F=utì«òÀ_x001A_ï_x0008_°*caÑÕ˜Dù=Éjg _x0008_7mïÞO†µ(ÂÊƒmˆ”ð_x000…
¸_x001C__x001B_½_x0013_+:LË›eù˜®ÙúCW_x000B_5_x001C_à×HÎ_x0019_ï>ß¿_x001B_áíNs	ƒ]úµkXeŠãœû_x001A_·¼«×uð_x0006_ßý_x000E_É*_x0013_ý$„u·_x0011_Z°Ó#‡Ä0ZpéN•™_x000C_RÖÒ5›_x001B_g›ªiÙú^¡ôÉfø@uÑ®ø_x000E_~×_x0018_äKM%ân·_x001B_Nâ¢_x000C__x000B__†æ$qóÒ6Tó·Û‰y7_x000F_FÈOœW™¸ä´µ&+VCþÛç{ö_x001C_%„ÞëÜÛ_x001A_³ùÍ\
K»_x0003__x000E_&Œ“¶5²_x0017__x0002_³
]G_x0015_sÚòy=ï…_x000F_IÝá“˜	¤´'z‡Š)Ø_x0006_]ck¼äE®1@_x0010__x0001_»lª‚iÎ„ó%šªùiÖ_x001D__x0010_K–5†—ˆ§
¼W
yNUÙvPï< p¬ŽU_x0011_v_x000E_&UqXçê,Â_x0012_[_x0006_F­oÐ/
T0ŠDO?À¹‘«Gµ-óïˆ_x0012_<Y1úâïÓßUŠòKqø^_x001E_÷ì]ðÄ‰_x0012_£'Æé¹uw—2&¿Éº{lé£â_x0019_Û_x001C_¯L½tåÃ6öŠ$ÁàI_x0002_`Òø›Ô£_x001C_g%Ž›_x000B_Ôk-1|2	$ž%ÝrËš_x001B_™–áVÿ«1_x0018_éDŽŒ'²J¿wèKi=_x0008_®ì"R§c$f_x001A_™{ k&Ý_x0013_»˜_x0015_ú¾èŠ¨T¥—¹_x0016_Eg_x001D_ÜI'6÷_x000B_úä‰SsÔñ¼È_x0013_ùK_x0006_ïjª‚5Y&_x0003_>äÑ^†_x0011_Úõ±øíî¾_x001B_àrKü†¨‚pxÐñY»Â1;IPE¯ª­§_x0002_<îìë®)-_x0017_¶ÚJ‰è_x000F_¨_x001D__x0012_Š‡& 9_x0003_†÷ÆÃEMûÉ²ò_x0001_£_x001B__x0002_vªëjJ•‡+üÇÈÛØ.H8YÍ¥¨÷p¼RÑ_x0013_1¬_ÿii»ƒ_x001D_GÐ_x0014_UÃ!@ÒdØB_x0011_t¹Oþ°_x001D_
_x0002_&ôÃ¸71³üÈŸŽ_x0007_>á(Ua™nè©	À‹ñW?_x001A__x0013_FhßA‰ëkYÑAD2/_x0019_ÎãÖî¢/¬¢×]_x0012_óò	2_x000F_ß
nÌ¿£þ_x001A_‹ª8’p_x0005_»¶”_x000F_X“	L‹öËnƒ_x0010_d_x000F_a÷I¶Äð€»ÖÏˆTõì¬âx¨84óydix@$Æ_x0011_}·—Ù;Ò=÷¢|ëû;7X¦‡uÿ
¡ïËbµ0Y½3_x0010_Š]w&V+êŽÎcê«_x001E_˜ÏdÏ_x0007_­3SA·!_x001C_-_x001E_Û_x0006_î_¶o(dýôîŽ}“ù¡_x001B_¹b («‡‚[XÂI!ï^Z_x0018_m˜_x001B_Û¦nú¹_x0003_ëç£p_x000C_"='Þ¦uÝìo€_x0001_Ö"UÆ2@W€UÓØ
z_x0005_ÒñÞ8#ž¦³åL‰ÂRÏÌ\_x0014_Ž_x001C_àVÍãÂ_x001C_lò- ?þÛ» _gÍqW_x0015_¹Õ®_x000B_½_x0004_Ø'U(ì™¬º€õŒ_x0004_Éúñ@êhtá›Áb_x0005_µ¦:g4_x000E_’ˆŒ¢HÜÒN×	e_x001C_ˆü_x0003_;ê˜ö”;×_x0006_¯›zýÊÜ˜Ø)ÿóóßWYºÏR;kŸÈõ=_èÐK·ë¥.ÚÙ}pùk"?_x000E__x0013_³tCSõÔ½ºáÇƒnbÃ/¾èüvËú÷ckË»37dþRg_x0012_htûgªVDð _x0006_q1ãG«Þb\o™¹JOüq,kˆ×°g_x0019_ë_x0006_rJïÔJŽûíêä'7dLd?«6g{zÕx
k¥b¬âQ_x0005_gwL 0LoýÌ`šÛòÐõ¥Ø_x0014_ªòkÔ¶£(_x0004_-¨™,_x000E__x001A__x0008_LœaGm_x000C_dÖ›ò¡¤<öÃºo[uçÙi_x001B_°õÍˆ¬ç½
øÀÔ_x0004__x000E_=g¹ñž—j©¨zÈV-Ò_x000B_D_x0006_Ý.Sý¨wé_x001E_S|»Ìß÷’P:_x0016_A$è_x0010_!ª+“_x0008_*ÍI¥sòû_x0019_[_x001D_Z_x0013__x001C_=yaHÞÏàÖ§i\ÖØ×¥0÷æ&î“_x0010_:²6îÝµÕ)¸V;o§Ùo×_x0017_™b¯_x001B_y±)ÍšH2_x0004_+_x001E__M?F™sí1Éï
(Í²p_~y÷ñÓ_x0008_|3o÷_x001D_BwŽÎÉ ûr?‚ç³1_x0002_B'TukÓ>ð÷6Ô­tBÓ­_x001C_ÍGØjh_x000B_’:_x0015_©¼Û|xè¸2¢Ãl&ïÆÊ+’Ñœ2úP_x0015__x000F_LÚ9Ò7¢˜Î,ÀÆ–_x001C_æ_2_x000C_ç_x0002_:?¿»ûñ4I_x0003_'tÐaQà_x000F_Dë†™N1[_x000E_Ø|Oí·iU­zõÞâVª½a`Ô_x0006_zL»UÉÈ­§_x0006_C_x0012_R!ßì
:«YûøR½»#ü5<4šÝ¦PÙ93KPÕ(ó}u!3¤Ó¨fÑ?ôU_x0006__x000C_”"œ†Ù_x0005_b0V÷m
{_x001A_1Í¸zÕ*jäåCQ oÖ»5±ökæî¬_x000C__x0002_y_x000E__x0001_#ÁT#xdtj2ÂêÐ=	¼H€Dçu++@µ&ãT$:'¼IJfóÎê”ò\±-s}_x0007_7ª_x001C_¥Ÿ´ò_x0007_às_x001C_Ò1¤åà_x0019_‡o›r·k˜°vÀn
ÔÎö ŠÈ•a zÎ
ÍJ{À†_x0016_vdÓ—
éŠ/ku€îT}ïÎõZìÎñ ž_x001F_¥ƒ `q|(ÿ8ÖXß¬€Ô='™9_x0001__x0018_ùY*®_x001F_Æâ„£Ö÷ªSˆèÞ_x001F_‰pZç½:
C¦å¸¡XèÝá3i*+Æ_x0002_Ô‰#Ñ·$ÏÁ_x0014_ù‘A šä[Ô%_x0011__x0019_"­ëô¡$±sf%*Gí_x001F_ÒnÀ_x0004__x0003_¸[õ_x001F_84„Ê€±_x001C_K‰_x001B_È$B— ßp7O4ïÊ/kîÜð_x0012_Ë§?Zt#Â_x0016_È_x0014__x0002_ÈÄ­;_x001F_ÅÞDkUç±E½df6w+Æ8£è Ú\Ñ4tÃDìÿ,·[_x001E__x000F_}ÄœÈ|zÍBQ¡gjK`B AºuqTÿ¯3ª_x000F_¤ôŒ_x0002_û?ÿý\šÌ.JûÎ|Þ¤32\¸–†dtK
}/_x0014_w'muÞ_x0012_Ä÷¥X¦‡èÍrQµÇnûøI(Þ(‚_x0001__x001E_ÅÇŸ\½ÖxÑ¥‘##cT,êt[TŒÊóê'’¼>õÆ7åÓ_x0006_ò‰_x001B_êþ¢!dßêòÅÍ0+~_x001C__x0007_*YUÁ¨˜ÅnC_x0016_–l_x0018_1_x0019_€?¢_x0011_×l_x0002_FŽŠÓwï¿ð36_x001C_HÀ“P#	šâ_x0018_ÀP_x0019_ÙŽÆ¬hÁ3 P¡¼H¹"”2ÏBá±~l*Ð.ûê¿_!¶b,g¶'Ç‡ýÚó÷§*ÒòX6{‹_x001C_£Fqd h™6£æa%ú®Jœ	èŽ ‘©µØ_x000C_ü
–ª?TÍz«_x001E_ÇCÞìPg1(¸Q_x0006__x0010_8B•RÍs èïXû_x0001_Ó‹±²e±yÖ‰Ð__x001F_9ÌèTÃaLMz_x0016__x000C_©µ«^!EJB_O/-_x001F_óÑ_x000B_p†Ž¤ŽÿÏ—+V›lõ:ñ
#._x0002_=Ð_x001A_T+#ïÚhÅ‰B_x000F_þX»-kŽ:>6_x0002_ fNÓ7ã‘¡°_x0003_Bt~Žå
Q‰Ž®bÒ±:n;ac-FTä7;a=õ÷dræUG_x0004_¹ò;_x0002_fÇBµºb74_x0013__x001F_Q²¯?_x001F_«
.OuÿqÜú_x001F_°Ûš
ØUú”v.¤ÚŸåð²XÐ"-µöÍ¾Ø_x001D_Žl²­D’2ëqižÉK_x0005_ˆ>±vX_x0013__x0005__x0015_:¢Pœ_x001A_},2‡‘_x000B_øä˜Ò4_x001D_fð_x0012_¨üÐ“_x0003_»I;[ß ¸_x000E__x0011_ÒP¨_x0013_J­Ô†·‰M_x0004_ˆÄ8œì_x0005_ÙVú_x0008_ËÙ_x0007__x0001__x0001_ ÍN+÷š_x0001__x001B_¤åg_x000B_Ùˆ=7_x0012_és9b›ôÁ•Â<#ç-ñ\ò_x0001__x001E_¬Sì_x0013_)­£d|R“ÆÇ“¹IG_x0005_NSløV´/ëªùsëŠdâŠ_x0005_!Z²«á«‡dAi¸rœ\_x0003__x0006_œk_x0006__x001B__x0004_Ò…
_x0012_p"€‚_x0004_%_x001F_m“V#nJ_x000C_#÷¬‡;î<à€aP³Ej_x0013_Î©¤œêâê%b®K1_x0010_¤X»Å*?R—_x0002_._x0010_ÑõFs§É©|šTÓCc±fI_x0018_$ÂHï¤ÌH-ouÍ–_x0007_¯—_x0008_Uè_x001D_6i•n_x0019_ÕJ_x0002_'~“Ò›tù‰'®¯¢#
0
«B£NµÑf¨¬¬ˆyZ®b_x000E_uíqÙ»}qTG%ÑõY´_x0016_B0~O¢Ê_x001D_Î0/ˆõÈ‘Öû_x0001_`÷Ås§X^Ôš]ž_x0012_¸üTã£‘m*;1ÇùâÍ_x000B_ÆÉ_x0006_>1rW;ÜÏú©h_x0007_«™ù³Åš"uáÖ²ãâš_x000B_‘²Éoe,àÀ Ìp’_x0003__x001E_pƒ_x0006_®Ö_x0018_ŠÄ_*-äyÆËü–fGTY<w_x0014_¹_x0018__x0018_æPû¡¶ûZ®o(_x0019_ì©_x0003_v_x000E_„TÕÆF—æ´Ÿ†#Ï¸Ž¨ÊÑt˜îòä–^èøKÁg ÌÔåptí]/NÄc•~ÃY­’TzÿRw]_x000F_ì¥Œïyf? P_x0013_kÍéÎ_x000B_A2ôL’h_x0012_í~‘_x0011_—«q_x001C_:…
úÿuQñ üÝ@íÜŸ4câ_x001F__x001F_?ößÀú¡x®'ŠúûË¶k? }|_x0018_¹õÒÔïÓzà&©4ø±¬á6˜•V\åÄ_x0001_wo±"_x0019_çºg8ù®ùÜ÷í6™çú&Z×>ÍÔ_x0003_$ÑM{ÿ`Ú_nb”N¡B½"¹”¢½	_x0008_&q #™ñ §_x000C_ùý `Ã£ë¨ÿ_x0011_Ô¬<¤õ?‰»¶&·m,ýÌ ¡·ÌTYµ_x0004_Àë¾uìdÖåÄãr<©}eKì_x0016_Ç”¨!©N+¿~Ï_x0007__x0014_I_x0011_ÞàÈ©JÍøÒ_x0016_E_x0012_88—ï¢_x0017__x000E_óÈ_x001E_•S_x0018_Z‰ø_x0003__x001A_TÜä‰†ÒÔ”|j_x0018_¤f._x001A_ _x0001_pOwn:Ò<_ChmEˆk=ŸËªa3Ž“ðC®óõ¾ _x0008_ Ö³ß_x0007_ô´_x0019_šnT_x0015_øGA1‡>P~É_x0007_XF)ÈÐ£1žÎ.JzmÎÅfx_x001B_Å¾éê´Ùs¡;`Y
Ÿùmå_x001E_>Á€õí¤”VÃ4øÇ¯~¨è_x0008_ÏÊ½Æêá_x0016_xy)t_x0018_%/ˆµi_x0017_‹fànuˆŒ
ù ªÆ_x0007_Hö¥Íò{èûß€X"X_x0013_+_x0010_ý1h_x0011_{ð¬_x0017_'± Ðf<›AKç
yá7³÷‰Œ=Ÿò^%Cú”ÑïÙî,É¼¿ñ
$}?þ¡_x001F_«NÍjîÒˆœkäÍè´_x0008_´­­M¿”_x0002_9-C4_x0012_™Â_x001E_]BïÝÏÌ_x0008_iå›!
_x0010_¸_x0007_^6_x001C_vg|%²‚¾Ë_x0019__x0007_·_x0016__x000B_¢Mºî4_x000E_´šÝ±@'ð_x0016_ú_x001E_88üp
)É_x000E_0Ör‹_x0004_ Nþr_x0004_—öÐGµ¼_x001E_eùY»¢_x0003_rp—Áâ4MO¤)ÅÞ,_x001E_€j²¯ŽùZjísVGœ*‡¼~bÊ_x0003_B_x0011_S
w‘|Z5¿_x0015_­–9 3_x0008_Ö´_x0015_«6_x0014_ò±$’Þ©6B_Lzý"H½EkŸ_x0005_i_ÆÙ%úà¶·5öòW_x0011_O_x0003__x000F_{ÑOæxÀ¬~,t_x0013_”U_x0013_ÍW"_x0017_ø?­_x0001_é X¨_x0005_užŒ_x0016_O _x001F__x0013_«6«›¬ä¤jˆÔÔuóüö2â]vÛ¥[_x0006_vþÉ_x0003_ßrQ~b_x0017_ÜŸén‹íœêÁÓÆˆ°Õ½_x0017_ñüK¬™N_x0004_û"ÇáÚ0R³õd$û‡s‚s¾áË_x0017_Hé-åÆz¤?r›Ò`rÈNœz	1­çÙ­Î_x001B_»]j¾-àÍz Â¹•;Ê`C§ÉÐß_x0007_7P_x0017__x0008_®” _x0006_I†_x0003__x0017_,I†á ’¸_x0005__x0006_D§ÚÑü>há·Ùc¾~Ô—³7(­ØM
‡ô]7=_x0014_qqp2_x001B_¶8•bId_x000F_$_x0017_•·^Ú
2.ÏŽWT"_x0011_Þ0hmòÿœr_x000E_Ë$Z¶âÒˆÈ™_x001A_ka_x0014_…Þ—÷Ÿï>´xiÏ—ë²ø:šL_x0007_Ì™©_x000C_ÒdêI²?Õ_x0010_©€¬)a\>?–2_x000E_&H¬‘ÄÌ=_x001D_Å8+/_x0011_†
	‹Å6Î·;j­_x0013_\_x0002__x0010_‚dò©Å¡Á\Í¼¢©_x0002__x0012_G 9_x0002_eÇË¡’Ã_x000B_´Õ¨û4\_x0010_¡¼Äú#Å_x0011_½ÈLOc@½_x0002_|Â“Bi_x0010_©]ú›ò1ŠÓY6TÇÑà%à=n´•1_x001C_8_x001F_2]¸<Qþ´)Ùú_x0019_‰]L÷ê’<_x0006_o_x0011_]ÓÊ“]Ö_x0019_åw_x001C_Õ_x0005_pj­:f*l}év_x000B_R¼ ÷Az ‡§_x0011_q²>Š[«9ù2	æm‘#-²ãN£ú:ÎáBªéôòµ„Üˆ_x0001_†_V_x0007_üêm˜1?Ý€nÒJÍZ6ê{_x0002_18´¯é_x000C_(6/iÎÍ-ñ«fo~PÓ™œz!_x0012_„¾}µ_x001D_Ýã²¨ï7”HÅ9_x0019_ùÉ_x000B_R_x001D_·ô=ñS)¢—¼ôÛúffú_x0006_pÑ¹Ö_x0018_g_x000C_nÀE(€#›û¹ü|÷éÃ_x0007_–ø _x0002_ˆ OIJÚ _x000B_¥ [¿R_x0005_FãxSŸ_x000C_”_x0006_ß\}_x0007_‹•qWÝ¤Oz´v-¡¹«Êª_x0003_60ða_x0003_¤¿Úîu}_x0019_“è_x0015_ÊÖ>	µb_¿À)È'«ßm—Å>¢êa[à£ò­™ð`$¡§A®_x001C_eA%ç8ÿ¢0ÃÂG
d”Ì_x001B_
º_x0016__x001D_ËArR @¸Œ£ù©‡Y#bÄ?×ôÐÚ_x001B_œ´i_x0010_(m_x000F_±­ž)_x000C_„ß_x0010_¹MV>9¡¤Ë&‰5_x0018_ˆ_x0007_«¿½]¿Õ_x001E_·_x000F_ ×T~ÚlÒgB)_x0004_*ô•7÷Ë{(îé¤É¶”Í2¼8Zäö¦_x0001_ºþªÑmÈ7!ýÄ¼ÿ×—c7ð*I#3Ù-ÙÍB|_x0019_\52û_x0003_:kÛl3@±úãz¤_x0005_ÐpR_x000E_Tš$_x001E_í³_x001A_3Ò_x0002__x0008_K_x0003_Cqj2`R|A_x001F__x0007_ëÏŠÎ~&ø±
ƒ4Õâ“¦üe ïJ¥¾—=`_x000C_ªû ‚Y_x0017_4ŒÓØÃPk	óð
d(Ro	áÆ\:Pš_x001D_*s_x000C_Q"0‚ïñZ	ˆ_x0001_Z
óß‹Ãæ‚e_x001E_ú#_x000C_ÂcÊ¿Ò“n §€êAVwéã}YU_x0006_gÐ€ž¤kÓ_x001A_”_x0001_“©èH =´vZ‰Œ‚k˜r/NQ 3éšf¦hÌ_x0007_kÍè~>ë¡_x000E_¿?“T_x0006_îk«Š[ìÜ(J¥glä‘ŽÒç:¯÷(¦¿É©4DöÉü@_x0012__x0015_$¶U>_x0005_‰ïN´¨²’Eë,_x0012_Â‡_x0007_Wµ§SÆ êµ¼¢®Ð¸%ŽB_x0001_ïU£ËUm.G_x001D_E¥>É´ÂÎ·+†µˆi’N_x001A_àcMÀ)v×é:‰oGaì‡ÄzT8R(ùq³ÎMQV‡_x001B__x0001__èG’à¥r|;ªÆyW»Lì³Ô_x001B_·¼o¥¾õDaUFÕ¾)‘_x0015_`9§œ.š—½]w±žöb…nlçI²’ˆ Åö”»a_x0008…	þãpÈ¨Z.™¨2ºR]»‰‘_x0008_dc|ï>kfv²š¢æjR S•xÃÀ’	.ŸÒã_x0007_™¥_x000F_Ü3M,FZ’Ÿ&ËÐ_x000B_v´·ôãÈBé7´·MUžö‡žýÆs4E_x0001__x0005_ÃMuxÊë¦»è_x0016_¢ÇˆD€°t¿vËÅ(u2~}Ìû_\a)ôœžŒ_x0014_[/IÄ‡)Ã¸Ü6"4j_x000B__x0005_KÍ_x000C_ø­ïQâs:@_a5oã°øl -`­½›´¸ÁÈ?iÔaèF Î_x0017_‹åÕFêˆ-´Â~wƒ€úB%/œ:Î-=_x0014_^!­á|ÓöjP7³¶_x000E_d(­.6Ã !wø¥ÍÚ ‡_x0004_8-tü½µ}yn_x0007_ù?›Æ®[N_x000E_=•é5û8_¹/•Ä_x0017_W§ö„$Æ¬‰_x001C_¥ó6B¶)À§äU@_x000E__x0014_Uí‹¯ìþl˜pÕÃ…-‡(lädY_x0014_°D$BÝá3âl§c›}…	ˆ1©÷H™ƒ~.ß”!£Ü¢k_x0007_ãrS_x0018_n_x0017_O©*Âp~®¾`ÉùfÅ$”L_x0017_NB_x000F_¢9Y«{ò†mÈWÿI_x0019_[QÇì`¤\7+F_x000F_x‘šÖ_x0002_ÖÃfW_x001D_¶ú¾Pqù•¤@oÕFÈ_x0007_'²_x0003_K{A_x0017_jv-³a4]fºUÓ”…«_x0005_½R‘}þ¾ _x0018_ÍôÖ€ž°]õ—
…øCG
¾°ÔÝÎj?V_x001D_»Ag^kÔ…Y¡‘Á_x001A_Æw:lùaT_x0002_CbË]_x001A_´¦vEŸ_x001C_?Y}™ƒMT?ðÜiÛlÿp¸æö D ¼_x000E__x000F_ÎÝ‚ô¬Q¡­ÏGÄ¦Çœ)Ìú"‰Ó)%àL_x000F_ÐyÖ9ûLØq<ãüé_x0011_L~ú|ƒ)§Š„ï{È®)_x0010__x0015_9¿«d_x0018_J|ü†? _x000E_ ¯_x001C_/qŠ/U×_x001C_úi­_x0005_3÷Ž¢¬*_x0008_¢pJ {ò /õìÈ	¡“GÄÚRÖô_x0019_˜‰ßÂ_x000E_ ¾IWÕ¸¡%_x0013_]Âä_x0006_\6?_x000C__x0016_0lÚHY'¨ŒVG~ê{ƒ_x000B_ÌÃ©®«ßhs>2¨Õ‰_x0010_ƒ±6GCë¼)™²_ !ÃXy_x0017__x001A__x001C_žPgRŸmj*ZædF§_x0005_,C@/;@_x0004_7ä%VvQ©©çüÃËFó_x0008_£˜rVÈ?Ü 2_x0012_ÃeKr…Ç¹Ù_x0018_·_x000B_üõŽ•k~_x0014_¹_x0003_?ÉD+²(ë¬îCÑò–Ã1Õ¨_x0017_­³–ªÕ\³_x000B_(V_x001A_Îá4?ÉNm_x0005__x0015_o7ÜL_x0002_öÊÇË¸v,ííÖè,cÂ½ù1T^_µ_x000E_'‚3ÏE')…ÚÂYø_x001A_B'åYChY1_´…	zHÕ1_x001F_Ì¢¦Z ö@á´
ü _x0011_=Â}Ý ›{ÌwpÁ«Ìç¦_x0019_6´_x0019_™»’} F÷§0ÐL©r_x0014_ÆÂ_x001B__x0006_&ÜuP,4‘_x0006__x0007__x0018_B_x0007__x0002_Ê_x0003_U°{cYÙËnŠÎ_x0004_‰£ŽF_<°ó´MnÉÖ²RP<¸h5î3¨Wç´6q¹]µÏ¡èà:êJ_x0012_a=ºvY^sYjÆåÅZÁ±xÓ?_x0003_ëä¯q CRÞ¡˜¡	Û_x0017_£¹[ž Âò_x0018_à†û6ùö˜å9>0ÆÐ¸_x001E_aÁÇ¿ñ_x001F_6_x001D_®
BOƒd¥Þ=_x0015_:±Ù2–ÿÍj_x0006_9¦ÿg‡ýëzEYG±†ÛàÌ|6ššÉ+E¢/qD¿_x001E_Ýú);«*·Ã<”ÖÈrQŽ_x0003_ À}_x0013_J8œ¡Å°Ù••æ_x001A_ð+_x001B_¦± P©áÐ_x0007_ŽÅ_x001A_Áèg_x0016_9_x001E_àK_x0001_e_x0011_ñ&Zß_x0017_Í_x0005_-É‹€§ÿâA1L^ØH_x0014_‘_x0008_…0_x0015_SÌøR,¸}ª
RïÕÎuý±SØ¦¯Âç]‡_x000E_ ì_x001E_Ú]Qi•_x0011_¦¡NèÓ_x001F_tc‡%Å_x0016_&Á_x000C_˜ðRàFnQŸ;1+._x0019_%½°ãÄkNG£C÷D§ ÝÌSÆ:Bñ_åFv³9ºŠ”5Àv™ZßÐ_x0018_ôéä¥:aÉ¸÷&tþv…çÌš¶_x001F_b2L_x0005_À;§ué»ƒsaä:ï„Ç«ç3R_x000F_MåÌ›ñÙr þ¶8üˆÊ%_x000F_>q+¬éµ9Í)_x0015_hÏëlC_x0015_ôÛêŽYøVÀÓõâ[‘=´LÒYF=Py_x0018_C"ài9GlÜÎ“-( ‡mYÓßè`RJ^a8†‚Á”"¯n®¿®¤_x000C_‚Àû¦0omm˜Øk_x0014_:­^¶5dA&„â…_x0016__x001F_ôÒ6\Ìh)@_x001B_Æ_x0008_8+Q|mW÷ù…
_x000E_íÿ³Vü£_x000E_´[ˆ‹_x0012_é5¹itöªH|:¨)ôWGx^›F_x0008_ëX0–PY_x001C__x0017_È´lF_x001A_—úéêièdõÖùø_x0019_°èè¦1%
^ ›è!_x001B_x£†–ëžDÕOc5¸¦Ì_x001D_ç3`9÷¡ëƒRk8ÅÐÝî‹ÿœP™;ßQ,B™x-Vc¯™Í
búþr:ÀF,¦»¡$ŽÁ9%ò¥Âç—_x0019__x000B_b)M„ï5mQÞçì_x0003_V=÷°Ä§_x001B_à8a¤_x0018__x000B_å]Âˆ…`§äZ?Æøja¥_x001E_6Ž™|(BOc×º9¢Þ”—Õ„6~S™»äSïr«¢JÌÓOmÏOs÷•=Ÿûm§-‚²–_x0019_5_x001E_‰˜_x0012_*Ã-â_x0010_ÞŠEàûËþ>U™;ïDD*_x001C_„_x001B_$W%²_x0008_¦>t_x0004__x0011_×?æç2¢_x0012_ÐtA{ŠJ0(ß›_x0011__x0005_ëiF¯BE}&·©ó[¨÷h	ÑÀŸ0¨ß½ýÂþ´Ò_x0018_D¥iU¾ï3›Þ9Àõ_x001A_Iè£_x0003_ZžGÄ¡ð;ª×fT_x001B_§—’F_x001D_Ä¸2ü_x000B_zBûÞ£Âm_x0005_GÉ\Cæ2ÐŸ_x0014_ïYY<]_x001A_I“œ
©÷%áYS!_x001E_õ
_x0019_PÁ˜ŸóÕ±xìÄe95Ctù_x001E_²šnÆhäÞÎf_x0015_Š@Ó._x000B_…èú˜»6ˆ_x0012__x0019_/ )ç{Ê‹²t-$ƒ_x0010_Ÿo«__x001A_*_)_x0016_ñ¶â
›gÎ)ÙŸY]P(˜ªÀk3£eÀcOD[Š’¾·ï>1/Ò(M"{-¿×³ž_x001B_HXÅ~_x0012_%Þ_x000E_€Ÿª—m=Lt_x000E_®-¯õ_x000C_…¹ÛÁ-£ÎÞl_x0011_yà¶¾„´¢
ôrL_x0018__x001B_b_x0002_n°_x0010_W=©qáVàlo«r­Þ_x0004_oÂu[»qá ;ÇÕ¿I“ôŠ(óéT -_x000E_ÿÎ±ét£™×‚_x0017_–/Æ<y_x0011_ Î[¢‹4_x0014_3¶:¦`ôËs¹n;ÎúÇ5’ôs¹žþ•Û_x001A_SÑ¼ÕiL-ô1J÷þÃJoW.Î¡f_x0013_x”ßVeõˆ_x0011_iÓ#½ïêÏÑz®ócÙS¾è¶¿öÙõ¨_x000E_E_x001C_B_x0011_"+WKž¡n‡§J|o±>_x0003_Îä`L_x0015_‹ýÞ_x0015_F_x001E_¤aêL%˜@$2
¥÷Ç_x0006_ —wt:jÄëþtÈYd›T_x0008_Œ«Õø_x0005_ÕÄºÄ ÕLRØ£ŒÒEÿ8û_x0019_z“ÛÂ_x0011_‚®ç…*µ_x000C_ªÎ_x001A_z_x001B_ªÎìÍŒ_x001C_Ýê^_x0015_©pä°.ïÖ_x001F_„bìžA¦kN@þ&¢]Ø«a2%_x001B__x001C_OxŠ_x001B_GFg_x0004_åqë¡Mï²Ì×_x0010_Ó¡
´]µ¹ö¥@uùñÎ_x001D_rƒŒ²0ï_x0011_³WÚ_x001E_zËÒeÌïM—‚Ë€_x0006_ L*©:Ñˆîí<_x0015_8¼_x001C_sžÄ:ˆÈ_x000E_Fø„=‡_x000C_Eb·_x000B_Í_x000E_™£ÍQäÇ*ý_x0013_6²»TÎiô…Ö_x0006_e_x001B_ËÍ¬MÑ ï^¸
½Ã$RÞöý_x0017_v&ºŸ_x0006_Þ_æâ@+>•¡×_x000B__x0017_i_x0016_‰Xò¼_x0018_cM_x0015_Œ­©˜«ÕÈÎo¬)¦o'­çkWÕœÇL_x0016_º§!†_x001A_Õó…Ó¯»øÛ}÷
œâº_x0012_WbS_x0003_VZ­A%3ð_x0010_®œ_x0001__x0001_?ò´“J“_x000F_Žl“}\_x001C_àE©¿Ž£5md=Z–ø_x0019_úÑ_x001A_w>¬_x0003_©„_x001A_¦i_x000C_É[Zü<Ö{AâÛû_x0007_£_x001D_–•}“Í½É+@lF-28
³³Š_x0013_?Ä@ùÐ =¯»_x0012_«{ÔèT²u«©X÷­§&#9F»…_x0007_ÖžÄâ™²­OnþIôŽ¬_x0002_$_x0003_t}nïÑíGÇÕ¡Äò9ùP•_x000C_ãW•H_y_þùù­äiC_x0003_Æá{c__x0003__x0006_)=ý_x0006_ì²Y_x001F_ïÞ1z) °òk_x000C_6à‰.‘—z_x0010_úJŸÎ‹×Ÿ¦®vc_x0001_ÇD5²†«W£ƒ_x0001_NÕï‹_x000F__x0014_lRèÈkÏÇ|õþWã¤Òh(—só_x0006_kVy_x0016__x000F_±£ö(ØàVïÏ·Ý™ ŽÍ¾ÆHˆÿƒôW\:ü‰ð…7vq\
[truncated: 9,370 more rows]

## Sheet: 4h over
TermID	Term	Enrichment	logP	Genes in Term	Target Genes in Term	Fraction of Targets in Term	Total Target Genes	Total Genes	Entrez Gene IDs	Gene Symbols
GO:0042523	positive regulation of tyrosine phosphorylation of Stat5 protein	1.94641e-05	-10.8469	13	2	0.181818	11	20963	1298116160	Csf2,Il12b
GO:0008284	positive regulation of cell proliferation	3.21721e-05	-10.3444	809	5	0.454545	11	20963	2.03122e+24	Cx3cl1,Kdr,Rasip1,Il12b,Csf2
GO:0042522	regulation of tyrosine phosphorylation of Stat5 protein	3.38985e-05	-10.2921	17	2	0.181818	11	20963	1616012981	Il12b,Csf2
GO:0042116	macrophage activation	0.000108023	-9.13317	30	2	0.181818	11	20963	1298120312	Csf2,Cx3cl1
GO:1901099	negative regulation of signal transduction in absence of ligand	0.000115439	-9.06677	31	2	0.181818	11	20963	1298120312	Csf2,Cx3cl1
GO:2001240	negative regulation of extrinsic apoptotic signaling pathway in absence of ligand	0.000115439	-9.06677	31	2	0.181818	11	20963	2031212981	Cx3cl1,Csf2
GO:2001239	regulation of extrinsic apoptotic signaling pathway in absence of ligand	0.000255845	-8.27094	46	2	0.181818	11	20963	2031212981	Cx3cl1,Csf2
GO:0042531	positive regulation of tyrosine phosphorylation of STAT protein	0.000278674	-8.18547	48	2	0.181818	11	20963	1298116160	Csf2,Il12b
GO:0001525	angiogenesis	0.000359303	-7.93134	280	3	0.272727	11	20963	203126990316542	Cx3cl1,Rasip1,Kdr
GO:0042509	regulation of tyrosine phosphorylation of STAT protein	0.000421376	-7.77199	59	2	0.181818	11	20963	1616012981	Il12b,Csf2
GO:0042127	regulation of cell proliferation	0.000503905	-7.59312	1446	5	0.454545	11	20963	1.65427e+24	Kdr,Rasip1,Cx3cl1,Il12b,Csf2
GO:0051041	positive regulation of calcium-independent cell-cell adhesion	0.000524734	-7.55262	1	1	0.0909091	11	20963	20312	Cx3cl1
GO:0016122	xanthophyll metabolic process	0.000524734	-7.55262	1	1	0.0909091	11	20963	170752	Bco2
GO:0016116	carotenoid metabolic process	0.000524734	-7.55262	1	1	0.0909091	11	20963	170752	Bco2
GO:0016108	tetraterpenoid metabolic process	0.000524734	-7.55262	1	1	0.0909091	11	20963	170752	Bco2
GO:0016121	carotene catabolic process	0.000524734	-7.55262	1	1	0.0909091	11	20963	170752	Bco2
GO:0046247	terpene catabolic process	0.000524734	-7.55262	1	1	0.0909091	11	20963	170752	Bco2
GO:0046427	positive regulation of JAK-STAT cascade	0.000543267	-7.51791	67	2	0.181818	11	20963	1616012981	Il12b,Csf2
GO:0006955	immune response	0.000560389	-7.48688	800	4	0.363636	11	20963	2.03122e+19	Cx3cl1,Il12b,Csf2,Ccl22
GO:0001819	positive regulation of cytokine production	0.00059106	-7.43359	332	3	0.272727	11	20963	129811616020312	Csf2,Il12b,Cx3cl1
GO:0045785	positive regulation of cell adhesion	0.000601493	-7.4161	334	3	0.272727	11	20963	203121654216160	Cx3cl1,Kdr,Il12b
GO:0001570	vasculogenesis	0.000716896	-7.24058	77	2	0.181818	11	20963	1654269903	Kdr,Rasip1
GO:0002376	immune system process	0.000781712	-7.15402	1590	5	0.454545	11	20963	2.03122e+24	Cx3cl1,Kdr,Il12b,Csf2,Ccl22
GO:2000648	positive regulation of stem cell proliferation	0.000832334	-7.09128	83	2	0.181818	11	20963	2031216542	Cx3cl1,Kdr
GO:0048514	blood vessel morphogenesis	0.000848664	-7.07185	376	3	0.272727	11	20963	699031654220312	Rasip1,Kdr,Cx3cl1
GO:0045597	positive regulation of cell differentiation	0.000859608	-7.05903	896	4	0.363636	11	20963	1.61601e+19	Il12b,Csf2,Cx3cl1,Kdr
GO:2001237	negative regulation of extrinsic apoptotic signaling pathway	0.00104336	-6.86531	93	2	0.181818	11	20963	1298120312	Csf2,Cx3cl1
GO:0051040	regulation of calcium-independent cell-cell adhesion	0.00104922	-6.85971	2	1	0.0909091	11	20963	20312	Cx3cl1
GO:0042214	terpene metabolic process	0.00104922	-6.85971	2	1	0.0909091	11	20963	170752	Bco2
GO:0016119	carotene metabolic process	0.00104922	-6.85971	2	1	0.0909091	11	20963	170752	Bco2
GO:0002274	myeloid leukocyte activation	0.00108834	-6.8231	95	2	0.181818	11	20963	2031212981	Cx3cl1,Csf2
GO:0040011	locomotion	0.00113985	-6.77686	966	4	0.363636	11	20963	1.61602e+19	Il12b,Ccl22,Kdr,Cx3cl1
GO:0046425	regulation of JAK-STAT cascade	0.00130216	-6.64373	104	2	0.181818	11	20963	1616012981	Il12b,Csf2
GO:0045321	leukocyte activation	0.00135422	-6.60453	442	3	0.272727	11	20963	203121298116160	Cx3cl1,Csf2,Il12b
GO:0042520	positive regulation of tyrosine phosphorylation of Stat4 protein	0.00157345	-6.45448	3	1	0.0909091	11	20963	16160	Il12b
GO:0051142	positive regulation of NK T cell proliferation	0.00157345	-6.45448	3	1	0.0909091	11	20963	16160	Il12b
GO:0051140	regulation of NK T cell proliferation	0.00157345	-6.45448	3	1	0.0909091	11	20963	16160	Il12b
GO:0010535	positive regulation of activation of JAK2 kinase activity	0.00157345	-6.45448	3	1	0.0909091	11	20963	16160	Il12b
GO:0072091	regulation of stem cell proliferation	0.00161606	-6.42776	116	2	0.181818	11	20963	1654220312	Kdr,Cx3cl1
GO:0001568	blood vessel development	0.00164556	-6.40968	473	3	0.272727	11	20963	699031654220312	Rasip1,Kdr,Cx3cl1
GO:0050921	positive regulation of chemotaxis	0.00167156	-6.394	118	2	0.181818	11	20963	2031216542	Cx3cl1,Kdr
GO:0048660	regulation of smooth muscle cell proliferation	0.00172796	-6.36081	120	2	0.181818	11	20963	2031216160	Cx3cl1,Il12b
GO:0042445	hormone metabolic process	0.00172796	-6.36081	120	2	0.181818	11	20963	170752108115	Bco2,Slco4a1
GO:0045766	positive regulation of angiogenesis	0.00181425	-6.31208	123	2	0.181818	11	20963	2031216542	Cx3cl1,Kdr
GO:0001817	regulation of cytokine production	0.00195147	-6.23917	502	3	0.272727	11	20963	161601298120312	Il12b,Csf2,Cx3cl1
GO:0001944	vasculature development	0.00199628	-6.21647	506	3	0.272727	11	20963	165426990320312	Kdr,Rasip1,Cx3cl1
GO:1904018	positive regulation of vasculature development	0.00208525	-6.17287	132	2	0.181818	11	20963	1654220312	Kdr,Cx3cl1
GO:0042519	regulation of tyrosine phosphorylation of Stat4 protein	0.00209743	-6.16704	4	1	0.0909091	11	20963	16160	Il12b
GO:0010536	positive regulation of activation of Janus kinase activity	0.00209743	-6.16704	4	1	0.0909091	11	20963	16160	Il12b
GO:0001775	cell activation	0.00227878	-6.08412	530	3	0.272727	11	20963	203121298116160	Cx3cl1,Csf2,Il12b
GO:0048520	positive regulation of behavior	0.00261158	-5.9478	148	2	0.181818	11	20963	2031216542	Cx3cl1,Kdr
GO:0032914	positive regulation of transforming growth factor beta1 production	0.00262117	-5.94414	5	1	0.0909091	11	20963	20312	Cx3cl1
GO:0032747	positive regulation of interleukin-23 production	0.00262117	-5.94414	5	1	0.0909091	11	20963	12981	Csf2
GO:0032819	positive regulation of natural killer cell proliferation	0.00262117	-5.94414	5	1	0.0909091	11	20963	16160	Il12b
GO:0045918	negative regulation of cytolysis	0.00262117	-5.94414	5	1	0.0909091	11	20963	12981	Csf2
GO:0007253	cytoplasmic sequestering of NF-kappaB	0.00262117	-5.94414	5	1	0.0909091	11	20963	18036	Nfkbib
GO:0051094	positive regulation of developmental process	0.00282297	-5.86997	1234	4	0.363636	11	20963	1.65422e+19	Kdr,Cx3cl1,Csf2,Il12b
GO:0048585	negative regulation of response to stimulus	0.00288206	-5.84925	1241	4	0.363636	11	20963	2.03122e+19	Cx3cl1,Il12b,Csf2,Nfkbib
GO:2001236	regulation of extrinsic apoptotic signaling pathway	0.00289592	-5.84445	156	2	0.181818	11	20963	1298120312	Csf2,Cx3cl1
GO:0050731	positive regulation of peptidyl-tyrosine phosphorylation	0.00300615	-5.80709	159	2	0.181818	11	20963	1298116160	Csf2,Il12b
GO:0048754	branching morphogenesis of an epithelial tube	0.00308073	-5.78259	161	2	0.181818	11	20963	1654269903	Kdr,Rasip1
GO:0030155	regulation of cell adhesion	0.00312111	-5.76957	592	3	0.272727	11	20963	203121654216160	Cx3cl1,Kdr,Il12b
GO:0030097	hemopoiesis	0.00313607	-5.76478	593	3	0.272727	11	20963	161601298116542	Il12b,Csf2,Kdr
GO:0002857	positive regulation of natural killer cell mediated immune response to tumor cell	0.00314465	-5.76205	6	1	0.0909091	11	20963	16160	Il12b
GO:0010534	regulation of activation of JAK2 kinase activity	0.00314465	-5.76205	6	1	0.0909091	11	20963	16160	Il12b
GO:0051135	positive regulation of NK T cell activation	0.00314465	-5.76205	6	1	0.0909091	11	20963	16160	Il12b
GO:0032817	regulation of natural killer cell proliferation	0.00314465	-5.76205	6	1	0.0909091	11	20963	16160	Il12b
GO:0048597	post-embryonic camera-type eye morphogenesis	0.00314465	-5.76205	6	1	0.0909091	11	20963	16542	Kdr
GO:0002860	positive regulation of natural killer cell mediated cytotoxicity directed against tumor cell target	0.00314465	-5.76205	6	1	0.0909091	11	20963	16160	Il12b
GO:0009966	regulation of signal transduction	0.00327146	-5.72252	2181	5	0.454545	11	20963	1.80361e+24	Nfkbib,Csf2,Il12b,Kdr,Cx3cl1
GO:0010533	regulation of activation of Janus kinase activity	0.00366789	-5.60814	7	1	0.0909091	11	20963	16160	Il12b
GO:0042268	regulation of cytolysis	0.00366789	-5.60814	7	1	0.0909091	11	20963	12981	Csf2
GO:0048170	positive regulation of long-term neuronal synaptic plasticity	0.00366789	-5.60814	7	1	0.0909091	11	20963	16542	Kdr
GO:0070327	thyroid hormone transport	0.00366789	-5.60814	7	1	0.0909091	11	20963	108115	Slco4a1
GO:0051133	regulation of NK T cell activation	0.00366789	-5.60814	7	1	0.0909091	11	20963	16160	Il12b
GO:0042045	epithelial fluid transport	0.00366789	-5.60814	7	1	0.0909091	11	20963	12981	Csf2
GO:0048050	post-embryonic eye morphogenesis	0.00366789	-5.60814	7	1	0.0909091	11	20963	16542	Kdr
GO:0002858	regulation of natural killer cell mediated cytotoxicity directed against tumor cell target	0.00366789	-5.60814	7	1	0.0909091	11	20963	16160	Il12b
GO:0002855	regulation of natural killer cell mediated immune response to tumor cell	0.00366789	-5.60814	7	1	0.0909091	11	20963	16160	Il12b
GO:1902531	regulation of intracellular signal transduction	0.00367027	-5.60749	1326	4	0.363636	11	20963	1.80362e+19	Nfkbib,Il12b,Csf2,Kdr
GO:0071222	cellular response to lipopolysaccharide	0.00379091	-5.57515	179	2	0.181818	11	20963	1616018036	Il12b,Nfkbib
GO:0050920	regulation of chemotaxis	0.00383241	-5.56426	180	2	0.181818	11	20963	2031216542	Cx3cl1,Kdr
GO:0042981	regulation of apoptotic process	0.00401303	-5.51821	1359	4	0.363636	11	20963	1.29812e+19	Csf2,Il12b,Cx3cl1,Kdr
GO:0048534	hematopoietic or lymphoid organ development	0.00404672	-5.50985	649	3	0.272727	11	20963	161601298116542	Il12b,Csf2,Kdr
GO:0071219	cellular response to molecule of bacterial origin	0.00417206	-5.47934	188	2	0.181818	11	20963	1803616160	Nfkbib,Il12b
GO:0001818	negative regulation of cytokine production	0.00417206	-5.47934	188	2	0.181818	11	20963	2031216160	Cx3cl1,Il12b
GO:0043067	regulation of programmed cell death	0.00418695	-5.47578	1375	4	0.363636	11	20963	1.65422e+19	Kdr,Cx3cl1,Il12b,Csf2
GO:0060837	blood vessel endothelial cell differentiation	0.00419087	-5.47485	8	1	0.0909091	11	20963	16542	Kdr
GO:0032667	regulation of interleukin-23 production	0.00419087	-5.47485	8	1	0.0909091	11	20963	12981	Csf2
GO:2001214	positive regulation of vasculogenesis	0.00419087	-5.47485	8	1	0.0909091	11	20963	16542	Kdr
GO:0032908	regulation of transforming growth factor beta1 production	0.00419087	-5.47485	8	1	0.0909091	11	20963	20312	Cx3cl1
GO:0034393	positive regulation of smooth muscle cell apoptotic process	0.00419087	-5.47485	8	1	0.0909091	11	20963	16160	Il12b
GO:0022409	positive regulation of cell-cell adhesion	0.00430294	-5.44846	191	2	0.181818	11	20963	2031216160	Cx3cl1,Il12b
GO:0061138	morphogenesis of a branching epithelium	0.00434699	-5.43827	192	2	0.181818	11	20963	6990316542	Rasip1,Kdr
GO:0016477	cell migration	0.00455717	-5.39105	677	3	0.272727	11	20963	161601654220312	Il12b,Kdr,Cx3cl1
GO:0002520	immune system development	0.00455717	-5.39105	677	3	0.272727	11	20963	165421298116160	Kdr,Csf2,Il12b
GO:0008300	isoprenoid catabolic process	0.0047136	-5.3573	9	1	0.0909091	11	20963	170752	Bco2
GO:0051224	negative regulation of protein transport	0.00475293	-5.34899	201	2	0.181818	11	20963	2031218036	Cx3cl1,Nfkbib
GO:0001763	morphogenesis of a branching structure	0.00475293	-5.34899	201	2	0.181818	11	20963	6990316542	Rasip1,Kdr
GO:2001234	negative regulation of apoptotic signaling pathway	0.00493881	-5.31063	205	2	0.181818	11	20963	2031212981	Cx3cl1,Csf2
GO:0071216	cellular response to biotic stimulus	0.00493881	-5.31063	205	2	0.181818	11	20963	1803616160	Nfkbib,Il12b
GO:0010817	regulation of hormone levels	0.00493881	-5.31063	205	2	0.181818	11	20963	170752108115	Bco2,Slco4a1
GO:0009605	response to external stimulus	0.00494738	-5.3089	1440	4	0.363636	11	20963	2.02992e+19	Ccl22,Nfkbib,Il12b,Cx3cl1
GO:0071310	cellular response to organic substance	0.0051737	-5.26417	1458	4	0.363636	11	20963	2.03122e+19	Cx3cl1,Kdr,Il12b,Nfkbib
GO:0032740	positive regulation of interleukin-17 production	0.00523609	-5.25218	10	1	0.0909091	11	20963	16160	Il12b
GO:0010744	positive regulation of macrophage derived foam cell differentiation	0.00523609	-5.25218	10	1	0.0909091	11	20963	12981	Csf2
GO:0032725	positive regulation of granulocyte macrophage colony-stimulating factor production	0.00523609	-5.25218	10	1	0.0909091	11	20963	16160	Il12b
GO:0045765	regulation of angiogenesis	0.00527213	-5.24532	212	2	0.181818	11	20963	2031216542	Cx3cl1,Kdr
GO:0051240	positive regulation of multicellular organismal process	0.00542024	-5.21761	1477	4	0.363636	11	20963	1.61601e+19	Il12b,Csf2,Cx3cl1,Kdr
GO:0050730	regulation of peptidyl-tyrosine phosphorylation	0.00546717	-5.20899	216	2	0.181818	11	20963	1298116160	Csf2,Il12b
GO:0010941	regulation of cell death	0.00549975	-5.20305	1483	4	0.363636	11	20963	1.29812e+19	Csf2,Il12b,Cx3cl1,Kdr
GO:0060055	angiogenesis involved in wound healing	0.00575832	-5.15711	11	1	0.0909091	11	20963	20312	Cx3cl1
GO:0031077	post-embryonic camera-type eye development	0.00575832	-5.15711	11	1	0.0909091	11	20963	16542	Kdr
GO:0048563	post-embryonic organ morphogenesis	0.00575832	-5.15711	11	1	0.0909091	11	20963	16542	Kdr
GO:0045906	negative regulation of vasoconstriction	0.00575832	-5.15711	11	1	0.0909091	11	20963	20312	Cx3cl1
GO:0032645	regulation of granulocyte macrophage colony-stimulating factor production	0.00575832	-5.15711	11	1	0.0909091	11	20963	16160	Il12b
GO:1901342	regulation of vasculature development	0.00612385	-5.09556	229	2	0.181818	11	20963	2031216542	Cx3cl1,Kdr
GO:0051674	localization of cell	0.00615943	-5.08977	754	3	0.272727	11	20963	203121654216160	Cx3cl1,Kdr,Il12b
GO:0048870	cell motility	0.00615943	-5.08977	754	3	0.272727	11	20963	161601654220312	Il12b,Kdr,Cx3cl1
GO:1903522	regulation of blood circulation	0.00622796	-5.07871	231	2	0.181818	11	20963	2031216542	Cx3cl1,Kdr
GO:0023051	regulation of signaling	0.00627156	-5.07173	2529	5	0.454545	11	20963	1.29812e+24	Csf2,Il12b,Nfkbib,Kdr,Cx3cl1
GO:0003157	endocardium development	0.00628031	-5.07034	12	1	0.0909091	11	20963	16542	Kdr
GO:2001212	regulation of vasculogenesis	0.00628031	-5.07034	12	1	0.0909091	11	20963	16542	Kdr
GO:0032700	negative regulation of interleukin-17 production	0.00628031	-5.07034	12	1	0.0909091	11	20963	16160	Il12b
GO:0048246	macrophage chemotaxis	0.00628031	-5.07034	12	1	0.0909091	11	20963	20312	Cx3cl1
GO:0010759	positive regulation of macrophage chemotaxis	0.00628031	-5.07034	12	1	0.0909091	11	20963	20312	Cx3cl1
GO:0071803	positive regulation of podosome assembly	0.00628031	-5.07034	12	1	0.0909091	11	20963	12981	Csf2
GO:0032101	regulation of response to external stimulus	0.00660104	-5.02053	773	3	0.272727	11	20963	161602031216542	Il12b,Cx3cl1,Kdr
GO:0010646	regulation of cell communication	0.00675899	-4.99688	2573	5	0.454545	11	20963	2.03122e+24	Cx3cl1,Kdr,Il12b,Csf2,Nfkbib
GO:1902533	positive regulation of intracellular signal transduction	0.00676846	-4.99548	780	3	0.272727	11	20963	161601298116542	Il12b,Csf2,Kdr
GO:0060080	inhibitory postsynaptic potential	0.00680205	-4.99053	13	1	0.0909091	11	20963	20312	Cx3cl1
GO:0002839	positive regulation of immune response to tumor cell	0.00680205	-4.99053	13	1	0.0909091	11	20963	16160	Il12b
GO:0043129	surfactant homeostasis	0.00680205	-4.99053	13	1	0.0909091	11	20963	16542	Kdr
GO:0002836	positive regulation of response to tumor cell	0.00680205	-4.99053	13	1	0.0909091	11	20963	16160	Il12b
GO:0002862	negative regulation of inflammatory response to antigenic stimulus	0.00680205	-4.99053	13	1	0.0909091	11	20963	16160	Il12b
GO:0042994	cytoplasmic sequestering of transcription factor	0.00680205	-4.99053	13	1	0.0909091	11	20963	18036	Nfkbib
GO:0045078	positive regulation of interferon-gamma biosynthetic process	0.00680205	-4.99053	13	1	0.0909091	11	20963	16160	Il12b
GO:0035584	calcium-mediated signaling using intracellular calcium source	0.00680205	-4.99053	13	1	0.0909091	11	20963	16542	Kdr
GO:0042574	retinal metabolic process	0.00680205	-4.99053	13	1	0.0909091	11	20963	170752	Bco2
GO:0045595	regulation of cell differentiation	0.0070396	-4.9562	1589	4	0.363636	11	20963	2.03122e+19	Cx3cl1,Kdr,Csf2,Il12b
GO:0045072	regulation of interferon-gamma biosynthetic process	0.00732354	-4.91666	14	1	0.0909091	11	20963	16160	Il12b
GO:0038084	vascular endothelial growth factor signaling pathway	0.00732354	-4.91666	14	1	0.0909091	11	20963	16542	Kdr
GO:0030949	positive regulation of vascular endothelial growth factor receptor signaling pathway	0.00732354	-4.91666	14	1	0.0909091	11	20963	16542	Kdr
GO:0042347	negative regulation of NF-kappaB import into nucleus	0.00732354	-4.91666	14	1	0.0909091	11	20963	18036	Nfkbib
GO:0048584	positive regulation of response to stimulus	0.00732739	-4.91614	1607	4	0.363636	11	20963	1.65422e+19	Kdr,Cx3cl1,Il12b,Csf2
GO:0050795	regulation of behavior	0.00771262	-4.8649	258	2	0.181818	11	20963	2031216542	Cx3cl1,Kdr
GO:0043066	negative regulation of apoptotic process	0.00780095	-4.85351	821	3	0.272727	11	20963	129811654220312	Csf2,Kdr,Cx3cl1
GO:0002837	regulation of immune response to tumor cell	0.00784478	-4.84791	15	1	0.0909091	11	20963	16160	Il12b
GO:0048875	chemical homeostasis within a tissue	0.00784478	-4.84791	15	1	0.0909091	11	20963	16542	Kdr
GO:0042510	regulation of tyrosine phosphorylation of Stat1 protein	0.00784478	-4.84791	15	1	0.0909091	11	20963	16160	Il12b
GO:0002042	cell migration involved in sprouting angiogenesis	0.00784478	-4.84791	15	1	0.0909091	11	20963	16542	Kdr
GO:0071636	positive regulation of transforming growth factor beta production	0.00784478	-4.84791	15	1	0.0909091	11	20963	20312	Cx3cl1
GO:0071801	regulation of podosome assembly	0.00784478	-4.84791	15	1	0.0909091	11	20963	12981	Csf2
GO:0048247	lymphocyte chemotaxis	0.00784478	-4.84791	15	1	0.0909091	11	20963	20312	Cx3cl1
GO:0002834	regulation of response to tumor cell	0.00784478	-4.84791	15	1	0.0909091	11	20963	16160	Il12b
GO:0072359	circulatory system development	0.00798618	-4.83004	828	3	0.272727	11	20963	203121654269903	Cx3cl1,Kdr,Rasip1
GO:0072358	cardiovascular system development	0.00798618	-4.83004	828	3	0.272727	11	20963	203121654269903	Cx3cl1,Kdr,Rasip1
GO:0001934	positive regulation of protein phosphorylation	0.00798618	-4.83004	828	3	0.272727	11	20963	129811616016542	Csf2,Il12b,Kdr
GO:0032103	positive regulation of response to external stimulus	0.00806238	-4.82055	264	2	0.181818	11	20963	2031216542	Cx3cl1,Kdr
GO:0043069	negative regulation of programmed cell death	0.00817404	-4.80679	835	3	0.272727	11	20963	129812031216542	Csf2,Cx3cl1,Kdr
GO:0010224	response to UV-B	0.00836577	-4.78361	16	1	0.0909091	11	20963	16160	Il12b
GO:0042403	thyroid hormone metabolic process	0.00836577	-4.78361	16	1	0.0909091	11	20963	108115	Slco4a1
GO:0051770	positive regulation of nitric-oxide synthase biosynthetic process	0.00836577	-4.78361	16	1	0.0909091	11	20963	16542	Kdr
GO:0071675	regulation of mononuclear cell migration	0.00836577	-4.78361	16	1	0.0909091	11	20963	20312	Cx3cl1
GO:0002827	positive regulation of T-helper 1 type immune response	0.00836577	-4.78361	16	1	0.0909091	11	20963	16160	Il12b
GO:0032693	negative regulation of interleukin-10 production	0.00836577	-4.78361	16	1	0.0909091	11	20963	16160	Il12b
GO:0048523	negative regulation of cellular process	0.00885611	-4.72665	3971	6	0.545455	11	20963	2.03122e+29	Cx3cl1,Kdr,Rasip1,Nfkbib,Il12b,Csf2
GO:0009886	post-embryonic morphogenesis	0.00888651	-4.72322	17	1	0.0909091	11	20963	16542	Kdr
GO:0065008	regulation of biological quality	0.00901629	-4.70872	2751	5	0.454545	11	20963	1.70752e+26	Bco2,Slco4a1,Nfkbib,Kdr,Cx3cl1
GO:0042327	positive regulation of phosphorylation	0.00912442	-4.6968	869	3	0.272727	11	20963	165421298116160	Kdr,Csf2,Il12b
GO:0032496	response to lipopolysaccharide	0.00915422	-4.69354	282	2	0.181818	11	20963	1616018036	Il12b,Nfkbib
GO:0046641	positive regulation of alpha-beta T cell proliferation	0.009407	-4.6663	18	1	0.0909091	11	20963	16160	Il12b
GO:0034391	regulation of smooth muscle cell apoptotic process	0.009407	-4.6663	18	1	0.0909091	11	20963	16160	Il12b
GO:0001774	microglial cell activation	0.009407	-4.6663	18	1	0.0909091	11	20963	20312	Cx3cl1
GO:0042391	regulation of membrane potential	0.00965978	-4.63978	290	2	0.181818	11	20963	17075220312	Bco2,Cx3cl1
GO:0098868	bone growth	0.00992725	-4.61247	19	1	0.0909091	11	20963	16542	Kdr
GO:0051894	positive regulation of focal adhesion assembly	0.00992725	-4.61247	19	1	0.0909091	11	20963	16542	Kdr
GO:0003416	endochondral bone developmental growth	0.00992725	-4.61247	19	1	0.0909091	11	20963	16542	Kdr
GO:0010743	regulation of macrophage derived foam cell differentiation	0.00992725	-4.61247	19	1	0.0909091	11	20963	12981	Csf2
GO:0010661	positive regulation of muscle cell apoptotic process	0.00992725	-4.61247	19	1	0.0909091	11	20963	16160	Il12b
GO:0010758	regulation of macrophage chemotaxis	0.00992725	-4.61247	19	1	0.0909091	11	20963	20312	Cx3cl1
GO:0002237	response to molecule of bacterial origin	0.0101777	-4.58756	298	2	0.181818	11	20963	1616018036	Il12b,Nfkbib
GO:0044130	negative regulation of growth of symbiont in host	0.0104472	-4.56142	20	1	0.0909091	11	20963	16160	Il12b
GO:0042573	retinoic acid metabolic process	0.0104472	-4.56142	20	1	0.0909091	11	20963	170752	Bco2
GO:0001916	positive regulation of T cell mediated cytotoxicity	0.0104472	-4.56142	20	1	0.0909091	11	20963	16160	Il12b
GO:1903393	positive regulation of adherens junction organization	0.0104472	-4.56142	20	1	0.0909091	11	20963	16542	Kdr
GO:0032660	regulation of interleukin-17 production	0.0104472	-4.56142	20	1	0.0909091	11	20963	16160	Il12b
GO:0043011	myeloid dendritic cell differentiation	0.0104472	-4.56142	20	1	0.0909091	11	20963	12981	Csf2
GO:0044146	negative regulation of growth of symbiont involved in interaction with host	0.0104472	-4.56142	20	1	0.0909091	11	20963	16160	Il12b
GO:0060548	negative regulation of cell death	0.0104803	-4.55826	914	3	0.272727	11	20963	129811654220312	Csf2,Kdr,Cx3cl1
GO:0051179	localization	0.0108166	-4.52667	4132	6	0.545455	11	20963	2.03122e+30	Cx3cl1,Kdr,Nfkbib,Csf2,Slco4a1,Il12b
GO:0044126	regulation of growth of symbiont in host	0.010967	-4.51287	21	1	0.0909091	11	20963	16160	Il12b
GO:0002294	CD4-positive, alpha-beta T cell differentiation involved in immune response	0.010967	-4.51287	21	1	0.0909091	11	20963	16160	Il12b
GO:0044144	modulation of growth of symbiont involved in interaction with host	0.010967	-4.51287	21	1	0.0909091	11	20963	16160	Il12b
GO:0042093	T-helper cell differentiation	0.010967	-4.51287	21	1	0.0909091	11	20963	16160	Il12b
GO:0048569	post-embryonic organ development	0.010967	-4.51287	21	1	0.0909091	11	20963	16542	Kdr
GO:0051769	regulation of nitric-oxide synthase biosynthetic process	0.010967	-4.51287	21	1	0.0909091	11	20963	16542	Kdr
GO:0009968	negative regulation of signal transduction	0.011022	-4.50786	931	3	0.272727	11	20963	203121298118036	Cx3cl1,Csf2,Nfkbib
GO:0002825	regulation of T-helper 1 type immune response	0.0114865	-4.46658	22	1	0.0909091	11	20963	16160	Il12b
GO:0042104	positive regulation of activated T cell proliferation	0.0114865	-4.46658	22	1	0.0909091	11	20963	16160	Il12b
GO:0001945	lymph vessel development	0.0114865	-4.46658	22	1	0.0909091	11	20963	16542	Kdr
GO:0002521	leukocyte differentiation	0.011665	-4.45117	320	2	0.181818	11	20963	1616012981	Il12b,Csf2
GO:0048646	anatomical structure formation involved in morphogenesis	0.01195	-4.42703	959	3	0.272727	11	20963	203126990316542	Cx3cl1,Rasip1,Kdr
GO:0002293	alpha-beta T cell differentiation involved in immune response	0.0120057	-4.42237	23	1	0.0909091	11	20963	16160	Il12b
GO:0048010	vascular endothelial growth factor receptor signaling pathway	0.0120057	-4.42237	23	1	0.0909091	11	20963	16542	Kdr
GO:0001773	myeloid dendritic cell activation	0.0120057	-4.42237	23	1	0.0909091	11	20963	12981	Csf2
GO:0045954	positive regulation of natural killer cell mediated cytotoxicity	0.0120057	-4.42237	23	1	0.0909091	11	20963	16160	Il12b
GO:0042044	fluid transport	0.0120057	-4.42237	23	1	0.0909091	11	20963	12981	Csf2
GO:1901890	positive regulation of cell junction assembly	0.0120057	-4.42237	23	1	0.0909091	11	20963	16542	Kdr
GO:0070887	cellular response to chemical stimulus	0.0124169	-4.3887	1867	4	0.363636	11	20963	1.65422e+19	Kdr,Cx3cl1,Il12b,Nfkbib
GO:0072337	modified amino acid transport	0.0125247	-4.38005	24	1	0.0909091	11	20963	108115	Slco4a1
GO:0001914	regulation of T cell mediated cytotoxicity	0.0125247	-4.38005	24	1	0.0909091	11	20963	16160	Il12b
GO:0002287	alpha-beta T cell activation involved in immune response	0.0125247	-4.38005	24	1	0.0909091	11	20963	16160	Il12b
GO:0072676	lymphocyte migration	0.0125247	-4.38005	24	1	0.0909091	11	20963	20312	Cx3cl1
GO:0032816	positive regulation of natural killer cell activation	0.0125247	-4.38005	24	1	0.0909091	11	20963	16160	Il12b
GO:0002717	positive regulation of natural killer cell mediated immunity	0.0125247	-4.38005	24	1	0.0909091	11	20963	16160	Il12b
GO:0060562	epithelial tube morphogenesis	0.0126588	-4.3694	334	2	0.181818	11	20963	1654269903	Kdr,Rasip1
GO:1903706	regulation of hemopoiesis	0.0128765	-4.35235	337	2	0.181818	11	20963	1616016542	Il12b,Kdr
GO:0002052	positive regulation of neuroblast proliferation	0.0130435	-4.33947	25	1	0.0909091	11	20963	20312	Cx3cl1
GO:0043534	blood vessel endothelial cell migration	0.0130435	-4.33947	25	1	0.0909091	11	20963	16542	Kdr
GO:0002861	regulation of inflammatory response to antigenic stimulus	0.0130435	-4.33947	25	1	0.0909091	11	20963	16160	Il12b
GO:0071634	regulation of transforming growth factor beta production	0.0130435	-4.33947	25	1	0.0909091	11	20963	20312	Cx3cl1
GO:0050927	positive regulation of positive chemotaxis	0.0130435	-4.33947	25	1	0.0909091	11	20963	16542	Kdr
GO:0045937	positive regulation of phosphate metabolic process	0.0135357	-4.30243	1004	3	0.272727	11	20963	165421298116160	Kdr,Csf2,Il12b
GO:0010562	positive regulation of phosphorus metabolic process	0.0135357	-4.30243	1004	3	0.272727	11	20963	161601298116542	Il12b,Csf2,Kdr
GO:0022407	regulation of cell-cell adhesion	0.0135396	-4.30214	346	2	0.181818	11	20963	2031216160	Cx3cl1,Il12b
GO:0046640	regulation of alpha-beta T cell proliferation	0.013562	-4.30048	26	1	0.0909091	11	20963	16160	Il12b
GO:2000352	negative regulation of endothelial cell apoptotic process	0.013562	-4.30048	26	1	0.0909091	11	20963	16542	Kdr
GO:0035162	embryonic hemopoiesis	0.013562	-4.30048	26	1	0.0909091	11	20963	16542	Kdr
GO:0035924	cellular response to vascular endothelial growth factor stimulus	0.013562	-4.30048	26	1	0.0909091	11	20963	16542	Kdr
GO:0050926	regulation of positive chemotaxis	0.013562	-4.30048	26	1	0.0909091	11	20963	16542	Kdr
GO:0031401	positive regulation of protein modification process	0.0136455	-4.29434	1007	3	0.272727	11	20963	165421298116160	Kdr,Csf2,Il12b
GO:0048583	regulation of response to stimulus	0.0138293	-4.28097	3043	5	0.454545	11	20963	1.61601e+24	Il12b,Csf2,Nfkbib,Cx3cl1,Kdr
GO:0048519	negative regulation of biological process	0.0139715	-4.27073	4350	6	0.545455	11	20963	1.29812e+29	Csf2,Il12b,Nfkbib,Kdr,Rasip1,Cx3cl1
GO:0045672	positive regulation of osteoclast differentiation	0.0140803	-4.26298	27	1	0.0909091	11	20963	16160	Il12b
GO:0030947	regulation of vascular endothelial growth factor receptor signaling pathway	0.0140803	-4.26298	27	1	0.0909091	11	20963	16542	Kdr
GO:0042517	positive regulation of tyrosine phosphorylation of Stat3 protein	0.0140803	-4.26298	27	1	0.0909091	11	20963	16160	Il12b
GO:0032008	positive regulation of TOR signaling	0.0140803	-4.26298	27	1	0.0909091	11	20963	16542	Kdr
GO:0043252	sodium-independent organic anion transport	0.0140803	-4.26298	27	1	0.0909091	11	20963	108115	Slco4a1
GO:0002292	T cell differentiation involved in immune response	0.0140803	-4.26298	27	1	0.0909091	11	20963	16160	Il12b
GO:0042832	defense response to protozoan	0.015116	-4.192	29	1	0.0909091	11	20963	16160	Il12b
GO:0032733	positive regulation of interleukin-10 production	0.015116	-4.192	29	1	0.0909091	11	20963	16160	Il12b
GO:0097028	dendritic cell differentiation	0.015116	-4.192	29	1	0.0909091	11	20963	12981	Csf2
GO:0044089	positive regulation of cellular component biogenesis	0.0152227	-4.18497	368	2	0.181818	11	20963	1654212981	Kdr,Csf2
GO:0006928	movement of cell or subcellular component	0.015357	-4.17618	1052	3	0.272727	11	20963	161601654220312	Il12b,Kdr,Cx3cl1
GO:2001233	regulation of apoptotic signaling pathway	0.0154589	-4.16957	371	2	0.181818	11	20963	2031212981	Cx3cl1,Csf2
GO:0032735	positive regulation of interleukin-12 production	0.0156336	-4.15834	30	1	0.0909091	11	20963	16160	Il12b
GO:0051220	cytoplasmic sequestering of protein	0.0156336	-4.15834	30	1	0.0909091	11	20963	18036	Nfkbib
GO:0043367	CD4-positive, alpha-beta T cell differentiation	0.0156336	-4.15834	30	1	0.0909091	11	20963	16160	Il12b
GO:0023057	negative regulation of signaling	0.0157535	-4.15069	1062	3	0.272727	11	20963	203121298118036	Cx3cl1,Csf2,Nfkbib
GO:0071396	cellular response to lipid	0.0159363	-4.13916	377	2	0.181818	11	20963	1616018036	Il12b,Nfkbib
GO:0035239	tube morphogenesis	0.0159363	-4.13916	377	2	0.181818	11	20963	6990316542	Rasip1,Kdr
GO:0071345	cellular response to cytokine stimulus	0.0160165	-4.13414	378	2	0.181818	11	20963	1616020312	Il12b,Cx3cl1
GO:0045601	regulation of endothelial cell differentiation	0.0161508	-4.12578	31	1	0.0909091	11	20963	16542	Kdr
GO:0010648	negative regulation of cell communication	0.0161965	-4.12296	1073	3	0.272727	11	20963	203121803612981	Cx3cl1,Nfkbib,Csf2
GO:0048608	reproductive structure development	0.0165013	-4.10432	384	2	0.181818	11	20963	1298116542	Csf2,Kdr
GO:0050850	positive regulation of calcium-mediated signaling	0.0166679	-4.09427	32	1	0.0909091	11	20963	16542	Kdr
GO:0001562	response to protozoan	0.0166679	-4.09427	32	1	0.0909091	11	20963	16160	Il12b
GO:0071346	cellular response to interferon-gamma	0.0166679	-4.09427	32	1	0.0909091	11	20963	16160	Il12b
GO:0042992	negative regulation of transcription factor import into nucleus	0.0166679	-4.09427	32	1	0.0909091	11	20963	18036	Nfkbib
GO:0061458	reproductive system development	0.0169102	-4.07984	389	2	0.181818	11	20963	1298116542	Csf2,Kdr
GO:0048169	regulation of long-term neuronal synaptic plasticity	0.0171846	-4.06374	33	1	0.0909091	11	20963	16542	Kdr
GO:0046006	regulation of activated T cell proliferation	0.0171846	-4.06374	33	1	0.0909091	11	20963	16160	Il12b
GO:0002682	regulation of immune system process	0.0173567	-4.05378	1101	3	0.272727	11	20963	165422031216160	Kdr,Cx3cl1,Il12b
GO:0035710	CD4-positive, alpha-beta T cell activation	0.0177012	-4.03412	34	1	0.0909091	11	20963	16160	Il12b
GO:0032814	regulation of natural killer cell activation	0.0177012	-4.03412	34	1	0.0909091	11	20963	16160	Il12b
GO:0002711	positive regulation of T cell mediated immunity	0.0177012	-4.03412	34	1	0.0909091	11	20963	16160	Il12b
GO:0042516	regulation of tyrosine phosphorylation of Stat3 protein	0.0177012	-4.03412	34	1	0.0909091	11	20963	16160	Il12b
GO:0010033	response to organic substance	0.0177242	-4.03282	2070	4	0.363636	11	20963	2.03122e+19	Cx3cl1,Kdr,Il12b,Nfkbib
GO:0030335	positive regulation of cell migration	0.0178251	-4.02715	400	2	0.181818	11	20963	1654220312	Kdr,Cx3cl1
GO:0030154	cell differentiation	0.0178702	-4.02462	3236	5	0.454545	11	20963	2.03127e+24	Cx3cl1,Rasip1,Kdr,Csf2,Il12b
GO:0006935	chemotaxis	0.0179093	-4.02243	401	2	0.181818	11	20963	2031220299	Cx3cl1,Ccl22
GO:0042330	taxis	0.0180783	-4.01304	403	2	0.181818	11	20963	2031220299	Cx3cl1,Ccl22
GO:0030513	positive regulation of BMP signaling pathway	0.0182174	-4.00538	35	1	0.0909091	11	20963	16542	Kdr
GO:0042269	regulation of natural killer cell mediated cytotoxicity	0.0182174	-4.00538	35	1	0.0909091	11	20963	16160	Il12b
GO:0002715	regulation of natural killer cell mediated immunity	0.0182174	-4.00538	35	1	0.0909091	11	20963	16160	Il12b
GO:1902692	regulation of neuroblast proliferation	0.0182174	-4.00538	35	1	0.0909091	11	20963	20312	Cx3cl1
GO:0045909	positive regulation of vasodilation	0.0182174	-4.00538	35	1	0.0909091	11	20963	16542	Kdr
GO:0002053	positive regulation of mesenchymal cell proliferation	0.0187335	-3.97744	36	1	0.0909091	11	20963	16542	Kdr
GO:0042221	response to chemical	0.0188012	-3.97384	3276	5	0.454545	11	20963	1.80362e+24	Nfkbib,Ccl22,Il12b,Cx3cl1,Kdr
GO:2000147	positive regulation of cell motility	0.0188472	-3.97139	412	2	0.181818	11	20963	1654220312	Kdr,Cx3cl1
GO:0002323	natural killer cell activation involved in immune response	0.0192493	-3.95028	37	1	0.0909091	11	20963	16160	Il12b
GO:0071622	regulation of granulocyte chemotaxis	0.0192493	-3.95028	37	1	0.0909091	11	20963	20312	Cx3cl1
GO:0051272	positive regulation of cellular component movement	0.01963	-3.93069	421	2	0.181818	11	20963	1654220312	Kdr,Cx3cl1
GO:0042345	regulation of NF-kappaB import into nucleus	0.0197648	-3.92385	38	1	0.0909091	11	20963	18036	Nfkbib
GO:0048662	negative regulation of smooth muscle cell proliferation	0.0197648	-3.92385	38	1	0.0909091	11	20963	16160	Il12b
GO:0009967	positive regulation of signal transduction	0.0200469	-3.90968	1162	3	0.272727	11	20963	129811616016542	Csf2,Il12b,Kdr
GO:0040017	positive regulation of locomotion	0.0206055	-3.8822	432	2	0.181818	11	20963	1654220312	Kdr,Cx3cl1
GO:0038083	peptidyl-tyrosine autophosphorylation	0.0207952	-3.87303	40	1	0.0909091	11	20963	16542	Kdr
GO:1904036	negative regulation of epithelial cell apoptotic process	0.0207952	-3.87303	40	1	0.0909091	11	20963	16542	Kdr
GO:0001954	positive regulation of cell-matrix adhesion	0.0207952	-3.87303	40	1	0.0909091	11	20963	16542	Kdr
GO:0010507	negative regulation of autophagy	0.02131	-3.84858	41	1	0.0909091	11	20963	69903	Rasip1
GO:1903523	negative regulation of blood circulation	0.02131	-3.84858	41	1	0.0909091	11	20963	20312	Cx3cl1
GO:0051881	regulation of mitochondrial membrane potential	0.02131	-3.84858	41	1	0.0909091	11	20963	170752	Bco2
GO:0050710	negative regulation of cytokine secretion	0.02131	-3.84858	41	1	0.0909091	11	20963	20312	Cx3cl1
GO:0030593	neutrophil chemotaxis	0.02131	-3.84858	41	1	0.0909091	11	20963	20312	Cx3cl1
GO:0050769	positive regulation of neurogenesis	0.0213278	-3.84774	440	2	0.181818	11	20963	1654220312	Kdr,Cx3cl1
GO:0090109	regulation of cell-substrate junction assembly	0.0218245	-3.82472	42	1	0.0909091	11	20963	16542	Kdr
GO:0050829	defense response to Gram-negative bacterium	0.0218245	-3.82472	42	1	0.0909091	11	20963	16160	Il12b
GO:2000351	regulation of endothelial cell apoptotic process	0.0218245	-3.82472	42	1	0.0909091	11	20963	16542	Kdr
GO:0051893	regulation of focal adhesion assembly	0.0218245	-3.82472	42	1	0.0909091	11	20963	16542	Kdr
GO:0001932	regulation of protein phosphorylation	0.0219816	-3.81755	1203	3	0.272727	11	20963	165421616012981	Kdr,Il12b,Csf2
GO:0048869	cellular developmental process	0.0223001	-3.80317	3415	5	0.454545	11	20963	2.03122e+24	Cx3cl1,Kdr,Rasip1,Il12b,Csf2
GO:0048568	embryonic organ development	0.0223383	-3.80145	451	2	0.181818	11	20963	1654212981	Kdr,Csf2
GO:0010464	regulation of mesenchymal cell proliferation	0.0223388	-3.80143	43	1	0.0909091	11	20963	16542	Kdr
GO:0032653	regulation of interleukin-10 production	0.0223388	-3.80143	43	1	0.0909091	11	20963	16160	Il12b
GO:0001912	positive regulation of leukocyte mediated cytotoxicity	0.0223388	-3.80143	43	1	0.0909091	11	20963	16160	Il12b
GO:0002040	sprouting angiogenesis	0.0223388	-3.80143	43	1	0.0909091	11	20963	16542	Kdr
GO:0002833	positive regulation of response to biotic stimulus	0.0228529	-3.77868	44	1	0.0909091	11	20963	16160	Il12b
GO:0001523	retinoid metabolic process	0.0228529	-3.77868	44	1	0.0909091	11	20963	170752	Bco2
GO:1903391	regulation of adherens junction organization	0.0228529	-3.77868	44	1	0.0909091	11	20963	16542	Kdr
GO:1990266	neutrophil migration	0.0228529	-3.77868	44	1	0.0909091	11	20963	20312	Cx3cl1
GO:0050793	regulation of developmental process	0.0232344	-3.76212	2242	4	0.363636	11	20963	2.03122e+19	Cx3cl1,Kdr,Il12b,Csf2
GO:1901532	regulation of hematopoietic progenitor cell differentiation	0.0233667	-3.75644	45	1	0.0909091	11	20963	16542	Kdr
GO:0032655	regulation of interleukin-12 production	0.0233667	-3.75644	45	1	0.0909091	11	20963	16160	Il12b
GO:0060078	regulation of postsynaptic membrane potential	0.0233667	-3.75644	45	1	0.0909091	11	20963	20312	Cx3cl1
GO:0002009	morphogenesis of an epithelium	0.0234635	-3.75231	463	2	0.181818	11	20963	6990316542	Rasip1,Kdr
GO:0044057	regulation of system process	0.0236534	-3.74425	465	2	0.181818	11	20963	1654220312	Kdr,Cx3cl1
GO:0051051	negative regulation of transport	0.0238438	-3.73623	467	2	0.181818	11	20963	2031218036	Cx3cl1,Nfkbib
GO:0043124	negative regulation of I-kappaB kinase/NF-kappaB signaling	0.0238803	-3.7347	46	1	0.0909091	11	20963	18036	Nfkbib
GO:0016101	diterpenoid metabolic process	0.0238803	-3.7347	46	1	0.0909091	11	20963	170752	Bco2
GO:0032270	positive regulation of cellular protein metabolic process	0.0240697	-3.7268	1245	3	0.272727	11	20963	165421616012981	Kdr,Il12b,Csf2
GO:0034097	response to cytokine	0.0243229	-3.71634	472	2	0.181818	11	20963	2031216160	Cx3cl1,Il12b
GO:1902117	positive regulation of organelle assembly	0.0243936	-3.71343	47	1	0.0909091	11	20963	12981	Csf2
GO:0046632	alpha-beta T cell differentiation	0.0249067	-3.69262	48	1	0.0909091	11	20963	16160	Il12b
GO:0042312	regulation of vasodilation	0.0254196	-3.67224	49	1	0.0909091	11	20963	16542	Kdr
GO:0043542	endothelial cell migration	0.0254196	-3.67224	49	1	0.0909091	11	20963	16542	Kdr
GO:0002709	regulation of T cell mediated immunity	0.0254196	-3.67224	49	1	0.0909091	11	20963	16160	Il12b
GO:0009617	response to bacterium	0.0256857	-3.66182	486	2	0.181818	11	20963	1803616160	Nfkbib,Il12b
GO:0031343	positive regulation of cell killing	0.0259322	-3.65227	50	1	0.0909091	11	20963	16160	Il12b
GO:0034341	response to interferon-gamma	0.0259322	-3.65227	50	1	0.0909091	11	20963	16160	Il12b
GO:2000179	positive regulation of neural precursor cell proliferation	0.0264445	-3.63271	51	1	0.0909091	11	20963	20312	Cx3cl1
GO:0060350	endochondral bone morphogenesis	0.0264445	-3.63271	51	1	0.0909091	11	20963	16542	Kdr
GO:0071621	granulocyte chemotaxis	0.0264445	-3.63271	51	1	0.0909091	11	20963	20312	Cx3cl1
GO:0006721	terpenoid metabolic process	0.0264445	-3.63271	51	1	0.0909091	11	20963	170752	Bco2
GO:0006081	cellular aldehyde metabolic process	0.0269566	-3.61353	52	1	0.0909091	11	20963	170752	Bco2
GO:0042325	regulation of phosphorylation	0.0269678	-3.61311	1300	3	0.272727	11	20963	161601298116542	Il12b,Csf2,Kdr
GO:0050848	regulation of calcium-mediated signaling	0.0274685	-3.59472	53	1	0.0909091	11	20963	16542	Kdr
GO:0051962	positive regulation of nervous system development	0.0278902	-3.57948	508	2	0.181818	11	20963	1654220312	Kdr,Cx3cl1
GO:0042308	negative regulation of protein import into nucleus	0.0284914	-3.55815	55	1	0.0909091	11	20963	18036	Nfkbib
GO:1904590	negative regulation of protein import	0.0284914	-3.55815	55	1	0.0909091	11	20963	18036	Nfkbib
GO:0097530	granulocyte migration	0.0284914	-3.55815	55	1	0.0909091	11	20963	20312	Cx3cl1
GO:0002763	positive regulation of myeloid leukocyte differentiation	0.0284914	-3.55815	55	1	0.0909091	11	20963	16160	Il12b
GO:0014068	positive regulation of phosphatidylinositol 3-kinase signaling	0.0290026	-3.54037	56	1	0.0909091	11	20963	16542	Kdr
GO:0048286	lung alveolus development	0.0290026	-3.54037	56	1	0.0909091	11	20963	16542	Kdr
GO:0046635	positive regulation of alpha-beta T cell activation	0.0290026	-3.54037	56	1	0.0909091	11	20963	16160	Il12b
GO:0023056	positive regulation of signaling	0.0292493	-3.5319	1341	3	0.272727	11	20963	165421298116160	Kdr,Csf2,Il12b
GO:0051247	positive regulation of protein metabolic process	0.0294203	-3.52607	1344	3	0.272727	11	20963	165421298116160	Kdr,Csf2,Il12b
GO:0010595	positive regulation of endothelial cell migration	0.0300241	-3.50576	58	1	0.0909091	11	20963	16542	Kdr
GO:0001541	ovarian follicle development	0.0300241	-3.50576	58	1	0.0909091	11	20963	16542	Kdr
GO:0001910	regulation of leukocyte mediated cytotoxicity	0.0300241	-3.50576	58	1	0.0909091	11	20963	16160	Il12b
GO:0048168	regulation of neuronal synaptic plasticity	0.0300241	-3.50576	58	1	0.0909091	11	20963	16542	Kdr
GO:0010660	regulation of muscle cell apoptotic process	0.0300241	-3.50576	58	1	0.0909091	11	20963	16160	Il12b
GO:0010647	positive regulation of cell communication	0.0304581	-3.4914	1362	3	0.272727	11	20963	165421298116160	Kdr,Csf2,Il12b
GO:0030101	natural killer cell activation	0.0305345	-3.4889	59	1	0.0909091	11	20963	16160	Il12b
GO:0031323	regulation of cellular metabolic process	0.030703	-3.4834	5119	6	0.545455	11	20963	6.20079e+31	C130026I21Rik,Rasip1,Kdr,Il12b,Csf2,Bco2
GO:0001938	positive regulation of endothelial cell proliferation	0.0310446	-3.47233	60	1	0.0909091	11	20963	16542	Kdr
GO:0010720	positive regulation of cell development	0.031231	-3.46634	540	2	0.181818	11	20963	1654220312	Kdr,Cx3cl1
GO:0048731	system development	0.0315081	-3.45751	3720	5	0.454545	11	20963	1.65427e+24	Kdr,Rasip1,Cx3cl1,Il12b,Csf2
GO:0046631	alpha-beta T cell activation	0.0315545	-3.45604	61	1	0.0909091	11	20963	16160	Il12b
GO:0045670	regulation of osteoclast differentiation	0.0315545	-3.45604	61	1	0.0909091	11	20963	16160	Il12b
GO:0042108	positive regulation of cytokine biosynthetic process	0.0320642	-3.44002	62	1	0.0909091	11	20963	16160	Il12b
GO:0032760	positive regulation of tumor necrosis factor production	0.0320642	-3.44002	62	1	0.0909091	11	20963	16160	Il12b
GO:0030168	platelet activation	0.0325736	-3.42425	63	1	0.0909091	11	20963	20312	Cx3cl1
GO:1903557	positive regulation of tumor necrosis factor superfamily cytokine production	0.0325736	-3.42425	63	1	0.0909091	11	20963	16160	Il12b
GO:1900181	negative regulation of protein localization to nucleus	0.0325736	-3.42425	63	1	0.0909091	11	20963	18036	Nfkbib
GO:1901888	regulation of cell junction assembly	0.0330828	-3.40874	64	1	0.0909091	11	20963	16542	Kdr
GO:0046823	negative regulation of nucleocytoplasmic transport	0.0330828	-3.40874	64	1	0.0909091	11	20963	18036	Nfkbib
GO:0032729	positive regulation of interferon-gamma production	0.0335917	-3.39348	65	1	0.0909091	11	20963	16160	Il12b
GO:0010631	epithelial cell migration	0.0335917	-3.39348	65	1	0.0909091	11	20963	16542	Kdr
GO:0045446	endothelial cell differentiation	0.0341004	-3.37845	66	1	0.0909091	11	20963	16542	Kdr
GO:0045740	positive regulation of DNA replication	0.0341004	-3.37845	66	1	0.0909091	11	20963	12981	Csf2
GO:0031341	regulation of cell killing	0.0346088	-3.36365	67	1	0.0909091	11	20963	16160	Il12b
GO:1904035	regulation of epithelial cell apoptotic process	0.0346088	-3.36365	67	1	0.0909091	11	20963	16542	Kdr
GO:0090132	epithelium migration	0.0346088	-3.36365	67	1	0.0909091	11	20963	16542	Kdr
GO:0032006	regulation of TOR signaling	0.0346088	-3.36365	67	1	0.0909091	11	20963	16542	Kdr
GO:0019229	regulation of vasoconstriction	0.035625	-3.33471	69	1	0.0909091	11	20963	20312	Cx3cl1
GO:0006950	response to stress	0.0359409	-3.32588	2557	4	0.363636	11	20963	2.02992e+19	Ccl22,Il12b,Kdr,Cx3cl1
GO:0090130	tissue migration	0.0361327	-3.32056	70	1	0.0909091	11	20963	16542	Kdr
GO:0002286	T cell activation involved in immune response	0.0371474	-3.29286	72	1	0.0909091	11	20963	16160	Il12b
GO:0019722	calcium-mediated signaling	0.0371474	-3.29286	72	1	0.0909091	11	20963	16542	Kdr
GO:0006720	isoprenoid metabolic process	0.0371474	-3.29286	72	1	0.0909091	11	20963	170752	Bco2
GO:0051239	regulation of multicellular organismal process	0.0375716	-3.28151	2592	4	0.363636	11	20963	2.03122e+19	Cx3cl1,Kdr,Csf2,Il12b
GO:0034754	cellular hormone metabolic process	0.0376544	-3.27931	73	1	0.0909091	11	20963	170752	Bco2
GO:0032507	maintenance of protein location in cell	0.0376544	-3.27931	73	1	0.0909091	11	20963	18036	Nfkbib
GO:0035295	tube development	0.0382553	-3.26347	603	2	0.181818	11	20963	1654269903	Kdr,Rasip1
GO:0002690	positive regulation of leukocyte chemotaxis	0.0386676	-3.25275	75	1	0.0909091	11	20963	20312	Cx3cl1
GO:0014066	regulation of phosphatidylinositol 3-kinase signaling	0.0386676	-3.25275	75	1	0.0909091	11	20963	16542	Kdr
GO:0097529	myeloid leukocyte migration	0.0386676	-3.25275	75	1	0.0909091	11	20963	20312	Cx3cl1
GO:0018958	phenol-containing compound metabolic process	0.0391739	-3.23975	76	1	0.0909091	11	20963	108115	Slco4a1
GO:0048661	positive regulation of smooth muscle cell proliferation	0.0391739	-3.23975	76	1	0.0909091	11	20963	20312	Cx3cl1
GO:0048729	tissue morphogenesis	0.0391882	-3.23938	611	2	0.181818	11	20963	6990316542	Rasip1,Kdr
GO:0033993	response to lipid	0.039658	-3.22746	615	2	0.181818	11	20963	1803616160	Nfkbib,Il12b
GO:0046634	regulation of alpha-beta T cell activation	0.0396799	-3.22691	77	1	0.0909091	11	20963	16160	Il12b
GO:0003158	endothelium development	0.0396799	-3.22691	77	1	0.0909091	11	20963	16542	Kdr
GO:0002708	positive regulation of lymphocyte mediated immunity	0.0406912	-3.20174	79	1	0.0909091	11	20963	16160	Il12b
GO:0019220	regulation of phosphate metabolic process	0.0413836	-3.18487	1534	3	0.272727	11	20963	165421298116160	Kdr,Csf2,Il12b
GO:0031399	regulation of protein modification process	0.0416594	-3.17823	1538	3	0.272727	11	20963	161601298116542	Il12b,Csf2,Kdr
GO:0022602	ovulation cycle process	0.0417015	-3.17722	81	1	0.0909091	11	20963	16542	Kdr
GO:0042102	positive regulation of T cell proliferation	0.0417015	-3.17722	81	1	0.0909091	11	20963	16160	Il12b
GO:0051174	regulation of phosphorus metabolic process	0.0417285	-3.17657	1539	3	0.272727	11	20963	165421298116160	Kdr,Csf2,Il12b
GO:0003006	developmental process involved in reproduction	0.0420404	-3.16912	635	2	0.181818	11	20963	1298116542	Csf2,Kdr
GO:0002824	positive regulation of adaptive immune response based on somatic recombination of immune receptors built from immunoglobulin superfamily domains	0.0422063	-3.16519	82	1	0.0909091	11	20963	16160	Il12b
GO:0035265	organ growth	0.0422063	-3.16519	82	1	0.0909091	11	20963	16542	Kdr
GO:0045185	maintenance of protein location	0.0422063	-3.16519	82	1	0.0909091	11	20963	18036	Nfkbib
GO:0042990	regulation of transcription factor import into nucleus	0.0427109	-3.1533	83	1	0.0909091	11	20963	18036	Nfkbib
GO:0051651	maintenance of location in cell	0.0432152	-3.14156	84	1	0.0909091	11	20963	18036	Nfkbib
GO:0010557	positive regulation of macromolecule biosynthetic process	0.0435466	-3.13392	1565	3	0.272727	11	20963	161601298116542	Il12b,Csf2,Kdr
GO:0045639	positive regulation of myeloid cell differentiation	0.0437193	-3.12997	85	1	0.0909091	11	20963	16160	Il12b
GO:0030510	regulation of BMP signaling pathway	0.0437193	-3.12997	85	1	0.0909091	11	20963	16542	Kdr
GO:0043207	response to external biotic stimulus	0.0438631	-3.12668	650	2	0.181818	11	20963	1616018036	Il12b,Nfkbib
GO:0051707	response to other organism	0.0438631	-3.12668	650	2	0.181818	11	20963	1616018036	Il12b,Nfkbib
GO:0002684	positive regulation of immune system process	0.0439857	-3.12389	651	2	0.181818	11	20963	2031216160	Cx3cl1,Il12b
GO:0001952	regulation of cell-matrix adhesion	0.0442231	-3.11851	86	1	0.0909091	11	20963	16542	Kdr
GO:0007166	cell surface receptor signaling pathway	0.0446144	-3.1097	1580	3	0.272727	11	20963	203121654216160	Cx3cl1,Kdr,Il12b
GO:0002821	positive regulation of adaptive immune response	0.0447267	-3.10718	87	1	0.0909091	11	20963	16160	Il12b
GO:0060349	bone morphogenesis	0.0447267	-3.10718	87	1	0.0909091	11	20963	16542	Kdr
GO:0090317	negative regulation of intracellular protein transport	0.0447267	-3.10718	87	1	0.0909091	11	20963	18036	Nfkbib
GO:0030334	regulation of cell migration	0.045095	-3.09898	660	2	0.181818	11	20963	1654220312	Kdr,Cx3cl1
GO:0042698	ovulation cycle	0.04523	-3.09599	88	1	0.0909091	11	20963	16542	Kdr
GO:0065007	biological regulation	0.0457114	-3.08541	10973	9	0.818182	11	20963	2.03127e+47	Cx3cl1,Rasip1,C130026I21Rik,Slco4a1,Csf2,Bco2,Kdr,Nfkbib,Il12b
GO:0009914	hormone transport	0.0457332	-3.08493	89	1	0.0909091	11	20963	108115	Slco4a1
GO:0008585	female gonad development	0.046236	-3.074	90	1	0.0909091	11	20963	16542	Kdr
GO:0001936	regulation of endothelial cell proliferation	0.046236	-3.074	90	1	0.0909091	11	20963	16542	Kdr
GO:0030595	leukocyte chemotaxis	0.046236	-3.074	90	1	0.0909091	11	20963	20312	Cx3cl1
GO:0007050	cell cycle arrest	0.046236	-3.074	90	1	0.0909091	11	20963	16160	Il12b
GO:0044087	regulation of cellular component biogenesis	0.0467164	-3.06366	673	2	0.181818	11	20963	1298116542	Csf2,Kdr
GO:0009607	response to biotic stimulus	0.0472197	-3.05294	677	2	0.181818	11	20963	1616018036	Il12b,Nfkbib
GO:0019233	sensory perception of pain	0.0472411	-3.05249	92	1	0.0909091	11	20963	16160	Il12b
GO:0046545	development of primary female sexual characteristics	0.0472411	-3.05249	92	1	0.0909091	11	20963	16542	Kdr
GO:0032649	regulation of interferon-gamma production	0.0472411	-3.05249	92	1	0.0909091	11	20963	16160	Il12b
GO:0002688	regulation of leukocyte chemotaxis	0.0477432	-3.04192	93	1	0.0909091	11	20963	20312	Cx3cl1
GO:2000177	regulation of neural precursor cell proliferation	0.0477432	-3.04192	93	1	0.0909091	11	20963	20312	Cx3cl1
GO:0008584	male gonad development	0.0482451	-3.03146	94	1	0.0909091	11	20963	16542	Kdr
GO:0002573	myeloid leukocyte differentiation	0.0482451	-3.03146	94	1	0.0909091	11	20963	12981	Csf2
GO:0046546	development of primary male sexual characteristics	0.0482451	-3.03146	94	1	0.0909091	11	20963	16542	Kdr
GO:2000145	regulation of cell motility	0.0491258	-3.01337	692	2	0.181818	11	20963	1654220312	Kdr,Cx3cl1
GO:0042035	regulation of cytokine biosynthetic process	0.0492482	-3.01088	96	1	0.0909091	11	20963	16160	Il12b
GO:0050896	response to stimulus	0.049484	-3.00611	7320	7	0.636364	11	20963	1.29812e+34	Csf2,Il12b,Nfkbib,Ccl22,Rasip1,Kdr,Cx3cl1
GO:0010634	positive regulation of epithelial cell migration	0.0497494	-3.00076	97	1	0.0909091	11	20963	16542	Kdr
GO:0002705	positive regulation of leukocyte mediated immunity	0.0502503	-2.99074	98	1	0.0909091	11	20963	16160	Il12b
GO:0051223	regulation of protein transport	0.050542	-2.98495	703	2	0.181818	11	20963	1803620312	Nfkbib,Cx3cl1
GO:1903650	negative regulation of cytoplasmic transport	0.050751	-2.98082	99	1	0.0909091	11	20963	18036	Nfkbib
GO:0090100	positive regulation of transmembrane receptor protein serine/threonine kinase signaling pathway	0.0512515	-2.97101	100	1	0.0909091	11	20963	16542	Kdr
GO:0010811	positive regulation of cell-substrate adhesion	0.0517517	-2.9613	101	1	0.0909091	11	20963	16542	Kdr
GO:1903524	positive regulation of blood circulation	0.0522517	-2.95168	102	1	0.0909091	11	20963	16542	Kdr
GO:1901701	cellular response to oxygen-containing compound	0.0526292	-2.94448	719	2	0.181818	11	20963	1803616160	Nfkbib,Il12b
GO:0010594	regulation of endothelial cell migration	0.053251	-2.93274	104	1	0.0909091	11	20963	16542	Kdr
GO:0001892	embryonic placenta development	0.053251	-2.93274	104	1	0.0909091	11	20963	12981	Csf2
GO:0019222	regulation of metabolic process	0.0533749	-2.93042	5770	6	0.545455	11	20963	6.20079e+31	C130026I21Rik,Rasip1,Kdr,Bco2,Csf2,Il12b
GO:0046660	female sex differentiation	0.0537502	-2.92341	105	1	0.0909091	11	20963	16542	Kdr
GO:0050728	negative regulation of inflammatory response	0.0542493	-2.91417	106	1	0.0909091	11	20963	16160	Il12b
GO:0007275	multicellular organismal development	0.0546046	-2.90764	4282	5	0.454545	11	20963	1.65427e+24	Kdr,Rasip1,Cx3cl1,Csf2,Il12b
GO:0032680	regulation of tumor necrosis factor production	0.0547481	-2.90501	107	1	0.0909091	11	20963	16160	Il12b
GO:0002761	regulation of myeloid leukocyte differentiation	0.0552466	-2.89595	108	1	0.0909091	11	20963	16160	Il12b
GO:0018108	peptidyl-tyrosine phosphorylation	0.0552466	-2.89595	108	1	0.0909091	11	20963	16542	Kdr
GO:1903555	regulation of tumor necrosis factor superfamily cytokine production	0.0557449	-2.88697	109	1	0.0909091	11	20963	16160	Il12b
GO:0018212	peptidyl-tyrosine modification	0.056243	-2.87807	110	1	0.0909091	11	20963	16542	Kdr
GO:0002285	lymphocyte activation involved in immune response	0.056243	-2.87807	110	1	0.0909091	11	20963	16160	Il12b
GO:0009891	positive regulation of biosynthetic process	0.0564488	-2.87442	1735	3	0.272727	11	20963	165421298116160	Kdr,Csf2,Il12b
GO:0070201	regulation of establishment of protein localization	0.0567634	-2.86886	750	2	0.181818	11	20963	1803620312	Nfkbib,Cx3cl1
GO:2000026	regulation of multicellular organismal development	0.0568547	-2.86726	1740	3	0.272727	11	20963	161602031216542	Il12b,Cx3cl1,Kdr
GO:0050767	regulation of neurogenesis	0.0571696	-2.86173	753	2	0.181818	11	20963	2031216542	Cx3cl1,Kdr
GO:0045089	positive regulation of innate immune response	0.0572384	-2.86053	112	1	0.0909091	11	20963	16160	Il12b
GO:0040012	regulation of locomotion	0.0582583	-2.84287	761	2	0.181818	11	20963	1654220312	Kdr,Cx3cl1
GO:0002687	positive regulation of leukocyte migration	0.0587298	-2.83481	115	1	0.0909091	11	20963	20312	Cx3cl1
GO:1902115	regulation of organelle assembly	0.0587298	-2.83481	115	1	0.0909091	11	20963	12981	Csf2
GO:0050671	positive regulation of lymphocyte proliferation	0.0587298	-2.83481	115	1	0.0909091	11	20963	16160	Il12b
GO:0050709	negative regulation of protein secretion	0.0587298	-2.83481	115	1	0.0909091	11	20963	20312	Cx3cl1
GO:0051270	regulation of cellular component movement	0.0588055	-2.83352	765	2	0.181818	11	20963	2031216542	Cx3cl1,Kdr
GO:0002230	positive regulation of defense response to virus by host	0.0592264	-2.82639	116	1	0.0909091	11	20963	16160	Il12b
GO:0002706	regulation of lymphocyte mediated immunity	0.0592264	-2.82639	116	1	0.0909091	11	20963	16160	Il12b
GO:0048856	anatomical structure development	0.059408	-2.82333	4378	5	0.454545	11	20963	1.61601e+24	Il12b,Csf2,Cx3cl1,Kdr,Rasip1
GO:0050777	negative regulation of immune response	0.0597228	-2.81804	117	1	0.0909091	11	20963	16160	Il12b
GO:0032946	positive regulation of mononuclear cell proliferation	0.0597228	-2.81804	117	1	0.0909091	11	20963	16160	Il12b
GO:0046661	male sex differentiation	0.060219	-2.80977	118	1	0.0909091	11	20963	16542	Kdr
GO:0006338	chromatin remodeling	0.0607149	-2.80157	119	1	0.0909091	11	20963	620078	C130026I21Rik
GO:0002822	regulation of adaptive immune response based on somatic recombination of immune receptors built from immunoglobulin superfamily domains	0.0607149	-2.80157	119	1	0.0909091	11	20963	16160	Il12b
GO:0006275	regulation of DNA replication	0.0607149	-2.80157	119	1	0.0909091	11	20963	12981	Csf2
GO:0009411	response to UV	0.0612106	-2.79343	120	1	0.0909091	11	20963	16160	Il12b
GO:0032387	negative regulation of intracellular transport	0.0617061	-2.78537	121	1	0.0909091	11	20963	18036	Nfkbib
GO:0048522	positive regulation of cellular process	0.0620131	-2.78041	4428	5	0.454545	11	20963	1.61601e+24	Il12b,Csf2,Kdr,Rasip1,Cx3cl1
GO:0050817	coagulation	0.0622013	-2.77738	122	1	0.0909091	11	20963	20312	Cx3cl1
GO:0007596	blood coagulation	0.0622013	-2.77738	122	1	0.0909091	11	20963	20312	Cx3cl1
GO:0048593	camera-type eye morphogenesis	0.0626962	-2.76945	123	1	0.0909091	11	20963	16542	Kdr
GO:0070665	positive regulation of leukocyte proliferation	0.0626962	-2.76945	123	1	0.0909091	11	20963	16160	Il12b
GO:0007165	signal transduction	0.0631286	-2.76258	4449	5	0.454545	11	20963	1.80362e+24	Nfkbib,Il12b,Rasip1,Kdr,Cx3cl1
GO:1903828	negative regulation of cellular protein localization	0.063191	-2.76159	124	1	0.0909091	11	20963	18036	Nfkbib
GO:0051607	defense response to virus	0.063191	-2.76159	124	1	0.0909091	11	20963	16160	Il12b
GO:0007599	hemostasis	0.063191	-2.76159	124	1	0.0909091	11	20963	20312	Cx3cl1
GO:0050691	regulation of defense response to virus by host	0.0636855	-2.7538	125	1	0.0909091	11	20963	16160	Il12b
GO:0051235	maintenance of location	0.0646738	-2.7384	127	1	0.0909091	11	20963	18036	Nfkbib
GO:0019932	second-messenger-mediated signaling	0.0646738	-2.7384	127	1	0.0909091	11	20963	16542	Kdr
GO:0002819	regulation of adaptive immune response	0.0656611	-2.72325	129	1	0.0909091	11	20963	16160	Il12b
GO:0009791	post-embryonic development	0.0661544	-2.71576	130	1	0.0909091	11	20963	16542	Kdr
GO:0008360	regulation of cell shape	0.0661544	-2.71576	130	1	0.0909091	11	20963	16542	Kdr
GO:0060560	developmental growth involved in morphogenesis	0.0666475	-2.70834	131	1	0.0909091	11	20963	16542	Kdr
GO:0030856	regulation of epithelial cell differentiation	0.0666475	-2.70834	131	1	0.0909091	11	20963	16542	Kdr
GO:0044242	cellular lipid catabolic process	0.0671404	-2.70097	132	1	0.0909091	11	20963	170752	Bco2
GO:0009628	response to abiotic stimulus	0.0678118	-2.69102	829	2	0.181818	11	20963	1616016542	Il12b,Kdr
GO:0055085	transmembrane transport	0.0679562	-2.68889	830	2	0.181818	11	20963	12981108115	Csf2,Slco4a1
GO:0050707	regulation of cytokine secretion	0.0691094	-2.67207	136	1	0.0909091	11	20963	20312	Cx3cl1
GO:0070374	positive regulation of ERK1 and ERK2 cascade	0.069601	-2.66498	137	1	0.0909091	11	20963	16542	Kdr
GO:0048167	regulation of synaptic plasticity	0.0705836	-2.65096	139	1	0.0909091	11	20963	16542	Kdr
GO:0048469	cell maturation	0.0705836	-2.65096	139	1	0.0909091	11	20963	16542	Kdr
GO:0051960	regulation of nervous system development	0.0710132	-2.64489	851	2	0.181818	11	20963	1654220312	Kdr,Cx3cl1
GO:0060326	cell chemotaxis	0.0715653	-2.63715	141	1	0.0909091	11	20963	20312	Cx3cl1
GO:0030217	T cell differentiation	0.0715653	-2.63715	141	1	0.0909091	11	20963	16160	Il12b
GO:0042129	regulation of T cell proliferation	0.0720558	-2.63031	142	1	0.0909091	11	20963	16160	Il12b
GO:0002366	leukocyte activation involved in immune response	0.0720558	-2.63031	142	1	0.0909091	11	20963	16160	Il12b
GO:1902107	positive regulation of leukocyte differentiation	0.072546	-2.62353	143	1	0.0909091	11	20963	16160	Il12b
GO:0050900	leukocyte migration	0.072546	-2.62353	143	1	0.0909091	11	20963	20312	Cx3cl1
GO:0002263	cell activation involved in immune response	0.073036	-2.6168	144	1	0.0909091	11	20963	16160	Il12b
GO:0043901	negative regulation of multi-organism process	0.073036	-2.6168	144	1	0.0909091	11	20963	16160	Il12b
GO:0031330	negative regulation of cellular catabolic process	0.0735258	-2.61012	145	1	0.0909091	11	20963	69903	Rasip1
GO:0031348	negative regulation of defense response	0.0745046	-2.59689	147	1	0.0909091	11	20963	16160	Il12b
GO:0050688	regulation of defense response to virus	0.0749937	-2.59035	148	1	0.0909091	11	20963	16160	Il12b
GO:0045088	regulation of innate immune response	0.0759711	-2.5774	150	1	0.0909091	11	20963	16160	Il12b
GO:0032880	regulation of protein localization	0.0763627	-2.57226	887	2	0.181818	11	20963	2031218036	Cx3cl1,Nfkbib
GO:0007155	cell adhesion	0.0766639	-2.56832	889	2	0.181818	11	20963	1616020312	Il12b,Cx3cl1
GO:0050870	positive regulation of T cell activation	0.0769476	-2.56463	152	1	0.0909091	11	20963	16160	Il12b
GO:0006952	defense response	0.0774185	-2.55853	894	2	0.181818	11	20963	2029916160	Ccl22,Il12b
GO:0002685	regulation of leukocyte migration	0.0774355	-2.55831	153	1	0.0909091	11	20963	20312	Cx3cl1
GO:0001890	placenta development	0.0779232	-2.55203	154	1	0.0909091	11	20963	12981	Csf2
GO:0022610	biological adhesion	0.078024	-2.55074	898	2	0.181818	11	20963	2031216160	Cx3cl1,Il12b
GO:0044700	single organism signaling	0.0783596	-2.54645	4715	5	0.454545	11	20963	6.99032e+24	Rasip1,Kdr,Cx3cl1,Nfkbib,Il12b
GO:2000377	regulation of reactive oxygen species metabolic process	0.0784106	-2.5458	155	1	0.0909091	11	20963	170752	Bco2
GO:0023052	signaling	0.0785431	-2.54411	4718	5	0.454545	11	20963	2.03122e+24	Cx3cl1,Kdr,Rasip1,Il12b,Nfkbib
GO:0043524	negative regulation of neuron apoptotic process	0.0788978	-2.5396	156	1	0.0909091	11	20963	16542	Kdr
GO:1903035	negative regulation of response to wounding	0.0788978	-2.5396	156	1	0.0909091	11	20963	16160	Il12b
GO:0001667	ameboidal-type cell migration	0.0788978	-2.5396	156	1	0.0909091	11	20963	16542	Kdr
GO:0050679	positive regulation of epithelial cell proliferation	0.0793848	-2.53345	157	1	0.0909091	11	20963	16542	Kdr
GO:0051054	positive regulation of DNA metabolic process	0.0793848	-2.53345	157	1	0.0909091	11	20963	12981	Csf2
GO:0034112	positive regulation of homotypic cell-cell adhesion	0.0793848	-2.53345	157	1	0.0909091	11	20963	16160	Il12b
GO:1903039	positive regulation of leukocyte cell-cell adhesion	0.0798715	-2.52734	158	1	0.0909091	11	20963	16160	Il12b
GO:0002703	regulation of leukocyte mediated immunity	0.0798715	-2.52734	158	1	0.0909091	11	20963	16160	Il12b
GO:0048592	eye morphogenesis	0.080358	-2.52126	159	1	0.0909091	11	20963	16542	Kdr
GO:0001894	tissue homeostasis	0.080358	-2.52126	159	1	0.0909091	11	20963	16542	Kdr
GO:0009615	response to virus	0.0813303	-2.50924	161	1	0.0909091	11	20963	16160	Il12b
GO:0010632	regulation of epithelial cell migration	0.0813303	-2.50924	161	1	0.0909091	11	20963	16542	Kdr
GO:0031334	positive regulation of protein complex assembly	0.081816	-2.50328	162	1	0.0909091	11	20963	12981	Csf2
GO:0022603	regulation of anatomical structure morphogenesis	0.0821532	-2.49917	925	2	0.181818	11	20963	1654220312	Kdr,Cx3cl1
GO:0060348	bone development	0.0823016	-2.49736	163	1	0.0909091	11	20963	16542	Kdr
GO:0002699	positive regulation of immune effector process	0.0827869	-2.49149	164	1	0.0909091	11	20963	16160	Il12b
GO:0042306	regulation of protein import into nucleus	0.0837569	-2.47984	166	1	0.0909091	11	20963	18036	Nfkbib
GO:0010810	regulation of cell-substrate adhesion	0.0837569	-2.47984	166	1	0.0909091	11	20963	16542	Kdr
GO:0060284	regulation of cell development	0.0841668	-2.47495	938	2	0.181818	11	20963	1654220312	Kdr,Cx3cl1
GO:0007204	positive regulation of cytosolic calcium ion concentration	0.0842415	-2.47407	167	1	0.0909091	11	20963	16542	Kdr
GO:0007154	cell communication	0.0846837	-2.46883	4816	5	0.454545	11	20963	6.99032e+24	Rasip1,Kdr,Cx3cl1,Il12b,Nfkbib
GO:0001666	response to hypoxia	0.0847259	-2.46833	168	1	0.0909091	11	20963	16542	Kdr
GO:0010506	regulation of autophagy	0.0847259	-2.46833	168	1	0.0909091	11	20963	69903	Rasip1
GO:0010556	regulation of macromolecule biosynthetic process	0.0848862	-2.46644	3359	4	0.363636	11	20963	1.61601e+20	Il12b,Csf2,C130026I21Rik,Kdr
GO:0050794	regulation of cellular process	0.0850101	-2.46498	9975	8	0.727273	11	20963	1.29812e+41	Csf2,Bco2,Cx3cl1,C130026I21Rik,Rasip1,Nfkbib,Il12b,Kdr
GO:0006575	cellular modified amino acid metabolic process	0.08521	-2.46264	169	1	0.0909091	11	20963	108115	Slco4a1
GO:1904589	regulation of protein import	0.08521	-2.46264	169	1	0.0909091	11	20963	18036	Nfkbib
GO:0008406	gonad development	0.085694	-2.45697	170	1	0.0909091	11	20963	16542	Kdr
GO:0043903	regulation of symbiosis, encompassing mutualism through parasitism	0.085694	-2.45697	170	1	0.0909091	11	20963	16160	Il12b
GO:0036293	response to decreased oxygen levels	0.0861776	-2.45134	171	1	0.0909091	11	20963	16542	Kdr
GO:0060429	epithelium development	0.0869816	-2.44206	956	2	0.181818	11	20963	1654269903	Kdr,Rasip1
GO:0045137	development of primary sexual characteristics	0.0871443	-2.44019	173	1	0.0909091	11	20963	16542	Kdr
GO:0044702	single organism reproductive process	0.087769	-2.43305	961	2	0.181818	11	20963	1298116542	Csf2,Kdr
GO:0009653	anatomical structure morphogenesis	0.0883659	-2.42627	2085	3	0.272727	11	20963	699031654220312	Rasip1,Kdr,Cx3cl1
GO:0098656	anion transmembrane transport	0.0885926	-2.42371	176	1	0.0909091	11	20963	108115	Slco4a1
GO:1903708	positive regulation of hemopoiesis	0.0890749	-2.41828	177	1	0.0909091	11	20963	16160	Il12b
GO:0044767	single-organism developmental process	0.0911739	-2.39499	4915	5	0.454545	11	20963	1.61601e+24	Il12b,Csf2,Cx3cl1,Rasip1,Kdr
GO:0048518	positive regulation of biological process	0.0928586	-2.37668	4940	5	0.454545	11	20963	1.65427e+24	Kdr,Rasip1,Cx3cl1,Il12b,Csf2
GO:0043122	regulation of I-kappaB kinase/NF-kappaB signaling	0.0929249	-2.37596	185	1	0.0909091	11	20963	18036	Nfkbib
GO:0032502	developmental process	0.093062	-2.37449	4943	5	0.454545	11	20963	6.99032e+24	Rasip1,Kdr,Cx3cl1,Il12b,Csf2
GO:0045637	regulation of myeloid cell differentiation	0.0938851	-2.36568	187	1	0.0909091	11	20963	16160	Il12b
GO:1903531	negative regulation of secretion by cell	0.0948444	-2.35552	189	1	0.0909091	11	20963	20312	Cx3cl1
GO:0050670	regulation of lymphocyte proliferation	0.0948444	-2.35552	189	1	0.0909091	11	20963	16160	Il12b
GO:0046777	protein autophosphorylation	0.0958027	-2.34546	191	1	0.0909091	11	20963	16542	Kdr
GO:0032944	regulation of mononuclear cell proliferation	0.0958027	-2.34546	191	1	0.0909091	11	20963	16160	Il12b
GO:0009895	negative regulation of catabolic process	0.0962815	-2.34048	192	1	0.0909091	11	20963	69903	Rasip1
GO:1900180	regulation of protein localization to nucleus	0.0962815	-2.34048	192	1	0.0909091	11	20963	18036	Nfkbib
GO:1901215	negative regulation of neuron death	0.0977166	-2.32568	195	1	0.0909091	11	20963	16542	Kdr
GO:0009790	embryo development	0.0982108	-2.32064	1026	2	0.181818	11	20963	1298116542	Csf2,Kdr
GO:0032268	regulation of cellular protein metabolic process	0.0991623	-2.311	2189	3	0.272727	11	20963	129811616016542	Csf2,Il12b,Kdr
GO:0002831	regulation of response to biotic stimulus	0.0996269	-2.30632	199	1	0.0909091	11	20963	16160	Il12b
GO:0070663	regulation of leukocyte proliferation	0.0996269	-2.30632	199	1	0.0909091	11	20963	16160	Il12b
GO:0051480	cytosolic calcium ion homeostasis	0.100581	-2.2968	201	1	0.0909091	11	20963	16542	Kdr
GO:0090092	regulation of transmembrane receptor protein serine/threonine kinase signaling pathway	0.100581	-2.2968	201	1	0.0909091	11	20963	16542	Kdr
GO:0046822	regulation of nucleocytoplasmic transport	0.101057	-2.29207	202	1	0.0909091	11	20963	18036	Nfkbib
GO:0030324	lung development	0.101533	-2.28737	203	1	0.0909091	11	20963	16542	Kdr
GO:0022414	reproductive process	0.101828	-2.28447	1048	2	0.181818	11	20963	1654212981	Kdr,Csf2
GO:0030099	myeloid cell differentiation	0.102485	-2.27804	205	1	0.0909091	11	20963	12981	Csf2
GO:0030323	respiratory tube development	0.102961	-2.27341	206	1	0.0909091	11	20963	16542	Kdr
GO:0031349	positive regulation of defense response	0.102961	-2.27341	206	1	0.0909091	11	20963	16160	Il12b
GO:0051241	negative regulation of multicellular organismal process	0.103652	-2.26671	1059	2	0.181818	11	20963	2031216160	Cx3cl1,Il12b
GO:0009889	regulation of biosynthetic process	0.103934	-2.26399	3595	4	0.363636	11	20963	1.61601e+20	Il12b,Csf2,Kdr,C130026I21Rik
GO:0070372	regulation of ERK1 and ERK2 cascade	0.104386	-2.25966	209	1	0.0909091	11	20963	16542	Kdr
GO:0051251	positive regulation of lymphocyte activation	0.106758	-2.23719	214	1	0.0909091	11	20963	16160	Il12b
GO:0016042	lipid catabolic process	0.106758	-2.23719	214	1	0.0909091	11	20963	170752	Bco2
GO:0021700	developmental maturation	0.106758	-2.23719	214	1	0.0909091	11	20963	16542	Kdr
GO:0051130	positive regulation of cellular component organization	0.106994	-2.23498	1079	2	0.181818	11	20963	1298116542	Csf2,Kdr
GO:0051048	negative regulation of secretion	0.107231	-2.23277	215	1	0.0909091	11	20963	20312	Cx3cl1
GO:0042742	defense response to bacterium	0.107704	-2.22836	216	1	0.0909091	11	20963	16160	Il12b
GO:0048705	skeletal system morphogenesis	0.110068	-2.20666	221	1	0.0909091	11	20963	16542	Kdr
GO:0070482	response to oxygen levels	0.110068	-2.20666	221	1	0.0909091	11	20963	16542	Kdr
GO:0032879	regulation of localization	0.110745	-2.20053	2295	3	0.272727	11	20963	165422031218036	Kdr,Cx3cl1,Nfkbib
GO:0007548	sex differentiation	0.111011	-2.19812	223	1	0.0909091	11	20963	16542	Kdr
GO:0090287	regulation of cellular response to growth factor stimulus	0.111483	-2.19388	224	1	0.0909091	11	20963	16542	Kdr
GO:0060249	anatomical structure homeostasis	0.112425	-2.18547	226	1	0.0909091	11	20963	16542	Kdr
GO:1901700	response to oxygen-containing compound	0.113089	-2.17958	1115	2	0.181818	11	20963	1616018036	Il12b,Nfkbib
GO:0050789	regulation of biological process	0.11325	-2.17815	10482	8	0.727273	11	20963	1.65422e+41	Kdr,Nfkbib,Il12b,C130026I21Rik,Rasip1,Cx3cl1,Bco2,Csf2
GO:0043523	regulation of neuron apoptotic process	0.113837	-2.17299	229	1	0.0909091	11	20963	16542	Kdr
GO:0060541	respiratory system development	0.115716	-2.15662	233	1	0.0909091	11	20963	16542	Kdr
GO:0051246	regulation of protein metabolic process	0.117779	-2.13894	2357	3	0.272727	11	20963	165421298116160	Kdr,Csf2,Il12b
GO:0030098	lymphocyte differentiation	0.118996	-2.12867	240	1	0.0909091	11	20963	16160	Il12b
GO:0045926	negative regulation of growth	0.119464	-2.12474	241	1	0.0909091	11	20963	16160	Il12b
GO:0050803	regulation of synapse structure or activity	0.119931	-2.12084	242	1	0.0909091	11	20963	16542	Kdr
GO:0050727	regulation of inflammatory response	0.119931	-2.12084	242	1	0.0909091	11	20963	16160	Il12b
GO:0050878	regulation of body fluid levels	0.119931	-2.12084	242	1	0.0909091	11	20963	20312	Cx3cl1
GO:0019221	cytokine-mediated signaling pathway	0.119931	-2.12084	242	1	0.0909091	11	20963	20312	Cx3cl1
GO:0002696	positive regulation of leukocyte activation	0.120865	-2.11308	244	1	0.0909091	11	20963	16160	Il12b
GO:0090087	regulation of peptide transport	0.121332	-2.10923	245	1	0.0909091	11	20963	18036	Nfkbib
GO:1902105	regulation of leukocyte differentiation	0.121332	-2.10923	245	1	0.0909091	11	20963	16160	Il12b
GO:0048871	multicellular organismal homeostasis	0.121332	-2.10923	245	1	0.0909091	11	20963	16542	Kdr
GO:0050863	regulation of T cell activation	0.122265	-2.10157	247	1	0.0909091	11	20963	16160	Il12b
GO:0042110	T cell activation	0.122731	-2.09776	248	1	0.0909091	11	20963	16160	Il12b
GO:0070489	T cell aggregation	0.122731	-2.09776	248	1	0.0909091	11	20963	16160	Il12b
GO:0042060	wound healing	0.122731	-2.09776	248	1	0.0909091	11	20963	20312	Cx3cl1
GO:0048511	rhythmic process	0.123197	-2.09397	249	1	0.0909091	11	20963	16542	Kdr
GO:0071593	lymphocyte aggregation	0.123662	-2.0902	250	1	0.0909091	11	20963	16160	Il12b
GO:0042493	response to drug	0.125058	-2.07898	253	1	0.0909091	11	20963	16542	Kdr
GO:0009416	response to light stimulus	0.125987	-2.07158	255	1	0.0909091	11	20963	16160	Il12b
GO:0070486	leukocyte aggregation	0.126451	-2.0679	256	1	0.0909091	11	20963	16160	Il12b
GO:0050867	positive regulation of cell activation	0.126451	-2.0679	256	1	0.0909091	11	20963	16160	Il12b
GO:1903037	regulation of leukocyte cell-cell adhesion	0.126451	-2.0679	256	1	0.0909091	11	20963	16160	Il12b
GO:0045165	cell fate commitment	0.126451	-2.0679	256	1	0.0909091	11	20963	16542	Kdr
GO:0060341	regulation of cellular localization	0.127506	-2.05959	1198	2	0.181818	11	20963	1803620312	Nfkbib,Cx3cl1
GO:0034110	regulation of homotypic cell-cell adhesion	0.132466	-2.02143	269	1	0.0909091	11	20963	16160	Il12b
GO:0032102	negative regulation of response to external stimulus	0.132466	-2.02143	269	1	0.0909091	11	20963	16160	Il12b
GO:0090596	sensory organ morphogenesis	0.136149	-1.994	277	1	0.0909091	11	20963	16542	Kdr
GO:0043087	regulation of GTPase activity	0.136609	-1.99063	278	1	0.0909091	11	20963	69903	Rasip1
GO:1903533	regulation of protein targeting	0.137527	-1.98394	280	1	0.0909091	11	20963	18036	Nfkbib
GO:0007159	leukocyte cell-cell adhesion	0.137985	-1.98061	281	1	0.0909091	11	20963	16160	Il12b
GO:1901214	regulation of neuron death	0.14256	-1.94799	291	1	0.0909091	11	20963	16542	Kdr
GO:0050678	regulation of epithelial cell proliferation	0.143473	-1.94161	293	1	0.0909091	11	20963	16542	Kdr
GO:0050804	modulation of synaptic transmission	0.144839	-1.93213	296	1	0.0909091	11	20963	16542	Kdr
GO:0051052	regulation of DNA metabolic process	0.145749	-1.92587	298	1	0.0909091	11	20963	12981	Csf2
GO:0006874	cellular calcium ion homeostasis	0.146659	-1.91965	300	1	0.0909091	11	20963	16542	Kdr
GO:0007268	synaptic transmission	0.146659	-1.91965	300	1	0.0909091	11	20963	20312	Cx3cl1
GO:0043010	camera-type eye development	0.147567	-1.91347	302	1	0.0909091	11	20963	16542	Kdr
GO:0009611	response to wounding	0.148474	-1.90734	304	1	0.0909091	11	20963	20312	Cx3cl1
GO:0034109	homotypic cell-cell adhesion	0.148474	-1.90734	304	1	0.0909091	11	20963	16160	Il12b
GO:0015711	organic anion transport	0.149381	-1.90126	306	1	0.0909091	11	20963	108115	Slco4a1
GO:0010604	positive regulation of macromolecule metabolic process	0.150114	-1.89636	2624	3	0.272727	11	20963	165421298116160	Kdr,Csf2,Il12b
GO:0044763	single-organism cellular process	0.150482	-1.89391	11029	8	0.727273	11	20963	1.80362e+41	Nfkbib,Il12b,Kdr,Bco2,Csf2,Slco4a1,Rasip1,Cx3cl1
GO:0055074	calcium ion homeostasis	0.152547	-1.88028	313	1	0.0909091	11	20963	16542	Kdr
GO:0072503	cellular divalent inorganic cation homeostasis	0.15345	-1.87438	315	1	0.0909091	11	20963	16542	Kdr
GO:0043254	regulation of protein complex assembly	0.154802	-1.86561	318	1	0.0909091	11	20963	12981	Csf2
GO:0031325	positive regulation of cellular metabolic process	0.155096	-1.86371	2663	3	0.272727	11	20963	165421616012981	Kdr,Il12b,Csf2
GO:0007169	transmembrane receptor protein tyrosine kinase signaling pathway	0.156152	-1.85692	321	1	0.0909091	11	20963	16542	Kdr
GO:0045786	negative regulation of cell cycle	0.157501	-1.84832	324	1	0.0909091	11	20963	16160	Il12b
GO:1902578	single-organism localization	0.15897	-1.83904	2693	3	0.272727	11	20963	1803612981108110	Nfkbib,Csf2,Slco4a1
GO:0048513	organ development	0.160791	-1.82765	2707	3	0.272727	11	20963	165421616012981	Kdr,Il12b,Csf2
GO:0048699	generation of neurons	0.162158	-1.81918	1388	2	0.181818	11	20963	2031216542	Cx3cl1,Kdr
GO:0050778	positive regulation of immune response	0.162875	-1.81477	336	1	0.0909091	11	20963	16160	Il12b
GO:0072507	divalent inorganic cation homeostasis	0.163321	-1.81204	337	1	0.0909091	11	20963	16542	Kdr
GO:0001654	eye development	0.165995	-1.7958	343	1	0.0909091	11	20963	16542	Kdr
GO:0051249	regulation of lymphocyte activation	0.167774	-1.78514	347	1	0.0909091	11	20963	16160	Il12b
GO:0009314	response to radiation	0.169105	-1.77723	350	1	0.0909091	11	20963	16160	Il12b
GO:0071363	cellular response to growth factor stimulus	0.169105	-1.77723	350	1	0.0909091	11	20963	16542	Kdr
GO:0098542	defense response to other organism	0.169105	-1.77723	350	1	0.0909091	11	20963	16160	Il12b
GO:0033157	regulation of intracellular protein transport	0.169105	-1.77723	350	1	0.0909091	11	20963	18036	Nfkbib
GO:0002252	immune effector process	0.173088	-1.75396	359	1	0.0909091	11	20963	16160	Il12b
GO:1903034	regulation of response to wounding	0.173529	-1.75141	360	1	0.0909091	11	20963	16160	Il12b
GO:0070848	response to growth factor	0.174853	-1.74381	363	1	0.0909091	11	20963	16542	Kdr
GO:0051716	cellular response to stimulus	0.17608	-1.73682	5950	5	0.454545	11	20963	2.03127e+24	Cx3cl1,Rasip1,Kdr,Nfkbib,Il12b
GO:1901615	organic hydroxy compound metabolic process	0.176614	-1.73379	367	1	0.0909091	11	20963	108115	Slco4a1
GO:0046649	lymphocyte activation	0.177493	-1.72882	369	1	0.0909091	11	20963	16160	Il12b
GO:0006954	inflammatory response	0.177932	-1.72635	370	1	0.0909091	11	20963	20299	Ccl22
GO:0022008	neurogenesis	0.179228	-1.71909	1478	2	0.181818	11	20963	2031216542	Cx3cl1,Kdr
GO:0050708	regulation of protein secretion	0.179688	-1.71654	374	1	0.0909091	11	20963	20312	Cx3cl1
GO:0002683	negative regulation of immune system process	0.180126	-1.7141	375	1	0.0909091	11	20963	16160	Il12b
GO:0002697	regulation of immune effector process	0.181002	-1.70925	377	1	0.0909091	11	20963	16160	Il12b
GO:0006875	cellular metal ion homeostasis	0.181002	-1.70925	377	1	0.0909091	11	20963	16542	Kdr
GO:0048589	developmental growth	0.181877	-1.70443	379	1	0.0909091	11	20963	16542	Kdr
GO:0048812	neuron projection morphogenesis	0.185368	-1.68541	387	1	0.0909091	11	20963	16542	Kdr
GO:0045087	innate immune response	0.188847	-1.66682	395	1	0.0909091	11	20963	16160	Il12b
GO:0043900	regulation of multi-organism process	0.190147	-1.65996	398	1	0.0909091	11	20963	16160	Il12b
GO:1902532	negative regulation of intracellular signal transduction	0.190581	-1.65768	399	1	0.0909091	11	20963	18036	Nfkbib
GO:0051704	multi-organism process	0.191768	-1.65147	1543	2	0.181818	11	20963	1803616160	Nfkbib,Il12b
GO:0043410	positive regulation of MAPK cascade	0.194038	-1.6397	407	1	0.0909091	11	20963	16542	Kdr
GO:0071705	nitrogen compound transport	0.194901	-1.63526	409	1	0.0909091	11	20963	108115	Slco4a1
GO:0002694	regulation of leukocyte activation	0.194901	-1.63526	409	1	0.0909091	11	20963	16160	Il12b
GO:0009888	tissue development	0.196047	-1.6294	1565	2	0.181818	11	20963	1654269903	Kdr,Rasip1
GO:1903649	regulation of cytoplasmic transport	0.197483	-1.6221	415	1	0.0909091	11	20963	18036	Nfkbib
GO:0009987	cellular process	0.197495	-1.62204	13598	9	0.818182	11	20963	2.03127e+47	Cx3cl1,Rasip1,C130026I21Rik,Slco4a1,Csf2,Bco2,Kdr,Il12b,Nfkbib
GO:0006820	anion transport	0.198342	-1.61776	417	1	0.0909091	11	20963	108115	Slco4a1
GO:0001701	in utero embryonic development	0.203052	-1.5943	428	1	0.0909091	11	20963	12981	Csf2
GO:0030003	cellular cation homeostasis	0.203905	-1.5901	430	1	0.0909091	11	20963	16542	Kdr
GO:0001501	skeletal system development	0.206461	-1.57764	436	1	0.0909091	11	20963	16542	Kdr
GO:0016337	single organismal cell-cell adhesion	0.207311	-1.57353	438	1	0.0909091	11	20963	16160	Il12b
GO:0055065	metal ion homeostasis	0.208161	-1.56945	440	1	0.0909091	11	20963	16542	Kdr
GO:0050865	regulation of cell activation	0.209433	-1.56335	443	1	0.0909091	11	20963	16160	Il12b
GO:0006873	cellular ion homeostasis	0.209857	-1.56133	444	1	0.0909091	11	20963	16542	Kdr
GO:0040007	growth	0.211127	-1.55529	447	1	0.0909091	11	20963	16542	Kdr
GO:0009893	positive regulation of metabolic process	0.212735	-1.54771	3086	3	0.272727	11	20963	129811616016542	Csf2,Il12b,Kdr
GO:0050776	regulation of immune response	0.21787	-1.52386	463	1	0.0909091	11	20963	16160	Il12b
GO:0051049	regulation of transport	0.218073	-1.52293	1677	2	0.181818	11	20963	2031218036	Cx3cl1,Nfkbib
GO:0032787	monocarboxylic acid metabolic process	0.21829	-1.52193	464	1	0.0909091	11	20963	170752	Bco2
GO:0098602	single organism cell adhesion	0.21829	-1.52193	464	1	0.0909091	11	20963	16160	Il12b
GO:0044707	single-multicellular organism process	0.218313	-1.52183	6365	5	0.454545	11	20963	1.61601e+24	Il12b,Csf2,Rasip1,Kdr,Cx3cl1
GO:0031328	positive regulation of cellular biosynthetic process	0.223037	-1.50042	1702	2	0.181818	11	20963	1298116160	Csf2,Il12b
GO:0016568	chromatin modification	0.225393	-1.48991	481	1	0.0909091	11	20963	620078	C130026I21Rik
GO:1903827	regulation of cellular protein localization	0.22664	-1.48439	484	1	0.0909091	11	20963	18036	Nfkbib
GO:0030855	epithelial cell differentiation	0.22664	-1.48439	484	1	0.0909091	11	20963	16542	Kdr
GO:0010638	positive regulation of organelle organization	0.229958	-1.46986	492	1	0.0909091	11	20963	12981	Csf2
GO:0031347	regulation of defense response	0.233675	-1.45383	501	1	0.0909091	11	20963	16160	Il12b
GO:0055080	cation homeostasis	0.236143	-1.44332	507	1	0.0909091	11	20963	16542	Kdr
GO:0007507	heart development	0.238195	-1.43466	512	1	0.0909091	11	20963	16542	Kdr
GO:0022604	regulation of cell morphogenesis	0.239424	-1.42952	515	1	0.0909091	11	20963	16542	Kdr
GO:0032501	multicellular organismal process	0.241466	-1.42103	6577	5	0.454545	11	20963	2.03127e+24	Cx3cl1,Rasip1,Kdr,Csf2,Il12b
GO:0031329	regulation of cellular catabolic process	0.241468	-1.42102	520	1	0.0909091	11	20963	69903	Rasip1
GO:0055082	cellular chemical homeostasis	0.241468	-1.42102	520	1	0.0909091	11	20963	16542	Kdr
GO:0007267	cell-cell signaling	0.242284	-1.41765	522	1	0.0909091	11	20963	20312	Cx3cl1
GO:0032386	regulation of intracellular transport	0.242691	-1.41596	523	1	0.0909091	11	20963	18036	Nfkbib
GO:0007167	enzyme linked receptor protein signaling pathway	0.243506	-1.41261	525	1	0.0909091	11	20963	16542	Kdr
GO:0098771	inorganic ion homeostasis	0.243914	-1.41094	526	1	0.0909091	11	20963	16542	Kdr
GO:0007423	sensory organ development	0.24554	-1.40429	530	1	0.0909091	11	20963	16542	Kdr
GO:0098609	cell-cell adhesion	0.247164	-1.3977	534	1	0.0909091	11	20963	16160	Il12b
GO:0031175	neuron projection development	0.248379	-1.3928	537	1	0.0909091	11	20963	16542	Kdr
GO:0043065	positive regulation of apoptotic process	0.249997	-1.38631	541	1	0.0909091	11	20963	16160	Il12b
GO:0043068	positive regulation of programmed cell death	0.252015	-1.37827	546	1	0.0909091	11	20963	16160	Il12b
GO:0050801	ion homeostasis	0.253223	-1.37348	549	1	0.0909091	11	20963	16542	Kdr
GO:0080090	regulation of primary metabolic process	0.259757	-1.34801	5033	4	0.363636	11	20963	6.20078e+20	C130026I21Rik,Kdr,Csf2,Il12b
GO:0007399	nervous system development	0.265223	-1.32718	1912	2	0.181818	11	20963	1654220312	Kdr,Cx3cl1
GO:0010942	positive regulation of cell death	0.266795	-1.32128	583	1	0.0909091	11	20963	16160	Il12b
GO:0034220	ion transmembrane transport	0.268377	-1.31536	587	1	0.0909091	11	20963	108115	Slco4a1
GO:0048858	cell projection morphogenesis	0.272317	-1.30079	597	1	0.0909091	11	20963	16542	Kdr
GO:0060255	regulation of macromolecule metabolic process	0.273645	-1.29592	5141	4	0.363636	11	20963	1.65426e+20	Kdr,C130026I21Rik,Csf2,Il12b
GO:0008285	negative regulation of cell proliferation	0.273888	-1.29503	601	1	0.0909091	11	20963	16160	Il12b
GO:0018193	peptidyl-amino acid modification	0.274673	-1.29217	603	1	0.0909091	11	20963	16542	Kdr
GO:0006325	chromatin organization	0.27663	-1.28507	608	1	0.0909091	11	20963	620078	C130026I21Rik
GO:0043408	regulation of MAPK cascade	0.27663	-1.28507	608	1	0.0909091	11	20963	16542	Kdr
GO:0019725	cellular homeostasis	0.278193	-1.27944	612	1	0.0909091	11	20963	16542	Kdr
GO:0032990	cell part morphogenesis	0.280531	-1.27107	618	1	0.0909091	11	20963	16542	Kdr
GO:0031326	regulation of cellular biosynthetic process	0.280875	-1.26984	3544	3	0.272727	11	20963	1616012981620070	Il12b,Csf2,C130026I21Rik
GO:0009894	regulation of catabolic process	0.284799	-1.25597	629	1	0.0909091	11	20963	69903	Rasip1
GO:0044699	single-organism process	0.286852	-1.24879	12494	8	0.727273	11	20963	1.61602e+41	Il12b,Nfkbib,Kdr,Slco4a1,Csf2,Bco2,Cx3cl1,Rasip1
GO:0040008	regulation of growth	0.289045	-1.24117	640	1	0.0909091	11	20963	16160	Il12b
GO:1903530	regulation of secretion by cell	0.292884	-1.22798	650	1	0.0909091	11	20963	20312	Cx3cl1
GO:0048609	multicellular organismal reproductive process	0.297086	-1.21373	661	1	0.0909091	11	20963	16542	Kdr
GO:0051128	regulation of cellular component organization	0.301769	-1.19809	2092	2	0.181818	11	20963	1298116542	Csf2,Kdr
GO:0032504	multicellular organism reproduction	0.302401	-1.196	675	1	0.0909091	11	20963	16542	Kdr
GO:0043009	chordate embryonic development	0.305045	-1.1873	682	1	0.0909091	11	20963	12981	Csf2
GO:0009792	embryo development ending in birth or egg hatching	0.307679	-1.1787	689	1	0.0909091	11	20963	12981	Csf2
GO:0048666	neuron development	0.310305	-1.1702	696	1	0.0909091	11	20963	16542	Kdr
GO:0051046	regulation of secretion	0.311801	-1.16539	700	1	0.0909091	11	20963	20312	Cx3cl1
GO:0044255	cellular lipid metabolic process	0.322192	-1.13261	728	1	0.0909091	11	20963	170752	Bco2
GO:0006468	protein phosphorylation	0.329162	-1.11121	747	1	0.0909091	11	20963	16542	Kdr
GO:0019752	carboxylic acid metabolic process	0.329527	-1.1101	748	1	0.0909091	11	20963	170752	Bco2
GO:0044712	single-organism catabolic process	0.333167	-1.09911	758	1	0.0909091	11	20963	170752	Bco2
GO:0022402	cell cycle process	0.340753	-1.0766	779	1	0.0909091	11	20963	16160	Il12b
GO:0051726	regulation of cell cycle	0.350037	-1.04972	805	1	0.0909091	11	20963	16160	Il12b
GO:0043436	oxoacid metabolic process	0.354282	-1.03766	817	1	0.0909091	11	20963	170752	Bco2
GO:0000902	cell morphogenesis	0.3578	-1.02778	827	1	0.0909091	11	20963	16542	Kdr
GO:0048878	chemical homeostasis	0.3578	-1.02778	827	1	0.0909091	11	20963	16542	Kdr
GO:0055114	oxidation-reduction process	0.359552	-1.0229	832	1	0.0909091	11	20963	170752	Bco2
GO:0006082	organic acid metabolic process	0.360252	-1.02095	834	1	0.0909091	11	20963	170752	Bco2
GO:0051276	chromosome organization	0.360951	-1.01901	836	1	0.0909091	11	20963	620078	C130026I21Rik
GO:0000003	reproduction	0.364783	-1.00845	847	1	0.0909091	11	20963	16542	Kdr
GO:0030182	neuron differentiation	0.375129	-0.980486	877	1	0.0909091	11	20963	16542	Kdr
GO:0051336	regulation of hydrolase activity	0.375813	-0.978663	879	1	0.0909091	11	20963	69903	Rasip1
GO:0030030	cell projection organization	0.381263	-0.964267	895	1	0.0909091	11	20963	16542	Kdr
GO:0044765	single-organism transport	0.381418	-0.963859	2486	2	0.181818	11	20963	12981108115	Csf2,Slco4a1
GO:0009887	organ morphogenesis	0.384984	-0.954554	906	1	0.0909091	11	20963	16542	Kdr
GO:0032989	cellular component morphogenesis	0.385321	-0.953678	907	1	0.0909091	11	20963	16542	Kdr
GO:0016310	phosphorylation	0.399007	-0.918778	948	1	0.0909091	11	20963	16542	Kdr
GO:0033043	regulation of organelle organization	0.401315	-0.913008	955	1	0.0909091	11	20963	12981	Csf2
GO:0006629	lipid metabolic process	0.404272	-0.905669	964	1	0.0909091	11	20963	170752	Bco2
GO:0034613	cellular protein localization	0.409495	-0.892832	980	1	0.0909091	11	20963	18036	Nfkbib
GO:0070727	cellular macromolecule localization	0.41209	-0.886512	988	1	0.0909091	11	20963	18036	Nfkbib
GO:0007049	cell cycle	0.419496	-0.868701	1011	1	0.0909091	11	20963	16160	Il12b
GO:0044248	cellular catabolic process	0.428081	-0.848443	1038	1	0.0909091	11	20963	170752	Bco2
GO:0006811	ion transport	0.442133	-0.816143	1083	1	0.0909091	11	20963	108115	Slco4a1
GO:0080134	regulation of response to stress	0.447972	-0.803025	1102	1	0.0909091	11	20963	16160	Il12b
GO:1901575	organic substance catabolic process	0.466936	-0.761564	1165	1	0.0909091	11	20963	170752	Bco2
GO:0035556	intracellular signal transduction	0.479247	-0.735539	1207	1	0.0909091	11	20963	16542	Kdr
GO:0042592	homeostatic process	0.49526	-0.702672	1263	1	0.0909091	11	20963	16542	Kdr
GO:1901564	organonitrogen compound metabolic process	0.505593	-0.682023	1300	1	0.0909091	11	20963	108115	Slco4a1
GO:0006810	transport	0.511418	-0.670568	3164	2	0.181818	11	20963	12981108115	Csf2,Slco4a1
GO:2000112	regulation of cellular macromolecule biosynthetic process	0.527805	-0.639028	3255	2	0.181818	11	20963	12981620078	Csf2,C130026I21Rik
GO:0009056	catabolic process	0.534665	-0.626116	1408	1	0.0909091	11	20963	170752	Bco2
GO:0051234	establishment of localization	0.535269	-0.624986	3297	2	0.181818	11	20963	12981108115	Csf2,Slco4a1
GO:0044281	small molecule metabolic process	0.547079	-0.603162	1456	1	0.0909091	11	20963	170752	Bco2
GO:0019219	regulation of nucleobase-containing compound metabolic process	0.551566	-0.594995	3390	2	0.181818	11	20963	12981620078	Csf2,C130026I21Rik
GO:0008104	protein localization	0.557694	-0.583945	1498	1	0.0909091	11	20963	18036	Nfkbib
GO:0048468	cell development	0.558942	-0.581709	1503	1	0.0909091	11	20963	16542	Kdr
GO:0071702	organic substance transport	0.573676	-0.55569	1563	1	0.0909091	11	20963	108115	Slco4a1
GO:0006796	phosphate-containing compound metabolic process	0.577289	-0.549412	1578	1	0.0909091	11	20963	16542	Kdr
GO:0007600	sensory perception	0.583012	-0.539547	1602	1	0.0909091	11	20963	16160	Il12b
GO:0006793	phosphorus metabolic process	0.587258	-0.532291	1620	1	0.0909091	11	20963	16542	Kdr
GO:0051171	regulation of nitrogen compound metabolic process	0.589298	-0.528823	3613	2	0.181818	11	20963	62007812981	C130026I21Rik,Csf2
GO:0045935	positive regulation of nucleobase-containing compound metabolic process	0.591464	-0.525154	1638	1	0.0909091	11	20963	12981	Csf2
GO:0050790	regulation of catalytic activity	0.597012	-0.515818	1662	1	0.0909091	11	20963	69903	Rasip1
GO:0010628	positive regulation of gene expression	0.599532	-0.511606	1673	1	0.0909091	11	20963	12981	Csf2
GO:0010468	regulation of gene expression	0.602518	-0.506638	3694	2	0.181818	11	20963	62007812981	C130026I21Rik,Csf2
GO:0051173	positive regulation of nitrogen compound metabolic process	0.610584	-0.49334	1722	1	0.0909091	11	20963	12981	Csf2
GO:0033036	macromolecule localization	0.619835	-0.478302	1764	1	0.0909091	11	20963	18036	Nfkbib
GO:0051641	cellular localization	0.626963	-0.466867	1797	1	0.0909091	11	20963	18036	Nfkbib
GO:0043933	macromolecular complex subunit organization	0.636069	-0.452448	1840	1	0.0909091	11	20963	620078	C130026I21Rik
GO:0050877	neurological system process	0.651067	-0.429143	1913	1	0.0909091	11	20963	16160	Il12b
GO:0065009	regulation of molecular function	0.695789	-0.362708	2149	1	0.0909091	11	20963	69903	Rasip1
GO:0031324	negative regulation of cellular metabolic process	0.6965	-0.361687	2153	1	0.0909091	11	20963	69903	Rasip1
GO:0036211	protein modification process	0.696678	-0.361433	2154	1	0.0909091	11	20963	16542	Kdr
GO:0006464	cellular protein modification process	0.696678	-0.361433	2154	1	0.0909091	11	20963	16542	Kdr
GO:0016043	cellular component organization	0.70321	-0.352099	4377	2	0.181818	11	20963	62007816542	C130026I21Rik,Kdr
GO:0043412	macromolecule modification	0.718964	-0.329945	2284	1	0.0909091	11	20963	16542	Kdr
GO:0071840	cellular component organization or biogenesis	0.72233	-0.325273	4524	2	0.181818	11	20963	62007816542	C130026I21Rik,Kdr
GO:0003008	system process	0.722584	-0.324921	2306	1	0.0909091	11	20963	16160	Il12b
GO:0044237	cellular metabolic process	0.740471	-0.300469	6747	3	0.272727	11	20963	1.65421e+16	Kdr,Slco4a1,Bco2
GO:0009892	negative regulation of metabolic process	0.745255	-0.294029	2450	1	0.0909091	11	20963	69903	Rasip1
GO:0044267	cellular protein metabolic process	0.769152	-0.262466	2615	1	0.0909091	11	20963	16542	Kdr
GO:0006996	organelle organization	0.779989	-0.248476	2695	1	0.0909091	11	20963	620078	C130026I21Rik
GO:0071704	organic substance metabolic process	0.80012	-0.222994	7339	3	0.272727	11	20963	1.65421e+16	Kdr,Slco4a1,Bco2
GO:0006355	regulation of transcription, DNA-templated	0.811632	-0.208708	2951	1	0.0909091	11	20963	620078	C130026I21Rik
GO:1903506	regulation of nucleic acid-templated transcription	0.813693	-0.206172	2969	1	0.0909091	11	20963	620078	C130026I21Rik
GO:2001141	regulation of RNA biosynthetic process	0.814375	-0.205334	2975	1	0.0909091	11	20963	620078	C130026I21Rik
GO:0051252	regulation of RNA metabolic process	0.824989	-0.192385	3071	1	0.0909091	11	20963	620078	C130026I21Rik
GO:0008152	metabolic process	0.842366	-0.171541	7836	3	0.272727	11	20963	1.65421e+16	Kdr,Slco4a1,Bco2
GO:0019538	protein metabolic process	0.844483	-0.169031	3262	1	0.0909091	11	20963	16542	Kdr
GO:0044710	single-organism metabolic process	0.868432	-0.141066	3529	1	0.0909091	11	20963	170752	Bco2
GO:0006725	cellular aromatic compound metabolic process	0.871065	-0.138038	3561	1	0.0909091	11	20963	108115	Slco4a1
GO:1901360	organic cyclic compound metabolic process	0.88661	-0.12035	3763	1	0.0909091	11	20963	108115	Slco4a1
GO:0006807	nitrogen compound metabolic process	0.915188	-0.0886261	4211	1	0.0909091	11	20963	108115	Slco4a1
GO:0044238	primary metabolic process	0.927167	-0.0756215	7038	2	0.181818	11	20963	16542170752	Kdr,Bco2
GO:0044260	cellular macromolecule metabolic process	0.956431	-0.0445468	5195	1	0.0909091	11	20963	16542	Kdr
GO:0043170	macromolecule metabolic process	0.971816	-0.028589	5807	1	0.0909091	11	20963	16542	Kdr
GO:0003401	axis elongation	1	-4.46746e-11	30	0	0	11	20963
GO:0000060	protein import into nucleus, translocation	1	-4.46746e-11	30	0	0	11	20963
GO:0042168	heme metabolic process	1	-4.46746e-11	30	0	0	11	20963
GO:0051646	mitochondrion localization	1	-4.46746e-11	30	0	0	11	20963
GO:0043297	apical junction assembly	1	-4.46746e-11	30	0	0	11	20963
GO:0006695	cholesterol biosynthetic process	1	-4.46746e-11	30	0	0	11	20963
GO:0006801	superoxide metabolic process	1	-4.46746e-11	30	0	0	11	20963
GO:0032007	negative regulation of TOR signaling	1	-4.46746e-11	30	0	0	11	20963
GO:0035458	cellular response to interferon-beta	1	-4.46746e-11	30	0	0	11	20963
GO:0031114	regulation of microtubule depolymerization	1	-4.46746e-11	30	0	0	11	20963
GO:0042771	intrinsic apoptotic signaling pathway in response to DNA damage by p53 class mediator	1	-4.46746e-11	30	0	0	11	20963
GO:0002456	T cell mediated immunity	1	-4.46746e-11	30	0	0	11	20963
GO:0000381	regulation of alternative mRNA splicing, via spliceosome	1	-4.46746e-11	30	0	0	11	20963
GO:0033081	regulation of T cell differentiation in thymus	1	-4.46746e-11	30	0	0	11	20963
GO:2000142	regulation of DNA-templated transcription, initiation	1	-4.46746e-11	30	0	0	11	20963
GO:0014003	oligodendrocyte development	1	-4.46746e-11	30	0	0	11	20963
GO:0042304	regulation of fatty acid biosynthetic process	1	-4.46746e-11	30	0	0	11	20963
GO:0032467	positive regulation of cytokinesis	1	-4.46746e-11	30	0	0	11	20963
GO:0046825	regulation of protein export from nucleus	1	-4.46746e-11	30	0	0	11	20963
GO:0001738	morphogenesis of a polarized epithelium	1	-4.46746e-11	30	0	0	11	20963
GO:0000271	polysaccharide biosynthetic process	1	-4.46746e-11	30	0	0	11	20963
GO:0045445	myoblast differentiation	1	-4.46746e-11	30	0	0	11	20963
GO:0051261	protein depolymerization	1	-4.46746e-11	30	0	0	11	20963
GO:2000785	regulation of autophagosome assembly	1	-4.46746e-11	30	0	0	11	20963
GO:2000398	regulation of thymocyte aggregation	1	-4.46746e-11	30	0	0	11	20963
GO:1902653	secondary alcohol biosynthetic process	1	-4.46746e-11	30	0	0	11	20963
GO:0017156	calcium ion-dependent exocytosis	1	-4.46746e-11	30	0	0	11	20963
GO:0050931	pigment cell differentiation	1	-4.46746e-11	30	0	0	11	20963
GO:0002720	positive regulation of cytokine production involved in immune response	1	-4.46746e-11	30	0	0	11	20963
GO:0001782	B cell homeostasis	1	-4.46746e-11	30	0	0	11	20963
GO:0071827	plasma lipoprotein particle organization	1	-4.46746e-11	30	0	0	11	20963
GO:0014823	response to activity	1	-4.46746e-11	30	0	0	11	20963
GO:0006220	pyrimidine nucleotide metabolic process	1	-4.46746e-11	30	0	0	11	20963
GO:0010324	membrane invagination	1	-4.46746e-11	30	0	0	11	20963
GO:0031062	positive regulation of histone methylation	1	-4.46746e-11	30	0	0	11	20963
GO:0046058	cAMP metabolic process	1	-4.46746e-11	30	0	0	11	20963
GO:0021591	ventricular system development	1	-4.46746e-11	30	0	0	11	20963
GO:0050663	cytokine secretion	1	-4.46746e-11	30	0	0	11	20963
GO:0033032	regulation of myeloid cell apoptotic process	1	-4.46746e-11	30	0	0	11	20963
GO:0051444	negative regulation of ubiquitin-protein transferase activity	1	-4.46746e-11	30	0	0	11	20963
GO:0014896	muscle hypertrophy	1	-4.46746e-11	30	0	0	11	20963
GO:0042255	ribosome assembly	1	-4.46746e-11	30	0	0	11	20963
GO:0010824	regulation of centrosome duplication	1	-4.46746e-11	30	0	0	11	20963
GO:0006949	syncytium formation	1	-4.46746e-11	30	0	0	11	20963
GO:0007257	activation of JUN kinase activity	1	-4.46746e-11	30	0	0	11	20963
GO:0060512	prostate gland morphogenesis	1	-4.46746e-11	30	0	0	11	20963
GO:0008380	RNA splicing	1	-4.18547e-11	277	0	0	11	20963
GO:0010212	response to ionizing radiation	1	-4.08149e-11	115	0	0	11	20963
GO:0009581	detection of external stimulus	1	-4.08149e-11	115	0	0	11	20963
GO:0001822	kidney development	1	-3.76514e-11	206	0	0	11	20963
GO:0009952	anterior/posterior pattern specification	1	-3.76514e-11	206	0	0	11	20963
GO:0061136	regulation of proteasomal protein catabolic process	1	-3.76514e-11	206	0	0	11	20963
GO:2000146	negative regulation of cell motility	1	-3.76514e-11	206	0	0	11	20963
GO:0071229	cellular response to acid chemical	1	-3.76514e-11	206	0	0	11	20963
GO:0002064	epithelial cell development	1	-3.76514e-11	206	0	0	11	20963
GO:0070085	glycosylation	1	-3.72379e-11	192	0	0	11	20963
GO:0003012	muscle system process	1	-3.72379e-11	192	0	0	11	20963
GO:0006406	mRNA export from nucleus	1	-3.65912e-11	36	0	0	11	20963
GO:0032715	negative regulation of interleukin-6 production	1	-3.65912e-11	36	0	0	11	20963
GO:2001259	positive regulation of cation channel activity	1	-3.65912e-11	36	0	0	11	20963
GO:0030282	bone mineralization	1	-3.65912e-11	36	0	0	11	20963
GO:1904031	positive regulation of cyclin-dependent protein kinase activity	1	-3.65912e-11	36	0	0	11	20963
GO:0070527	platelet aggregation	1	-3.65912e-11	36	0	0	11	20963
GO:0045823	positive regulation of heart contraction	1	-3.65912e-11	36	0	0	11	20963
GO:0031124	mRNA 3'-end processing	1	-3.65912e-11	36	0	0	11	20963
GO:0048730	epidermis morphogenesis	1	-3.65912e-11	36	0	0	11	20963
GO:0048841	regulation of axon extension involved in axon guidance	1	-3.65912e-11	36	0	0	11	20963
GO:0030316	osteoclast differentiation	1	-3.65912e-11	36	0	0	11	20963
GO:0010596	negative regulation of endothelial cell migration	1	-3.65912e-11	36	0	0	11	20963
GO:0048675	axon extension	1	-3.65912e-11	36	0	0	11	20963
GO:0045104	intermediate filament cytoskeleton organization	1	-3.65912e-11	36	0	0	11	20963
GO:0051653	spindle localization	1	-3.65912e-11	36	0	0	11	20963
GO:0035456	response to interferon-beta	1	-3.65912e-11	36	0	0	11	20963
GO:0055025	positive regulation of cardiac muscle tissue development	1	-3.65912e-11	36	0	0	11	20963
GO:0006284	base-excision repair	1	-3.65912e-11	36	0	0	11	20963
GO:0050881	musculoskeletal movement	1	-3.65912e-11	36	0	0	11	20963
GO:0045923	positive regulation of fatty acid metabolic process	1	-3.65912e-11	36	0	0	11	20963
GO:0072350	tricarboxylic acid metabolic process	1	-3.65912e-11	36	0	0	11	20963
GO:1902883	negative regulation of response to oxidative stress	1	-3.65912e-11	36	0	0	11	20963
GO:0008088	axon cargo transport	1	-3.65912e-11	36	0	0	11	20963
GO:0045747	positive regulation of Notch signaling pathway	1	-3.65912e-11	36	0	0	11	20963
GO:0060412	ventricular septum morphogenesis	1	-3.65912e-11	36	0	0	11	20963
GO:1902743	regulation of lamellipodium organization	1	-3.65912e-11	36	0	0	11	20963
GO:1900408	negative regulation of cellular response to oxidative stress	1	-3.65912e-11	36	0	0	11	20963
GO:0060043	regulation of cardiac muscle cell proliferation	1	-3.65912e-11	36	0	0	11	20963
GO:0030835	negative regulation of actin filament depolymerization	1	-3.65912e-11	36	0	0	11	20963
GO:0006757	ATP generation from ADP	1	-3.65912e-11	36	0	0	11	20963
GO:0006096	glycolytic process	1	-3.65912e-11	36	0	0	11	20963
GO:0007259	JAK-STAT cascade	1	-3.65912e-11	36	0	0	11	20963
GO:0045806	negative regulation of endocytosis	1	-3.65912e-11	36	0	0	11	20963
GO:0046605	regulation of centrosome cycle	1	-3.65912e-11	36	0	0	11	20963
GO:0007140	male meiosis	1	-3.65912e-11	36	0	0	11	20963
GO:0071427	mRNA-containing ribonucleoprotein complex export from nucleus	1	-3.65912e-11	36	0	0	11	20963
GO:0021696	cerebellar cortex morphogenesis	1	-3.65912e-11	36	0	0	11	20963
GO:0045168	cell-cell signaling involved in cell fate commitment	1	-3.65912e-11	36	0	0	11	20963
GO:0002209	behavioral defense response	1	-3.65912e-11	36	0	0	11	20963
GO:1901031	regulation of response to reactive oxygen species	1	-3.65912e-11	36	0	0	11	20963
GO:0071320	cellular response to cAMP	1	-3.65912e-11	36	0	0	11	20963
GO:0046627	negative regulation of insulin receptor signaling pathway	1	-3.65912e-11	36	0	0	11	20963
GO:0002090	regulation of receptor internalization	1	-3.65912e-11	36	0	0	11	20963
GO:0009190	cyclic nucleotide biosynthetic process	1	-3.65912e-11	36	0	0	11	20963
GO:0050879	multicellular organismal movement	1	-3.65912e-11	36	0	0	11	20963
GO:0016049	cell growth	1	-3.59985e-11	128	0	0	11	20963
GO:0050806	positive regulation of synaptic transmission	1	-3.59985e-11	128	0	0	11	20963
GO:0048864	stem cell development	1	-3.59985e-11	128	0	0	11	20963
GO:0045931	positive regulation of mitotic cell cycle	1	-3.59985e-11	128	0	0	11	20963
GO:1903900	regulation of viral life cycle	1	-3.59985e-11	128	0	0	11	20963
GO:0044262	cellular carbohydrate metabolic process	1	-3.59985e-11	128	0	0	11	20963
GO:0051493	regulation of cytoskeleton organization	1	-3.53201e-11	399	0	0	11	20963
GO:0048565	digestive tract development	1	-3.40039e-11	119	0	0	11	20963
GO:0035051	cardiocyte differentiation	1	-3.40039e-11	119	0	0	11	20963
GO:0009306	protein secretion	1	-3.40039e-11	119	0	0	11	20963
GO:0045580	regulation of T cell differentiation	1	-3.40039e-11	119	0	0	11	20963
GO:1903829	positive regulation of cellular protein localization	1	-3.36001e-11	302	0	0	11	20963
GO:0003013	circulatory system process	1	-3.36001e-11	302	0	0	11	20963
GO:0031668	cellular response to extracellular stimulus	1	-3.32606e-11	148	0	0	11	20963
GO:0000165	MAPK cascade	1	-3.32606e-11	148	0	0	11	20963
GO:0006457	protein folding	1	-3.32606e-11	148	0	0	11	20963
GO:0006323	DNA packaging	1	-3.32606e-11	148	0	0	11	20963
GO:0090316	positive regulation of intracellular protein transport	1	-3.27981e-11	236	0	0	11	20963
GO:0006732	coenzyme metabolic process	1	-3.27981e-11	236	0	0	11	20963
GO:0006979	response to oxidative stress	1	-3.26433e-11	282	0	0	11	20963
GO:0070271	protein complex biogenesis	1	-3.23841e-11	907	0	0	11	20963
GO:0006461	protein complex assembly	1	-3.23841e-11	907	0	0	11	20963
GO:0072089	stem cell proliferation	1	-3.20332e-11	55	0	0	11	20963
GO:2001244	positive regulation of intrinsic apoptotic signaling pathway	1	-3.20332e-11	55	0	0	11	20963
GO:0002758	innate immune response-activating signal transduction	1	-3.20332e-11	55	0	0	11	20963
GO:0045843	negative regulation of striated muscle tissue development	1	-3.20332e-11	55	0	0	11	20963
GO:0042440	pigment metabolic process	1	-3.20332e-11	55	0	0	11	20963
GO:1901292	nucleoside phosphate catabolic process	1	-3.20332e-11	55	0	0	11	20963
GO:0043488	regulation of mRNA stability	1	-3.20332e-11	55	0	0	11	20963
GO:1901616	organic hydroxy compound catabolic process	1	-3.20332e-11	55	0	0	11	20963
GO:0072332	intrinsic apoptotic signaling pathway by p53 class mediator	1	-3.20332e-11	55	0	0	11	20963
GO:0007569	cell aging	1	-3.20332e-11	55	0	0	11	20963
GO:0019226	transmission of nerve impulse	1	-3.20332e-11	55	0	0	11	20963
GO:0002637	regulation of immunoglobulin production	1	-3.20332e-11	55	0	0	11	20963
GO:0046928	regulation of neurotransmitter secretion	1	-3.20332e-11	55	0	0	11	20963
GO:0070373	negative regulation of ERK1 and ERK2 cascade	1	-3.20332e-11	55	0	0	11	20963
GO:0051899	membrane depolarization	1	-3.20332e-11	55	0	0	11	20963
GO:0051453	regulation of intracellular pH	1	-3.20332e-11	55	0	0	11	20963
GO:0045668	negative regulation of osteoblast differentiation	1	-3.20332e-11	55	0	0	11	20963
GO:0032479	regulation of type I interferon production	1	-3.20332e-11	55	0	0	11	20963
GO:0043401	steroid hormone mediated signaling pathway	1	-3.20332e-11	55	0	0	11	20963
GO:1902600	hydrogen ion transmembrane transport	1	-3.20332e-11	55	0	0	11	20963
GO:0048017	inositol lipid-mediated signaling	1	-3.20332e-11	55	0	0	11	20963
GO:0001754	eye photoreceptor cell differentiation	1	-3.20332e-11	55	0	0	11	20963
GO:0009187	cyclic nucleotide metabolic process	1	-3.20332e-11	55	0	0	11	20963
GO:0006766	vitamin metabolic process	1	-3.20332e-11	55	0	0	11	20963
GO:0001755	neural crest cell migration	1	-3.20332e-11	55	0	0	11	20963
GO:0006508	proteolysis	1	-2.95745e-11	1035	0	0	11	20963
GO:0006790	sulfur compound metabolic process	1	-2.88071e-11	260	0	0	11	20963
GO:0003163	sinoatrial node development	1	-2.78609e-11	5	0	0	11	20963
GO:0002322	B cell proliferation involved in immune response	1	-2.78609e-11	5	0	0	11	20963
GO:0070236	negative regulation of activation-induced cell death of T cells	1	-2.78609e-11	5	0	0	11	20963
GO:0035902	response to immobilization stress	1	-2.78609e-11	5	0	0	11	20963
GO:0003241	growth involved in heart morphogenesis	1	-2.78609e-11	5	0	0	11	20963
GO:0072109	glomerular mesangium development	1	-2.78609e-11	5	0	0	11	20963
GO:0009642	response to light intensity	1	-2.78609e-11	5	0	0	11	20963
GO:0021779	oligodendrocyte cell fate commitment	1	-2.78609e-11	5	0	0	11	20963
GO:0002328	pro-B cell differentiation	1	-2.78609e-11	5	0	0	11	20963
GO:0070339	response to bacterial lipopeptide	1	-2.78609e-11	5	0	0	11	20963
GO:0002369	T cell cytokine production	1	-2.78609e-11	5	0	0	11	20963
GO:0006498	N-terminal protein lipidation	1	-2.78609e-11	5	0	0	11	20963
GO:0071680	response to indole-3-methanol	1	-2.78609e-11	5	0	0	11	20963
GO:0032730	positive regulation of interleukin-1 alpha production	1	-2.78609e-11	5	0	0	11	20963
GO:0031947	negative regulation of glucocorticoid biosynthetic process	1	-2.78609e-11	5	0	0	11	20963
GO:0002220	innate immune response activating cell surface receptor signaling pathway	1	-2.78609e-11	5	0	0	11	20963
GO:0050812	regulation of acyl-CoA biosynthetic process	1	-2.78609e-11	5	0	0	11	20963
GO:2001171	positive regulation of ATP biosynthetic process	1	-2.78609e-11	5	0	0	11	20963
GO:2000189	positive regulation of cholesterol homeostasis	1	-2.78609e-11	5	0	0	11	20963
GO:2001260	regulation of semaphorin-plexin signaling pathway	1	-2.78609e-11	5	0	0	11	20963
GO:1900133	regulation of renin secretion into blood stream	1	-2.78609e-11	5	0	0	11	20963
GO:0061687	detoxification of inorganic compound	1	-2.78609e-11	5	0	0	11	20963
GO:0033625	positive regulation of integrin activation	1	-2.78609e-11	5	0	0	11	20963
GO:0030205	dermatan sulfate metabolic process	1	-2.78609e-11	5	0	0	11	20963
GO:0060971	embryonic heart tube left/right pattern formation	1	-2.78609e-11	5	0	0	11	20963
GO:0071877	regulation of adrenergic receptor signaling pathway	1	-2.78609e-11	5	0	0	11	20963
GO:1902474	positive regulation of protein localization to synapse	1	-2.78609e-11	5	0	0	11	20963
GO:0045915	positive regulation of catecholamine metabolic process	1	-2.78609e-11	5	0	0	11	20963
GO:0098908	regulation of neuronal action potential	1	-2.78609e-11	5	0	0	11	20963
GO:0060023	soft palate development	1	-2.78609e-11	5	0	0	11	20963
GO:0070885	negative regulation of calcineurin-NFAT signaling cascade	1	-2.78609e-11	5	0	0	11	20963
GO:0033602	negative regulation of dopamine secretion	1	-2.78609e-11	5	0	0	11	20963
GO:0090500	endocardial cushion to mesenchymal transition	1	-2.78609e-11	5	0	0	11	20963
GO:0016199	axon midline choice point recognition	1	-2.78609e-11	5	0	0	11	20963
GO:0015879	carnitine transport	1	-2.78609e-11	5	0	0	11	20963
GO:0061590	calcium activated phosphatidylcholine scrambling	1	-2.78609e-11	5	0	0	11	20963
GO:0031585	regulation of inositol 1,4,5-trisphosphate-sensitive calcium-release channel activity	1	-2.78609e-11	5	0	0	11	20963
GO:0033025	regulation of mast cell apoptotic process	1	-2.78609e-11	5	0	0	11	20963
GO:0071316	cellular response to nicotine	1	-2.78609e-11	5	0	0	11	20963
GO:0098763	mitotic cell cycle phase	1	-2.78609e-11	5	0	0	11	20963
GO:0032962	positive regulation of inositol trisphosphate biosynthetic process	1	-2.78609e-11	5	0	0	11	20963
GO:0003308	negative regulation of Wnt signaling pathway involved in heart development	1	-2.78609e-11	5	0	0	11	20963
GO:0002192	IRES-dependent translational initiation	1	-2.78609e-11	5	0	0	11	20963
GO:0015722	canalicular bile acid transport	1	-2.78609e-11	5	0	0	11	20963
GO:0052805	imidazole-containing compound catabolic process	1	-2.78609e-11	5	0	0	11	20963
GO:1902765	L-arginine import into cell	1	-2.78609e-11	5	0	0	11	20963
GO:0019919	peptidyl-arginine methylation, to asymmetrical-dimethyl arginine	1	-2.78609e-11	5	0	0	11	20963
GO:0030263	apoptotic chromosome condensation	1	-2.78609e-11	5	0	0	11	20963
GO:1990592	protein K69-linked ufmylation	1	-2.78609e-11	5	0	0	11	20963
GO:0032776	DNA methylation on cytosine	1	-2.78609e-11	5	0	0	11	20963
GO:0010424	DNA methylation on cytosine within a CG sequence	1	-2.78609e-11	5	0	0	11	20963
GO:0007199	G-protein coupled receptor signaling pathway coupled to cGMP nucleotide second messenger	1	-2.78609e-11	5	0	0	11	20963
GO:0035093	spermatogenesis, exchange of chromosomal proteins	1	-2.78609e-11	5	0	0	11	20963
GO:0007256	activation of JNKK activity	1	-2.78609e-11	5	0	0	11	20963
GO:0030046	parallel actin filament bundle assembly	1	-2.78609e-11	5	0	0	11	20963
GO:0035927	RNA import into mitochondrion	1	-2.78609e-11	5	0	0	11	20963
GO:0016576	histone dephosphorylation	1	-2.78609e-11	5	0	0	11	20963
GO:0097107	postsynaptic density assembly	1	-2.78609e-11	5	0	0	11	20963
GO:0010993	regulation of ubiquitin homeostasis	1	-2.78609e-11	5	0	0	11	20963
GO:0043987	histone H3-S10 phosphorylation	1	-2.78609e-11	5	0	0	11	20963
GO:0007196	adenylate cyclase-inhibiting G-protein coupled glutamate receptor signaling pathway	1	-2.78609e-11	5	0	0	11	20963
GO:0001957	intramembranous ossification	1	-2.78609e-11	5	0	0	11	20963
GO:1902373	negative regulation of mRNA catabolic process	1	-2.78609e-11	5	0	0	11	20963
GO:0070424	regulation of nucleotide-binding oligomerization domain containing signaling pathway	1	-2.78609e-11	5	0	0	11	20963
GO:0071295	cellular response to vitamin	1	-2.78609e-11	5	0	0	11	20963
GO:2000354	regulation of ovarian follicle development	1	-2.78609e-11	5	0	0	11	20963
GO:0042663	regulation of endodermal cell fate specification	1	-2.78609e-11	5	0	0	11	20963
GO:0046878	positive regulation of saliva secretion	1	-2.78609e-11	5	0	0	11	20963
GO:0048808	male genitalia morphogenesis	1	-2.78609e-11	5	0	0	11	20963
GO:0070525	tRNA threonylcarbamoyladenosine metabolic process	1	-2.78609e-11	5	0	0	11	20963
GO:0038001	paracrine signaling	1	-2.78609e-11	5	0	0	11	20963
GO:0034214	protein hexamerization	1	-2.78609e-11	5	0	0	11	20963
GO:0036295	cellular response to increased oxygen levels	1	-2.78609e-11	5	0	0	11	20963
GO:0010452	histone H3-K36 methylation	1	-2.78609e-11	5	0	0	11	20963
GO:0042536	negative regulation of tumor necrosis factor biosynthetic process	1	-2.78609e-11	5	0	0	11	20963
GO:0038169	somatostatin receptor signaling pathway	1	-2.78609e-11	5	0	0	11	20963
GO:1903519	regulation of mammary gland involution	1	-2.78609e-11	5	0	0	11	20963
GO:0002578	negative regulation of antigen processing and presentation	1	-2.78609e-11	5	0	0	11	20963
GO:0016264	gap junction assembly	1	-2.78609e-11	5	0	0	11	20963
GO:0072710	response to hydroxyurea	1	-2.78609e-11	5	0	0	11	20963
GO:0003175	tricuspid valve development	1	-2.78609e-11	5	0	0	11	20963
GO:0022605	oogenesis stage	1	-2.78609e-11	5	0	0	11	20963
GO:0051639	actin filament network formation	1	-2.78609e-11	5	0	0	11	20963
GO:0031033	myosin filament organization	1	-2.78609e-11	5	0	0	11	20963
GO:0060676	ureteric bud formation	1	-2.78609e-11	5	0	0	11	20963
GO:0002476	antigen processing and presentation of endogenous peptide antigen via MHC class Ib	1	-2.78609e-11	5	0	0	11	20963
GO:0003306	Wnt signaling pathway involved in heart development	1	-2.78609e-11	5	0	0	11	20963
GO:0051036	regulation of endosome size	1	-2.78609e-11	5	0	0	11	20963
GO:0060414	aorta smooth muscle tissue morphogenesis	1	-2.78609e-11	5	0	0	11	20963
GO:1904259	regulation of basement membrane assembly involved in embryonic body morphogenesis	1	-2.78609e-11	5	0	0	11	20963
GO:0070423	nucleotide-binding oligomerization domain containing signaling pathway	1	-2.78609e-11	5	0	0	11	20963
GO:1902339	positive regulation of apoptotic process involved in morphogenesis	1	-2.78609e-11	5	0	0	11	20963
GO:0039694	viral RNA genome replication	1	-2.78609e-11	5	0	0	11	20963
GO:0033133	positive regulation of glucokinase activity	1	-2.78609e-11	5	0	0	11	20963
GO:0019695	choline metabolic process	1	-2.78609e-11	5	0	0	11	20963
GO:0007042	lysosomal lumen acidification	1	-2.78609e-11	5	0	0	11	20963
GO:1990564	protein polyufmylation	1	-2.78609e-11	5	0	0	11	20963
GO:0048386	positive regulation of retinoic acid receptor signaling pathway	1	-2.78609e-11	5	0	0	11	20963
GO:0002580	regulation of antigen processing and presentation of peptide or polysaccharide antigen via MHC class II	1	-2.78609e-11	5	0	0	11	20963
GO:0071280	cellular response to copper ion	1	-2.78609e-11	5	0	0	11	20963
GO:0006686	sphingomyelin biosynthetic process	1	-2.78609e-11	5	0	0	11	20963
GO:0070120	ciliary neurotrophic factor-mediated signaling pathway	1	-2.78609e-11	5	0	0	11	20963
GO:0050702	interleukin-1 beta secretion	1	-2.78609e-11	5	0	0	11	20963
GO:0065001	specification of axis polarity	1	-2.78609e-11	5	0	0	11	20963
GO:0044532	modulation of apoptotic process in other organism	1	-2.78609e-11	5	0	0	11	20963
GO:2001280	positive regulation of unsaturated fatty acid biosynthetic process	1	-2.78609e-11	5	0	0	11	20963
GO:0010940	positive regulation of necrotic cell death	1	-2.78609e-11	5	0	0	11	20963
GO:0010737	protein kinase A signaling	1	-2.78609e-11	5	0	0	11	20963
GO:0010659	cardiac muscle cell apoptotic process	1	-2.78609e-11	5	0	0	11	20963
GO:0072319	vesicle uncoating	1	-2.78609e-11	5	0	0	11	20963
GO:1903242	regulation of cardiac muscle hypertrophy in response to stress	1	-2.78609e-11	5	0	0	11	20963
GO:0002865	negative regulation of acute inflammatory response to antigenic stimulus	1	-2.78609e-11	5	0	0	11	20963
GO:0042249	establishment of planar polarity of embryonic epithelium	1	-2.78609e-11	5	0	0	11	20963
GO:1904398	positive regulation of neuromuscular junction development	1	-2.78609e-11	5	0	0	11	20963
GO:0045964	positive regulation of dopamine metabolic process	1	-2.78609e-11	5	0	0	11	20963
GO:0010918	positive regulation of mitochondrial membrane potential	1	-2.78609e-11	5	0	0	11	20963
GO:0061591	calcium activated galactosylceramide scrambling	1	-2.78609e-11	5	0	0	11	20963
GO:0090527	actin filament reorganization	1	-2.78609e-11	5	0	0	11	20963
GO:0044332	Wnt signaling pathway involved in dorsal/ventral axis specification	1	-2.78609e-11	5	0	0	11	20963
GO:0090381	regulation of heart induction	1	-2.78609e-11	5	0	0	11	20963
GO:2000665	regulation of interleukin-13 secretion	1	-2.78609e-11	5	0	0	11	20963
[truncated: 12,984 more rows]

## Sheet: 1h under
TermID	Term	Enrichment	logP	Genes in Term	Target Genes in Term	Fraction of Targets in Term	Total Target Genes	Total Genes	Entrez Gene IDs	Gene Symbols
[truncated: 14,087 more rows]

[truncated: 1 more sheets: 4h under]
